# Supplementary material for: Overexpression of BpCUC2 Influences Leaf Shape and Internode Development in Betula pendula
Source: Int J Mol Sci. 2019 Sep 23;20(19):4722. doi: 10.3390/ijms20194722 (PMC6801603; doi:10.3390/ijms20194722)
Supplement: Supplementary file 1 [file ijms-20-04722-s001.zip]

Archive with 2 entries (2 files):
- Supplementary FigureS1-S6.docx
- Supplementary TableS1-S6.xlsx
