# Supplementary material for: Overexpression of BpCUC2 Influences Leaf Shape and Internode Development in Betula pendula
Source: Int J Mol Sci. 2019 Sep 23;20(19):4722. doi: 10.3390/ijms20194722 (PMC6801603; doi:10.3390/ijms20194722)
Supplement: Supplementary file 1 [file ijms-20-04722-s001.zip › Supplementary TableS1-S6.xlsx]

## Sheet: Table S1
Table S1. Sequencing quality evaluation
Sample	Clean Reads Number	Clean Q30 Bases Rate (%)	mapped reads number	map Rate
C1	31562110	0.94	30506316	0.97
C2	30940726	0.94	29888984	0.97
C3	29945828	0.94	28925476	0.97
C4	30686774	0.93	29605750	0.96
C5	30119038	0.93	29066794	0.97
C6	30986120	0.94	29892640	0.96
C7	31711986	0.93	30575264	0.96
C8	31390966	0.93	30280614	0.96
C9	30841078	0.93	29804724	0.97
C10	31834472	0.94	30708622	0.96
C11	30061624	0.93	28994852	0.96
C12	31631370	0.93	30505836	0.96
C13	31201414	0.94	30110574	0.97
C14	29399314	0.93	28407448	0.97
C15	30674930	0.93	29576888	0.96
C16	28692636	0.94	27643290	0.96
C1-C4 represented the apical buds of WT; C5-C8 represented the apical buds of OE1; C9-C12 represented the apical buds of OE2; C13-C16 represented the apical buds of OE3.

## Sheet: Table S2
Table S2. DEUs related to IAA and Cyclins between the BpCUC2-transgenic lines and WT
	ID	Gene name	log2FoldChange	pvalue
IAA related genes	Bpev01.c1577.g0004.mRNA1	BpSAUR24-like1	4.95913	0.0001406
	Bpev01.c1577.g0010.mRNA1	BpSAUR24-like2	1.84892	1.18e-05
	Bpev01.c1577.g0011.mRNA1	BpSAUR24-like3	2.88113	0.0011673
	Bpev01.c1577.g0005.mRNA1	BpSAUR21-like1	1.65908	0.0046983
	Bpev01.c1577.g0007.mRNA1	BpSAUR21-like2	1.43942	0.0001058
	Bpev01.c1577.g0017.mRNA1	BpSAUR21-like3	1.23684	5.01e-07
	Bpev01.c1577.g0019.mRNA1	BpSAUR21-like4	1.68539	0.0071047
	Bpev01.c0171.g0017.mRNA1	BpARF2	-1.45842	0.0011469
	Bpev01.c1272.g0019.mRNA1	BpILR1	2.08471	6.04e-06
	Bpev01.c0000.g0045.mRNA1	BpYUCCA5	3.67095	0.00613554
Cyclins reated genes	Bpev01.c0901.g0023.mRNA1	BpCycU4-1 like	-1.53081	8.84e-07
	Bpev01.c1259.g0014.mRNA1	BpCycB3	3.93962	0.0002798
	Bpev01.c1764.g0001.mRNA1	BpCyclin-A3-1	-1.01101	0.0023169
	Bpev01.c1596.g0002.mRNA1	BpCycU2-2 like	1.71377	1.26e-07
	Bpev01.c0062.g0019.mRNA1	BpSMR6	-1.02682	3.39e-05
Other genes	Bpev01.c0950.g0009.mRNA1	BpLSH10-1	1.33939	0.0019607
	Bpev01.c1386.g0001.mRNA1	BpLSH10-2	1.30614	0.0034044
	Bpev01.c0667.g0035.mRNA1	BpSCL18	-2.17468	3.31e-07
	Bpev01.c0346.g0003.mRNA1	BpCUC2	1.72299	9.24076e-81

## Sheet: Table S3
Table S3. The gene names and GenBank accession numbers used in bioinformatics analysis
Species name	gene name	GenBank accession number
A. thaliana	ATAF1	X74755
	ATAF2	X74756
	NAP	AJ222713
	CUC1	AB049069
	CUC2	AB002560
	CUC3	AF543194
	NAC1	AF198054
	NAC2	AF201456
	AtNAM	AF123311
	AtNAC2	AB049071
	AtNAC3	AB049070
	TIP	AF281062
Lycopersicon esculentum	SENU5	Z75524
Nicotiana tabacum	TERN	AB021178
Triticum sp.	GRAB1	AJ010829
	GRAB2	AJ010830
Solanum tuberosum	StNAC	AJ401151

## Sheet: Table S4
Table S4. List of qRT-PCR primer sequence.
Primers used in qRT-PCR assay	Primer Sequence（5’-3’）
BpCUC2-F	CCTGAGCTCGGCTATAACACTT
BpCUC2-R	GCGTAGGGTGAGAAGTCAAGTA
BpYUCCA5-F	CTCCAAGAATGGGTTTCCAAAGGC
BpYUCCA5-R	TGTATCCTCTTTCCAGGCCTGC
BpLSH10-1-F	ACATGGCTGTGTCTTCTTTGGC
BpLSH10-1-R	CGGAATTCCTCTTGCTTTGGC
BpLSH10-2-F	AGCTGCGTACGAAGAGAACGG
BpLSH10-2-R	CATTTCCCTTGCTTTGATCTGCC
BpCycU2-2-F	CGACAGAAGAATTGAACGAGTTGG
BpCycU2-2-R	CGCACATCGCAAAGTCCTCTC
BpSAUR21-like1-F	AGAGAGCGGCTTCGACATTT
BpSAUR21-like1-R	CTCAGCCTTGCCTAGCAGTT
BpSAUR21-like2-F	AGGTCTGTTTCTGGTCTTGCT
BpSAUR21-like2-R	CCAAATTCCTCCTCAGCCTT
BpSAUR21-like3-F	AGAGGATAGGGTGGCAAATGT
BpSAUR21-like3-R	AGGCTTCTCTGCGTAGGATTG
BpSAUR21-like4-F	GGAGAGGACCAGAAGAAGCG
BpSAUR21-like4-R	GGGAATTGTGAGACCACCCA
BpSAUR24-like1-F	GCCACCTTGCAATATACGTTGG
BpSAUR24-like1-R	GAAGTCGTCTTCGCTGCAGG
BpSAUR24-like2-F	AAGCGCATTCTCCGCAAAAC
BpSAUR24-like2-R	TCGCTTCTTTTCACTCTCTCCA
BpSAUR24-like3-F	ACATTCTCCGCCGATCAAAC
BpSAUR24-like3-R	TCCTCGACCTCGTTTAGCAAT
18SrRNA-F	ATCTTGGGTTGGGCAGATCG
18SrRNA-R	CATTACTCCGATCCCGAAGG
BpmiR164-1	TGGAGAAGCAGGGCACGTGCA
BpmiR164-2	TGCACGTGCCCTGCTTCTCCA
U6	GGTCCTTCGGGACATCCGAT

## Sheet: Table S5
Table S5. List of the differential expression genes from WT vs overexpression plants.
ID	baseMean	log2FoldChange	lfcSE	stat	pvalue	padj	WT1	WT2	WT3	WT4	OE1-1	OE1-2	OE1-3	OE1-4	OE2-1	OE2-2	OE2-3	OE2-4	OE3-1	OE3-2	OE3-3	OE3-4	promoter sequence	CDS sequence	NCBI Annotation
Bpev01.c0027.g0101.mRNA1	31.9055	1.24962	0.432956	2.88625	0.00389861	0.025901	12.2032	11.6423	12.8249	25.9857	22.9561	37.7498	24.4666	49.889	61.7085	42.2962	90.3824	24.2594	19.0172	21.3618	39.9717	13.7729	aaggaattaaaacctccatTGACattcaaatggaaatgatgctgttgtgggtggcccattggaaagtgggaaatctaataattagagccttatcaactgtatatatttaattactatgagcactataaagtcttctcccgttttataatttcaatgcttttatctccaccttatcattttgccttttgtttgtTGACtgtggtaatgggatgcgttcacttgcCCAATgTGTCActgcatatgcctttttcttacccactgaatcaacctcgcacaggcaatggtatttgtaaccagcatcaccaacatcatcataacttgcttatactaggaCCAATgtcatggttAGATTatatacaagcacattttcaatgggtatcaggattgctatcaaggcta…	ATGTCTGAATCCCAAACTTCTGTAGAACTTCCCATCTTAGACATTTCTAAGCCACTAGACCCATCTTTCCTGTCCAGCCTATCAGAAGCCTGCAAAAAATGGGGTTTCTTCCACATTATTAATCATGGAATCTCCATAGATTTCTACAGAAAACTCTATTTGCTCTCAAAAGACCTCTTCAGCCTACCTTCTGACACTAAAATCAAGCTTGGTCCTTTCTCTTCCATGAAAACTTATACTCCTCATTTCATAGCCTCTCCATACTTTGAGAGCCTTAGAGTTTCCGGGCCAAACTTCCTTGCCTCTGCACAAAGTTCTGCAGATATCCTCTTTGCCCAACAGAACTCTGAATTCAGTGTGATATTAGAGGAATGTGGAAGCAAGATGGCAGAATTGTCA…	PREDICTED: Quercus suber gibberellin 20-oxidase-like protein (LOC111986534) mRNA、 PREDICTED: Cajanus cajan gibberellin 20-oxidase-like protein (LOC109800560) mRNA、 Phaseolus vulgaris hypothetical protein (PHAVU_010G098400g) mRNA complete cds、 PREDICTED: Prunus mume probable 2-oxoglutarate-dependent dioxygenase AOP1 (LOC103331987) mRNA、 PREDICTED: Fragaria vesca subsp. vesca gibberellin 2-beta-dio…
Bpev01.c2405.g0004.mRNA1	4507.08	1.0526	0.111614	9.43072	4.07269e-21	3.1679e-18	2476.32	2664.16	2418	2425.33	4436.26	4058.61	4252.48	5457.85	5842.09	5622.3	6090.05	5294.61	5908.34	5343.35	5924.8	3898.72	gtgatagtgatgtaatggaaaaggtgggtgtaacacatgattatctaaatatgaacataaaccctgaaatggaaaaaacagcatTGACgagtccaaaaaaaaaggtgttttacccttcatagagttgagcaacaaaagaaggacaggggactccactgcaaaataaaaggcattaatgccacactaatcccattcggtgcttacccagagcaacccaaacaaaatcaaccaaatgaattttcaaaaactcttcactccattcggccctccataaccaaaatgaaacaaaagctactcaaacttcatcaaagaaacacccattgggctccttaaaaaaatcacaacaaaacctctcaaaccaaacatacaatcnAGATTttttctttgcagaaaaaagaa…	ATGTTTGATGATGAATTAACCTTATTTAGTTTTGATACAGAAGCTGGAATTGTTGGAGTAAATTATGGGATGCTGGGGAACAACCTCCCACCCACAAGCCAGGTTGTCGCACTCCTAAAGTCCAGAAGTATAACACGGCTTCGCCTTTTCTACCCTATTCACGATGCCCTTCAAGCTTTACAAAATTCAGGAATTGAAGTCATCCTTGGAACACTAAACCAGGATCTCCAAAGGCTTGGGAGCGACCAATCATTCGCCCAAGCCTGGGTTAATACCAATGTAATTCCATATTCCAAAACGATTCGTTTTCGGTGCATATCGGCCGGCAACGAAGTCATCCCCGGCGACTTAGCCGCTTATGTTTTTCCGGCCATGAAGAATCTAAAAGCAGCATTAAAT…	PREDICTED: Juglans regia putative glucan endo-1 3-beta-glucosidase GVI (LOC108984623) transcript variant X2 mRNA、 PREDICTED: Vigna radiata var. radiata glucan endo-1 3-beta-glucosidase basic isoform-like (LOC106760176) mRNA、 PREDICTED: Lactuca sativa glucan endo-1 3-beta-glucosidase acidic-like (LOC111899382) mRNA、 PREDICTED: Juglans regia putative glucan endo-1 3-beta-glucosidase GVI (LOC1089846…
Bpev01.c1152.g0017.mRNA1	1246.8	1.46865	0.195961	7.49463	6.6487e-14	1.87378e-11	401.768	660.703	434.075	647.718	966.068	1124.33	1128.28	1764.07	1965.1	1970.39	1864.68	1335.28	1387.25	1600.19	1800.72	898.19	aaaattcaactttttcctcctattccaaaattttaactttccttCCAATatttgtgtcttacactttgtcccacattgaaaagttcataaaaaaaaaagctttataaggaattgtcttcattaagtctagaataacttttaagtagacacatgctagtagtcaaaatcgcattattgtccagagtttagccattctcatacaaattcatattcatattctgctttctttaattctgaaattctcacatctttatatatattctaacaggtttcaacatctatagacacaactttgttgggcaactccttccctccatccgcaggctcattcagcgacagtgcaagttcatacataacaCCAATtatcaactttttggccgCCAATggagcaccccttct…	ATGGCTGCCACATTGCTCCTTATAGGGCTGTTGATATCTAGCCTAGGAAAATCAGCTGCACAATCGGTTGGCGTATGTTATGGACAGGTTGCCAATGATTTGCCACCTGCAGCTGAAGTTATAGATATGTACAAAGCAAATGGTATCGAGAAGATGAGAATTTATAATCCAAATCCAGAAACCCTGCAGGCCCTCAGAGGATCCAACATACAACTTATGGTCGGCGTTGCAAATGAAGACATTGAAAACCTTGCCACCAATGCCCTTGCTGCAGCCGATTGGGTCCAGAGAAACGTGAGGGCATACTTGCCAGATGTCAGATTTCGATACATTGCTGTTGGGAATGAAATTAAGCCTTATGATGCAGCAGCCCCTTATGTTCTACAAGCAATGCAGAAC…	PREDICTED: Juglans regia glucan endo-1 3-beta-glucosidase-like (LOC109011272) mRNA、 PREDICTED: Juglans regia glucan endo-1 3-beta-glucosidase-like (LOC108979353) transcript variant X1 mRNA、 PREDICTED: Juglans regia glucan endo-1 3-beta-glucosidase-like (LOC109021030) transcript variant X1 mRNA、 PREDICTED: Quercus suber glucan endo-1 3-beta-glucosidase-like (LOC112041147) mRNA、 PREDICTED: Juglans …
Bpev01.c1152.g0018.mRNA1	259.206	1.94754	0.406974	4.78543	1.70619e-06	5.34277e-05	100.442	89.258	105.559	34.6476	554.771	511.153	296.422	342.238	311.734	535.408	244.248	166.783	98.0886	182.546	218.845	355.144	tccattaaatctgttgaacatcagcccatttttagatccatctaagtgcaaaataatactgaacaaatgcaaacctgctgcttactttgaatccacacaaaattcccactactctttctttcttcttgcaactacttccatcatTGACgtacttcaggaacgcgttatttctttatggctgtaaCCAATattcttctagctggacctggacaaaactcccattaaattatcaaccatgCGACGgcacggcaaaaactaaggctgatatgaactTGTCAgaacgataaataaaacaggggggggggtccccccagttttccataacttctgaatttttttgtgaagagaattcgggtcagatccttttcaaattgaaccatcattctggcaccttgaatc…	ATGGCTTTTTTCAATCCAAAAAATTGCAAAGCTTTTCTGGCTCCTATATTCCTACTTGGTTTCTTCATTTCTGGCCTGCAATTAACAGGTGCACAATCCGTGGGTGTATGTAATGGACGAAACGGCAACAATCTACCTGTTGATGGAGAAGTGATAGATCTATACAAAAGCAACGGCATCGGAAGGATGCGTATATATGAACCATACCTATCAACTCTGGACGCCCTTAGAGGATCAAACATAGAACTCATCATTGGCATCCTTAACAAGGACCTTCAGTCCCTCACCGACGCTACAGCTGCAACAAATTGGGTCCAGAACAACATAAAAAACTACTCGCCGGATGTCAAGTTTAAATACATTGCTGTCGGGAACGAAGTGCGTCCTGGTGATACTGAA…	PREDICTED: Juglans regia glucan endo-1 3-beta-glucosidase-like (LOC108994664) mRNA、 PREDICTED: Juglans regia glucan endo-1 3-beta-glucosidase-like (LOC108979353) transcript variant X1 mRNA、 PREDICTED: Juglans regia glucan endo-1 3-beta-glucosidase-like (LOC109011271) mRNA、 PREDICTED: Quercus suber glucan endo-1 3-beta-glucosidase-like (LOC112041147) mRNA、 PREDICTED: Quercus suber glucan endo-1 3-…
Bpev01.c1152.g0020.mRNA1	337.356	1.58827	0.373974	4.247	2.1665e-05	0.00043388	182.11	135.827	127.263	93.3561	286.951	289.755	239.019	634.588	737.31	831.482	385.201	255.734	199.18	367.034	400.716	232.172	atcttggcagcgggggtattgagcggtgtgaaatcaaggtcccgatccaccggggccttatcagtccggaatggtttgaaccgtcgagagtcttTGACagggcgttcaggattcgcgcgatgcggtttacgatgcgattcttttcgctttcgctgatccgatgagactggtcgttTGACgtgctgttctgagaaggcacggatgaTGTCAgcggcgttgatgtgctcggccgctcgatccatgaactgttgcagcgtatgcggtggtttacaagctagttctttcatgaaagaacttcttggtgtgatacctgagataagtgcagctacaacgaggttctcgtttggatcgtcgaccgtgagtttttcgcggttgaaacgcatcataaactcttgcaag…	ATGGCTTTTTTCAATCCAAAAAATTGCAAAGCTTTTCTGGCTCCAATATTCCTACTTGGTTTCTTCATTTCTGGCCTGCAATTAACAGGTGCACAATCCGTGGGTGTATGTAATGGACGAAACGGCGACAATCTACCTGCTGATGGAGAAGTGATAGATCTATACAAAAGCAACGGCATCAGAAGGATGCGTATATATGAACCATACCGATCAACTCTGGACGCCCTTAAAGGATCAAACATAGAACTCATCATCGGCATCCTTAACAAGGACCTTCAGTCCCTCACTGACGCTACAGCCGCAACAAACTGGGTCCAGGACAACATAAAAAATTACTCGTCGGATGTCAAGTTTAAATACATTGCTGTCGGGAACGAAGTGCATCCTGATTATGCTGAA…	PREDICTED: Juglans regia glucan endo-1 3-beta-glucosidase-like (LOC109011272) mRNA、 PREDICTED: Juglans regia glucan endo-1 3-beta-glucosidase-like (LOC108994664) mRNA、 PREDICTED: Juglans regia glucan endo-1 3-beta-glucosidase-like (LOC108979353) transcript variant X1 mRNA、 PREDICTED: Quercus suber glucan endo-1 3-beta-glucosidase-like (LOC112041147) mRNA、 PREDICTED: Quercus suber glucan endo-1 3-…
Bpev01.c0433.g0002.mRNA1	15.0594	3.01184	0.751785	4.00626	6.16882e-05	0.00105043	5.63226	2.91059	0	0.962434	17.217	47.9525	17.8794	29.9334	22.3427	21.6639	2.15196	12.1297	5.00452	5.82594	9.99292	39.3512	caactttatattttcattatctcaattaaatattattttttattatttattgaaagaagagagaatattatatattaaaaagtactttatttttaaatttaaaaaatactataacagctcatcaaatatttttcaaattgttaaacagaatacagcttattttactctcattttaacatcacaacatatatcttaattatgaaaatttgtaatatcttttgataggtggggttgcTGACatgagagacagagagagagtaaataagcagaaaaaattgtaaatTGACtattatgcaggagacaaaaagtagttgatcctacacaaattTGACtatgataggatatttgcttattagatatagatcaccaacaaTGACgggcggacagaccctcaccaaa…	ATGTTTAGTTTTAACATGATTTTGGATTATCTTCCTGAGCAAATCAAGCAGCTCAATCTCAGTTTCGTGGCCTGCTTAGCCCTAATATTTCTGTTATCAAATATTTTCCTCAGCAAGCGTTCACGCAAAGTTTTCTTGTTAGATTTTGCATGTTACAAGCCGCCACCCACTCAAATGTGCAGCAAAGAAAAGTTCATTGATCGTTTCAGGATCTACGGGAACTCCAACGAGGCGAGCCTAGACTTCATGAGGAAATGTTTGGTGAGATCAGGGCTAGGTGAGAAGACATACATGCCCTCGACATTGATGAGGGATCCCCCGACTCTGAGCCTAGAAGAGACAAGGAAAGAGGCTGAGTCCGTCATGTTCGGGGCGGTGGATGCGTTATTGGAAAAGACG…	PREDICTED: Juglans regia 3-ketoacyl-CoA synthase 16-like (LOC108979306) partial mRNA、 PREDICTED: Juglans regia 3-ketoacyl-CoA synthase 20-like (LOC108996044) mRNA、 PREDICTED: Juglans regia 3-ketoacyl-CoA synthase 2-like (LOC108996035) mRNA、
Bpev01.c0190.g0070.mRNA1	5.67815	4.6813	1.33477	3.50719	0.000452871	0.00500941	0	0.970195	0	0	17.217	6.12159	4.70511	0.99778	6.38364	5.15808	0	10.1081	6.00543	27.1877	5.99575	0	cctctccctttattcttgttccgtggcctcgcctaattgcatttcaaccaaaaaattgaaaataaaaaacacaaatttcatagcaggatgatacgaataaatgatgattaaattgaagaagctcacattgccaaaggagtgattgaaacgttttcctctggccgttttcctatcgcctctgccacagtacactgaacaagcagaatgagaatattagggcaagacacacacacaaacacacagacctAGATTggtaattgagtacctgaagggactgtaggaggagttgtggaaagtgagagagaggaaggcgaagaagagaagagcgatgtgcCGACGgattcggatttagagaaagaaatgcgagaagagAGATTgagcgattgggaagacatagga…	ATGAGTCTGATGAAAAGAATGTCTAAGAAGATGTTTGATTACCGGCTACTTAGCCGCACCGCCAAATCGCCCATCTTCTCCACCATCTCATTTGCTGCTATATTCTTTCTCATCTACGCTGACACCATCGTCTCCAATCTTTCCGGTAACCATCACGAAATTCTTGATCCGCATCAGACTCAGAAAAGCGAAGCACCAGCATTAATGGAGTCAACTCTTACCACTAGTACGGCGCCATTGATTCCCGCACAGGAAAAGGTTGATGGAGAAGAGGATTCTGAGACTCAGGATCCTCTTATTCCACCAGACAACGTCTCAAGAGAAGAAAGACTGAATTGGTTCCGGAGAAAACTACCGGAGCTTGAGATACTCAAGTCAAACGACTTGTCGCAGAAGTTC…	PREDICTED: Quercus suber lactosylceramide 4-alpha-galactosyltransferase-like (LOC112031691) mRNA、 PREDICTED: Malus x domestica uncharacterized protein At4g19900-like (LOC103450623) mRNA、
Bpev01.c0278.g0031.mRNA1	94.9588	1.56631	0.40456	3.87163	0.00010811	0.00162591	35.671	35.8972	53.2728	28.873	118.606	124.472	134.566	182.594	176.614	166.09	166.777	40.4323	37.0335	42.7235	38.9724	136.745	acttaagataattaacagagttcatcacatcaacacaaaacatcatgtccttacaaccaaattggaagccaacaaaatacaaacatggttCCAATaaaataaatacaaaagtggttccaacaaaataaatacaaaagtggttcacattcactgatgatgatggccactttatggtaacaacatacggtcacgtctgccatcaaacacgccctttgaggttaatccagtcaaaaacaaatacactatgattaagatccacgtgcataAGATTattgtctgataattgcttttcattgctttgtaattgatctccacaatctctagttgtttacgaagggcagcattttcagtctccatcaaagtcttcaccttcccaacttcaatttcgagcattgtgcg…	ATGACTGAAGAGCCACCGGGAAAATGTATTCTCAGCTCTCTCTCTCTTCGTGAGATTCTGTTCGAAATTTTTGTGCCGTCGTTGGTTGAGGCTTGGAGACAGAGGAAAGCCAGGGAGATAATGAACAGAGAGGAAAGTGAGTCTGGGGGTTTGAGGATTCTAGGGACTGAGCTTTGCCGCTTCAGTGGTGCCAAGATATACCCTGGTAGGGGTATCAGATTTGTGCGGTCGGATTCTCAAGTTTTCCTCTTTGCCAATTCGAAATGCAAGCATTATTTCCACAACCGCCTGAAGCCGTCAAAGCTCACATGGACAGCCATGTACAGGAAACAACATAAGAAGGAGATTGCTGCTGAAGCTGTGAAGAAGAAGCGCCGCGGCACCAAGAAGCCTTATTCA…	PREDICTED: Quercus suber 60S ribosomal protein L24 (LOC111999492) mRNA、 PREDICTED: Juglans regia 60S ribosomal protein L24-like (LOC108984439) mRNA、 PREDICTED: Jatropha curcas 60S ribosomal protein L24 (LOC105645865) mRNA、 PREDICTED: Hevea brasiliensis 60S ribosomal protein L24 (LOC110664504) mRNA、 PREDICTED: Populus trichocarpa 60S ribosomal protein L24 (LOC7479265) mRNA、 Populus trichocarpa clo…
Bpev01.c0129.g0002.mRNA1	15.7503	1.85369	0.617089	3.00393	0.00266515	0.0195056	0.938711	0	6.90574	13.4741	38.2601	13.2634	23.5255	34.9223	34.0461	12.3794	11.8358	8.08646	17.0154	10.6809	6.99504	19.6756	atatatatagaAGATTctaactagcctattctacggtactttcttatctctatttttaatttttaatttttattttttataacaaggatttgatctggtacaacaagaccctattaacacctgcttgatcatcaagtaaaaatggtcctgaaaacaacatgatggtataggacatgcagaagaagaggatgatataggctaaaaagggggggaggggaaccacatatattcgtctcttttgtttggcacattccaaaacaacgtggtacatgggacatctagaaggccCCAATttgttcatctttttctgttcttggtttttcatttttttaatttttaatatttttttttatcagttcgacttaaaacataaatatgggctccgcctgcatcttattc…	ATGGCGGTGGAGGGCGGCCTGGAAGGCGATGCAGGTAGAAATGAGGCCATCACTTCAAAAGGCAATGCAGAAGCAGAGAATAGTTCTGCCATGAATGGGAAGCAACAAAATTCTCAGAATAACAAAGGAGATGAGAAAACCAAGACGGTTCCATTTCTCAAGCTTTTCTCATTTGCAGATCTCACTGATATTGCATTGATGATTGTTGGCACAGTTGGAGCCGTTGGGAGTGGGTTAGGAATGCCCCTTATGACAATACTATTAGGGCAATTGGTCAATACATTCGGCAGTAACCAGAATAACAACAGTGAAATCGTTCCTGCAATTTCCAAGGTCGCTCTAAAATCTGTCTACTTGGCATTGGGGATTGGTTGCGCAGCATGCCTCCAGGTGACATGC…	PREDICTED: Juglans regia ABC transporter B family member 21-like (LOC109007782) transcript variant X4 mRNA、 PREDICTED: Juglans regia ABC transporter B family member 21-like (LOC108983710) transcript variant X4 mRNA、 PREDICTED: Juglans regia ABC transporter B family member 21-like (LOC109015172) transcript variant X4 mRNA、 PREDICTED: Juglans regia ABC transporter B family member 21-like (LOC109015…
Bpev01.c0161.g0075.mRNA1	16.9312	2.11004	0.541238	3.89855	9.67717e-05	0.00149351	0.938711	4.85098	7.89227	5.77461	7.65202	16.3242	15.9974	21.9512	15.9591	19.6007	45.1912	39.4215	16.0145	18.4488	28.9795	5.90268	acactatctttgtctacgacagcCCAATcagggaagcgaaaacagtaaaaggtcacgtttgtTGACaattggagttgtagttgagcttaaattcttcgaattgcatagtttttacgtcactgtctgtaagaaatgcttgtccttctagcggagctccgggaaggactttgaaatgcaaagcgtgaggTGTCActtctggaggtaaagctggaaagggcaaatcgcactgcgcgcactttttcttatcgacctttgctcatcatgaattcacaatcatctacgattctaaatattatgaggatttttttttttttcctctttcccatccccttctccctttgtatttgctttcaaaaaaaaaaaaggaggaggaattacatccatcttattaagccgctt…	ATGACAGGGTTCGGTGGTGTAGAAACTCCCAATGGGGAGTCATCGGACGGCTCAGGTTTTCCCAAAGATAGCCCTCGAGATACGCGTAACTTGCCATCTTTATTGTCGTCTTGCTATCCTATTACTCTCAAGTTCGTGGACGTGAGTTACCGAGTGAAGATTGAGAACAAGCAGAAGCGGAGTATTAGAAGCATATTTTGTCACGGGCCCACAAAAACCGATCAGAGATCAACGGCGACGATTGAAGAACGAACAATCATGAGTGGGATCACAGGCATGGTTTCCCCAGGCGAAATCCTGGCCATCCTAGGCCCGTCAGGGAGCGGCAAATCCACGCTCCTCAATGCGCTTGCGGGGAGACTCCACGGACACGGCTTAACCGGAAAAATCGTCGCCAAC…	PREDICTED: Cajanus cajan ABC transporter G family member 25 (LOC109795335) mRNA、 Phaseolus vulgaris hypothetical protein (PHAVU_007G088800g) mRNA complete cds、 PREDICTED: Ricinus communis ABC transporter G family member 25 (LOC8259382) mRNA、 PREDICTED: Juglans regia ABC transporter G family member 25 (LOC108991309) mRNA、 PREDICTED: Vigna angularis ABC transporter G family member 25 (LOC108324036)…
Bpev01.c0764.g0002.mRNA1	111.432	21.4998	3.48454	6.17005	6.82673e-10	7.09907e-08	0	0	0	0	439.991	507.072	393.347	55.8757	0	0	0	0	0	0	0	386.625	aaggtgttggtattggaagaaaacccgCCAATatatagggtaacagatgcaaaagaatatcttaggcgctacttctcgcaagggatTGACgggatctcaactttacaacatttcaagttgtgaagatgtatttgtgtttgtagttggcagaactagtcatggttctaactatctgcgaaccttttcttgtgtcttgtaatcactctactatgctccatcaataacatagaatcaaagcaatgcttatttcatcatcattaaattcaatttttttttttcttattattgaagggataaaaaggactttacgtatAGATTatgcttaccaaatttgaatattctttggaaatattttttgaaaaagcaacaCCAATtagcaatagatgtaacagcaaaaac…	ATGGTGGTGACGAGTATAGATGAGTATGAGGCAGGAATCGACTCCAATTACGACAGGGAAAGTGAGTTAAAAACATTTGACGAGTCAAAAGCCGGTGTTAAGGGACTCCTAGATGCAGGGGTGACAAAAGTTCCACGCATGTTCCACTGCGGGCAATTTAGCCTTGATGAGAGGTCAGGAAGAGACTCCCAGATCAGTATTCCTATCATAGATCTTCAAGGCATCCATAAGGACTCGATTGTACGTTCTGAAGTCATTGAGAAAGTTCGAAATGCATGCGAAAAATTCGGTTTCTTTCAGGTTGTTAATCATGGAATTCCTGTTACCCTTTTGGATGAGGTGATAAATGGAATGCAAAGGTTTCATGAGCAGGACACTGAGGTGAAGAAAGAGTTCTAT…	PREDICTED: Cicer arietinum 1-aminocyclopropane-1-carboxylate oxidase homolog 1-like (LOC101512278) mRNA、 PREDICTED: Cajanus cajan 1-aminocyclopropane-1-carboxylate oxidase homolog 1-like (LOC109805443) mRNA、 Frangula alnus subsp. alnus clone Contig29899 polymorphic genomic sequence、 Frangula alnus subsp. alnus clone Contig37061 polymorphic genomic sequence、
Bpev01.c0000.g0040.mRNA1	29.3367	-1.05935	0.283587	-3.73556	0.000187298	0.00249124	59.1388	37.8376	41.4344	53.8963	22.9561	28.5674	34.8178	12.9711	31.9182	15.4742	31.2035	14.1513	19.0172	15.5358	18.9865	31.4809	gaacatctgcacctattctcattgaaaaaacaaatatcatttccttTGACctagtaaacaactctggttaattacaactaacaagagagcaaaactggtaggggatgtttggtgtccaaccccatcaaactctccttgagtttttcaaaaaaataaaaaataaatttttttacacatgagttggatgcgtgaattggaaaagtagacttttccaaactagtattagttaatacgtacagttattgcTGACtgtatgcTGACaaggactaggtgaTGACacgtcaatattagttagttatggttgttaagcttgtaatttgtTGACtagttttctaactctatttctcgagtatgtaaacgtaaacagacgctttagaatacaatcatcaatcattagag…	ATGGCTCCTGCAATTGCTTTTAACGAATTTGGAAGATCGTTGTCTCGAGGTGGTGGATTCGAGATGGACGATTCATGGGGGGTTTTCACGCTCGACAATGCTTCATGGAAGAAAGTGGCAAAGAGAGAAAGCAGAGGAATTGAGGTGCGTCTCTTCACCGACCCAGACGACGGCCACGTCCACATCATCTGTAACGACCAAGCCAGAGCCAAGCACCTCTCAATTCACACCCTCTCTCTCCGAACCTCGACGTCCCCGACTGCTTCAAAGGGTTCTGCGCCAAGGCCTCTCAGCTATTTGGGCCACTTTAAGCCCTCGGCCGCCTTCCAGGAATTGAATACTGCGGATGATTTCATTTCGTTTTACGAGGAAATGTTGCCCTTGGTACCAACATTACCA…	PREDICTED: Quercus suber small subunit processome component 20 homolog (LOC112005990) transcript variant X3 mRNA、 PREDICTED: Juglans regia small subunit processome component 20 homolog (LOC109022127) transcript variant X6 mRNA、 PREDICTED: Juglans regia small subunit processome component 20 homolog (LOC109022156) transcript variant X1 mRNA、 PREDICTED: Juglans regia small subunit processome compone…
Bpev01.c2685.g0002.mRNA1	24.3052	-1.57527	0.445404	-3.53674	0.000405105	0.00458804	48.813	60.1521	32.5556	51.9715	17.217	7.14185	13.1743	15.9645	23.4067	31.9801	43.0393	6.06484	6.00543	14.5648	6.99504	9.83779	gactaaatttctttctttctttttttcctttctcaacaaccaaacagagtatggggtctgtgttagtgtttctgaacttctttaatttttgcataaaatttaaggtctttttttttttttttctttgcttgtataactttctactgctttattaatgtgttttacgtTGACttctggggttatattcaagtaaattggtacatacatgttttgcgtgtgtaattacacatgatagatgtcttattattatatattctttatgaattatttttgcttcaatctcttatggctactcctatcataattggcattaatttgttgatttttgtgaagttatagtgctagtaattccatttgaagcactccttcactattattagnnnnnnnnnnnnnnnnnnn…	ATGAACCAAACTTACCAAGGGAGCAACCCTGATGGTTCGGCAGATGTCCCTGTGAAGCGCAAAAGAGGTCGTCCACGTAAGAATCCCAGACTAGATCTTGAGGAGAAAGCTCGTATCCCAAAGGATCAGAATTTAAACCGTAGGGAGAATGTTCGTGTCCCTCCTGGATTTCAAGGGGTCAATGGAAATCAGCCCCGTCAAGTTGATTCAATTGATAGTGCAAATGATGCCATGGCGGGCCAGGTTGTTTCTGGTGTCATTGAGGCAGCATTTGATGCAGGATATTTGCTGAGTGTTCGAGTTGGCAACTCTGACACCACTTTGAGGGGTGTTGTCTTCAAGCCTGGACAGTTTGTCCCTGTTTCAGCTGAGAATGATGTGGCCCCCGAAATGCAAATG…	PREDICTED: Quercus suber uncharacterized LOC112032959 (LOC112032959) transcript variant X2 mRNA、 PREDICTED: Quercus suber uncharacterized LOC112032959 (LOC112032959) transcript variant X3 mRNA、 PREDICTED: Juglans regia uncharacterized LOC108984031 (LOC108984031) transcript variant X2 mRNA、 PREDICTED: Herrania umbratica uncharacterized LOC110419251 (LOC110419251) transcript variant X1 mRNA、 PREDIC…
Bpev01.c0000.g0003.mRNA1	310.9	1.21078	0.408521	2.96382	0.00303844	0.0215091	160.52	189.188	128.249	148.215	538.511	407.086	422.519	547.781	456.43	516.839	391.657	173.859	146.132	111.664	141.899	493.857	gataatgaaatttttgcagcagcttctctaaatattctctAGATTgttgctgcagAGATTttttgtgttttttttaacagtttttcctacactagagaagataatgaaatttaagtgttccctaaactataaaaacacgaagggaaccacttttgattgccttcatttaggaaacaaaaaatggtttccttagcatttttttaatataaaaactttatctctcctctctctcttctctaccatttgtttaaaacaatatttaaataatctttctttcctctcttttttctagcatttaatttaaatagtatttaattcatatagagaaagatgaagagaagctgctatggaatgcatttaaatagagaactaaaaaatggttttattccctacattaaa…	ATGCAAATGGGAAAACGCCTAAGATTTCTGCTAATCTTCTCAAGCCTCACCATTGGCTTAGTGGCTGCAGATTGGAACATTTTGAACCAGAAAAGGAGAAATAATGGGGTACTGGGATCTTCAAGCTTGAAGAACTATTGTGAGAGTTGGAGGATCAATGTCGAGGTAAACAACATTAGGGGATTCGAAGTTGTGCCCCAAGAATGTGTTGAGTACATAAAGAAATACATGACATCCTCCCAATACAGAGCTGATTCCGAGAGGGCCATTGAAGAGGCCAAGCTTTACCTGAGCAGCTGCTGCACTTTGAAAGGTGATGGTAAAGATGCATGGATCTTTGATGTTGATGATACTCTTGTGTCCACGGTGCCTTACTACAAGAAACATGGTTTTGGGGGG…	Phaseolus vulgaris hypothetical protein (PHAVU_001G164000g) mRNA complete cds、 PREDICTED: Quercus suber acid phosphatase 1-like (LOC112041058) mRNA、 Lupinus angustifolius cultivar Tanjil chromosome LG-11、 PREDICTED: Quercus suber acid phosphatase 1-like (LOC111992209) mRNA、 PREDICTED: Quercus suber acid phosphatase 1-like (LOC112041060) mRNA、 PREDICTED: Cajanus cajan acid phosphatase 1 (LOC109803…
Bpev01.c0281.g0030.mRNA1	5.2857	2.81988	0.980095	2.87715	0.00401283	0.0263626	2.81613	0	0	0.962434	7.65202	2.04053	16.9384	8.98002	1.06394	2.06323	6.45589	2.02161	13.0118	10.6809	2.99787	6.88645	tcaaattttaaaataatttgaacaccggcttgctatatcttagtggtttgaaatcttgttataatttcatttgcttcaaacagctaacctcttaaaaccgagtttggttttgatacttgatatttctgaagtacCCAATgataaagttcaagaactcgatttcccccctctgtagttgttagaactttgatgaaatccaggatttaactAGATTtactaatgcttactccacaatAGATTtccctctgtagtgtAGATTctggatgtgttcctacttgatgcaaaacacaattttataagatcactctgcaatgtaatatagacattatcatttaaaatttcaatgcattttgggctaaggcgaaaaatttaagtgaggcttttataaaaaaaaaaaan…	ATGGCAAAGATATCTGTGCTATGCTGTTTCGTCGTTCTAGGTGCATTTTGGTTTGTCAATGGCTCTGTAAAAAAGGAAGAGATTGAGTTCTATCAGCTGAGAAAGGGTGATATCTCCGTGAACTTCACCAACTGGGGTGCAACCATTGTCTCTCTTCATCTCCCTGACAAAAATGGAAAGCTAGCTGATGTTGTTCTTGGGCATGATTCAATCAAGCAGTACCAGACGGATTCACCATACGTTGGTGCTGTTGTTGGACGGGTTGCCAACAGAATTGGAGGCGCCCAGTTTACTTTGAATGGAAACCATTATAATATAGTTGCAAATGCAGGGAATAACACACTTCATGGATTTCCTGGTGATATCTCTGTCACTGTTACCTACACGCTCCTGGGGAAC…	PREDICTED: Quercus suber aldose 1-epimerase-like (LOC112026409) mRNA、 PREDICTED: Cynara cardunculus var. scolymus aldose 1-epimerase (LOC112515318) mRNA、 Glycine max aldose 1-epimerase-like (LOC100781853) mRNA_x0001_BT093242.1 Soybean clone JCVI-FLGm-24A19 unknown mRNA、 PREDICTED: Quercus suber aldose 1-epimerase-like (LOC112026414) mRNA、 Lotus japonicus genomic DNA chromosome 2 clone: LjT39I02 T…
Bpev01.c1638.g0017.mRNA1	6.2418	4.08513	1.34219	3.04362	0.00233747	0.0176522	0.938711	0	0.986534	0	3.82601	6.12159	0	2.99334	0	3.09485	4.30393	16.1729	27.0244	18.4488	13.9901	1.96756	taaagttgaagaattagttaatcaaacattgtacaccaagccaccaaaacatgcaataaaaagaaacagatatgagTGACctTGTCAgctgggccaacatgagaacactatgatggtaaaaagtttggagctgattttgtgtgttttaaatagaatgaatgaaatagttctcatacctttattagtttttttttgttttttgaacgtcattggtcctcttttctcggaataggctcTGTCAggtgtctttctgttattgggcagtgctctgattaggcgcagtgtttggtcaccatccttgatgaatcacatCCAATgttgTGTCAcatgctactcttgcagggaggtaaggtatcgcacacgtagtgtagtgtagtgttgtataatgtgaaattatat…	ATGGCAATTACACTCAACAATGGCTTCCAGATGCCCATCATCGGCCTGGGTGTTTGGCGAATGGAAAGAGATGAAATGAGAGACCTCATTATCAATGCCATCAACATTGGTTATCGCCATTTTGACTGTGCTGCTCATTACAAGAATGAAGCAGACCTTGGGGAGGCTTTTGCAGAAGCATTTCGTACCGGGCTTGTCAAGAGGGAGGATCTCTTCATTACCACCAAGCTGTGGAATTCGGACCATGGACATGTTGTGGAGGCATGTAAAGACAGTCTGAAGAAGCTTCAGTTAGATTATCTGGATCTCTACCTTGTTCACTTCCCCATAGCTACCCCTCATACGGGAGTTGGAACGACGGCCAGTATTCTGGATGAGAATAAGGTACTCGACATAGAC…	PREDICTED: Vitis vinifera NADP-dependent D-sorbitol-6-phosphate dehydrogenase (LOC100243586) transcript variant X2 mRNA、 PREDICTED: Prunus persica NADP-dependent D-sorbitol-6-phosphate dehydrogenase (LOC18786310) mRNA、 PREDICTED: Manihot esculenta NADP-dependent D-sorbitol-6-phosphate dehydrogenase (LOC110612897) mRNA、 PREDICTED: Hevea brasiliensis NADP-dependent D-sorbitol-6-phosphate dehydrogen…
Bpev01.c0015.g0143.mRNA1	29.8001	-1.0185	0.232981	-4.37161	1.23336e-05	0.000274102	38.4871	35.8972	61.1651	56.7836	21.0431	24.4864	28.2306	23.9467	15.9591	24.7588	26.8995	20.2161	33.0298	22.3328	17.9872	25.5783	agcctgatttgttttatctttaattaccctgcttttttttcttcggagctcttaactccagcggtttgccgcgtttcatcttgtgcgtttctctatatatacttgttttaagaggctagcttaatttgtggattatatcatagcatggctgttacatcaaaatcaaggccgtggacttgcttgcaagacctgcagggagcagcagcacggccttctTGTCAgtactgtaggtctggtttgagcatgagaaataatattcaaaggctgaaaatgggaaaaagaaacctgatgatcagaagttcggtggcgccggcgaaagggtacgggtcgttggagttggagggtcaagtgaaacacggcggtagtactcatgaagaatattatatatcggaggaggac…	ATGGCAGCTTCGACTTCGAGCTCCTACAACATTCCTTTCCAAAACGTCCCAAGGGTTTTTCCCAGTCAAAAAAGCAGCCTTTGCTGGGCTCGCCAGTGTTTCAAATTCAGGACAGAAGGGACTGGACTTTTAAGGCCGTTGTCGTCGGTGGTGAAGGGCGTCGGCGAGAAGGGAGTTTCGGCGAGATGCAATGTGTTTAGACAGCCGGAAGGTGAGAGTGAGAGTGTGGAGGAGAGCTATAATTCGGTGGAGGACGAGCAGTTCGTGCGGTGGTTTCGTGAGGCGTGGCCTTACCTGTGGGCTCACAGGGGGAGCACCTTCGTTGTGATTATTTCCGGCGAAAATGTCGCTAGCCCTTTCTTGGATCCCATTCTCAAGGATATTGCTTTTCTGCATCAT…	PREDICTED: Populus euphratica probable amino-acid acetyltransferase NAGS2 chloroplastic (LOC105113397) transcript variant X1 mRNA、 PREDICTED: Quercus suber probable amino-acid acetyltransferase NAGS2 chloroplastic (LOC112031033) transcript variant X2 mRNA、 PREDICTED: Prunus avium probable amino-acid acetyltransferase NAGS2 chloroplastic (LOC110746285) transcript variant X2 mRNA、 PREDICTED: Quercu…
Bpev01.c1285.g0008.mRNA1	67.6791	1.04819	0.279855	3.74546	0.000180062	0.00241482	47.8742	31.0462	45.3806	25.9857	50.6946	56.1146	54.5792	76.829	95.7545	75.3079	40.8873	117.254	121.109	97.0989	86.9384	60.0105	cttttttttaaaaaaaaaatttattttccaacataatccctaacagaccgtatatttggaaagagagagcagctcatgagggcctgatagggcccacttgatgggataggtgtgggccctacagcttgggCCAATcaagccccctttcatgcgctaCCAATattgcaaaggtctgatgaggcttaccaagccctctcctctcccatgagctacttgtaatatacacaatacaaacaactcattgcattcggtctaaatcctacatttgatactacttactaaaataatttctgtcgtaacatgtttttcttcataaatttgcaatgaggataacactacttcaatattatatgaatatcaacctcattttgattaagcaattgttgggctcnnnnnnnn…	ATGATGGGCACGTGGAAGTTGCTGAGTGGTGTCATCAACATTGCTGCCTTCCCAGTTCTTTGCATAGATTACATGAAGCAATTAATCCCTGCTTTGGAGACGGGATTGCCTAGGTACTTTGCAATCATGGCCTCAACTTTAGGCCTTTCGTTTCTTAATTATACTGGCTTGACTATTGTTGGGTATGCTGCTGTGGTGCTTGCTGTTGTTTCACTTGCCCCATTTATTTTGATGTCTTTGATTGCAATCCCCAAGATTCGACCGCATAGATGGATGAGTTTGGGACAGAAAAGTGTTAAGAAAGATTGGAACTTGTTTTTCAATACCCTTTTCTGGAACTTGAATTTCTGGGACAATGTCAGCACTCTGGCTGGAGAAGTTGAGAAGCCCCAGAAAACT…	PREDICTED: Manihot esculenta probable polyamine transporter At3g13620 (LOC110601156) mRNA、 PREDICTED: Manihot esculenta probable polyamine transporter At3g13620 (LOC110611121) mRNA、 PREDICTED: Hevea brasiliensis probable polyamine transporter At3g13620 (LOC110671966) partial mRNA、 PREDICTED: Glycine max probable polyamine transporter At3g13620 (LOC100801109) mRNA、 PREDICTED: Tarenaya hassleriana …
Bpev01.c0509.g0002.mRNA1	9.55416	2.30511	0.689285	3.3442	0.000825194	0.00793607	1.87742	0.970195	3.94614	2.8873	16.2605	14.2837	14.1153	22.9489	13.8312	11.3478	12.9118	4.04323	4.00362	6.79693	0.999292	21.6431	nnnnnnnnnnnnnnnnnnnnnnnnnnnnnnnnnnnnnnnnnnnnnnnnnnnnnnnnnnnnnnnnnnnnnnnnnnnnnnnnnnnnnnnnnnnnnnnnnnnnnnnnnnnnnnnnnnnnnnnnnnnnnnnnnnnnnnnnnnnnnnnnnnnnnnnnnnnnnnnnnnnnnnnnnnnnnnnnnnnnnnnnnnnnnnnnnnnnnnnnnnnnnnnnnnnnnnnnnnnnnnnnnnnnnnnnnnnnnnnnnnnnnnnnnnnnnnnnnnnnnnnncatcttgcaagaaattaactctactgatatttttttgtgccagcttcctgaggagcggaagctagatctgctcaaagcccttgcagAGATTtctccttacacaacaccacaggattcctgccAGATTctccctaa…	ATGAAGAAATTAACTCAGGGAATGGCTGAGCACAACAAAGCTATGGCAGCTGCTAAATCTGATGAAGCAAAGAATAATATTAAAACTCAAAAGCAGAATACAACCACTGGGTTGCGGCAGAATAACATTTTGGCAATGACAAAGCCATTACATTCAAAAACACCCTCGTTTATTGGAGATAAAAGTATCAACCTATCTTGGAAAGAAGCAACAAAACCTTCTGTTCCTGCCACCGCAGCTACAACTGGAGGGAAAAGACCTGCTACTACTGCTAATGGATCCAACAACGTACCATCTAAAAAGGGCCGTGGAGCTGGTGGTTTGCAAAACCAACTGGTTAATAGAGCATTGGAAGATTTGTCTCATGGTGGGAGAAGTGGGTCTAGAGGCAGAGGGAGA…	PREDICTED: Gossypium hirsutum apoptosis inhibitor 5-like (LOC107925141) mRNA、 PREDICTED: Gossypium arboreum apoptosis inhibitor 5-like protein API5 (LOC108489200) transcript variant X1 mRNA、 PREDICTED: Gossypium raimondii apoptosis inhibitor 5-like (LOC105776371) mRNA、 PREDICTED: Theobroma cacao apoptosis inhibitor 5-like protein API5 (LOC18596749) mRNA、 PREDICTED: Vitis vinifera apoptosis inhibi…
Bpev01.c0658.g0012.mRNA1	4.42046	-2.2291	0.811041	-2.74844	0.00598802	0.035664	15.9581	1.94039	13.8115	11.5492	3.82601	4.08106	6.58715	0	0	3.09485	0	0	3.00271	1.94198	0.999292	3.93512	aagcctaacaatactaaattacattcttgcttcatagaatgggcctactttagcactaactctctctccctctctctctctctccctggccaacttatttataatttacctaatatttcattctcttttcaaattaaacaAGATTataatcataggattcccataagatcgccatgagatctcatttaaataataacacagcatgatattcaatatactcataattaaatacacccacttcatcatgtgtacaacaaagaaTGACccactctccaacaagcacagctaaagcctaaaacattcgatcctaactaattttatcacacaaatggatcccattagcacaccacaatcctaattaattcaagtgaatcctttacattaaactcagtccatttt…	ATGGGTCTAAATTGGTGTAGCTTCTCCTACGTTTGTTTGGTTGCTGAGAAAAGGGCTACAGGTGGGCTAAACAAAAAGATGGCTGAGAAAAAACAAGTACTCCCAGATTGTCCTAATGCATTAAATCCCTACCACGAATGCACTCAATCTTGCCTCAAAAAGATTTCTCATGGCCAAACAGGCAAGGATAAGAAGAAATCAGGCTCCGTCCTCCTTGATGTTTCCAGAAGTTTTGGCAGGAGAAAGAAGGAAGGTTCCCGGCCAAATTCCCCACAAGTGCATGACAAATTACCTTCTCCAAACGCAGTATACCCTTCTGGTTTTGATACTAAGAAAAAGGTGGAAGTAGAAAATGGTGAGGATTATCCTCATATTCATGCTAAAGAAACTTATGCCCAA…	PREDICTED: Juglans regia uncharacterized LOC108999651 (LOC108999651) transcript variant X1 mRNA、 PREDICTED: Quercus suber uncharacterized LOC111988784 (LOC111988784) transcript variant X9 mRNA、 PREDICTED: Juglans regia uncharacterized LOC108999651 (LOC108999651) transcript variant X2 mRNA、 PREDICTED: Quercus suber uncharacterized LOC111988784 (LOC111988784) transcript variant X8 mRNA、 PREDICTED: …
Bpev01.c0341.g0005.mRNA1	3.83552	4.09958	1.51005	2.71485	0.00663049	0.0386269	0	0.970195	0	0	0	0	0.941021	3.99112	9.57545	10.3162	21.5196	9.09727	3.00271	0.970989	0	0.983779	aaatttcaacaattatcatatttatctatatatatttagaaagtggtaattgttcatatagaaaaatttcaaccattgaattccaaatcaaTGACtcAGATTtgaagaaatgtactcggcataataccccaagagttgtaaggaatcctaatccatttacaCCAATaaaatctgtgtagtaaaatttatggcaaacgatatgaaatgaagacatgcaatatgggtaattgtttgtgatcaagtacttatcattatttgttcttacaagaactagatgcaagatatcaccattctctttatccctagctagtctattgcggcgagagttcatctattaatgtatttcattatttcaattctaacaccctctttgaatttttgttcacaccaaattacaag…	ATGCACAATGCAGTAGGATCCTTGAGCCTGATAGCTCTTCCAGCATTACCCCACAGACTTAATCGTCTTCACACTCATAATCCCCACATCATTCCTAGAAGATTCCATCCTTATTCTTCTGGCCGGCAACAAGGGGTAGAGGCTTCTTCTCCATTAATCCTCAATGGAAACCTTCCATCTGAAAAAGAGGTGATATCGTTGCTAGCGGGAGAGCATGGAGATGTAGAGTTGAGAGATCCTATTGGACGGCTTGGTAGGGTGATGAAATTAGAAGAGCAACGCGAACCTGCTTTGACGACTTTGGATGGCATTTTAAAATCTTTGAGTGAAGATGAGAAGAATGAATTGAGTAGTGTTGAAAAGGCTATAGAAAGGGAAATAGCTACTGCTAAAGAGATA…	MDIS1-interacting receptor like kinase 2-like [Quercus suber]
Bpev01.c0821.g0008.mRNA1	90.1984	1.11879	0.319428	3.50247	0.000460963	0.00507294	40.3646	71.7944	40.4479	39.4598	151.127	101.006	111.041	163.636	123.417	145.458	102.218	41.4431	69.0624	71.8532	41.9702	128.875	atataattttgaatgttagaagaaaaaaaaaagaagcaaaataaataatcataataaaaaaactcttttttaatgaatacaaaataatgcattaggaaccaagttttctttttgttatttttttgttattatgnnnnnnnnnnnnnnnnnnnnnnnnnnnnnnnnnnnnnnnnnnnnnnnnnnnnnnnnnnnnnnnnnnnnnnnnnnnnnnnnnnnnnnnnnnnnnnnnnnnnnnnnnnnnnnnnnnnnnnnnnnnnnnnnnnnnnnnnnnnnnnnnnnnnnnnnnnnnnnnnnnnnnnnnnnnnnnnnnnnnnnnnnnnnnnnnnnnnnnnnnnnnnnnnnnnnnnnnnnnnnnnnnnnnnnnnnnnnnnnnnnnnnnnnnnnnnnnnnnnnnnnnnn…	ATGGGAGTGGATCGGCCACCCCCCAAAAGCCATGGAGGGGTGGAGCCACCCCCCATAGCCTGGGGGGTGCTCGTAGCCACCCGAAATTGGTTGGGGTGGCAATCTTCGGGTGGCTGCGAGCCACGCCCATGGCCTGGGGTGGCTTGCTCCCCATTGACTTGGGGTGGCCGTGAGCCACCCCAACCAATTTCGGGGTGGCTGCGAGCCACCCCCATGGCTTTGCGGTGGCGGGAGCCACCCCAACCAATTTGGGGAGGGAAGAGGGGAAAGAAAAATGAAGAGAAAATCTTACAATTCAATTGTTCTATTTGGAAGATCAAAAGGGAAAGAAACATCATAAAGCCAGGGAATAAGCAGGACAATGGCACTTTTATAGTGCACAAGTTCGTCACAAAGGAT…	PREDICTED: Juglans regia arginine decarboxylase-like (LOC109004697) mRNA、 PREDICTED: Juglans regia arginine decarboxylase-like (LOC108990709) transcript variant X1 mRNA、 PREDICTED: Juglans regia arginine decarboxylase-like (LOC108990709) transcript variant X2 mRNA、 PREDICTED: Theobroma cacao arginine decarboxylase (LOC18589478) transcript variant X1 mRNA、 PREDICTED: Theobroma cacao arginine decar…
Bpev01.c0052.g0011.mRNA1	26.9853	-1.32455	0.363054	-3.64835	0.000263931	0.00329633	71.342	26.1953	34.5287	64.4831	17.217	31.6282	30.1127	8.98002	13.8312	9.28454	13.9878	12.1297	23.0208	19.4198	32.9766	22.6269	tatccataaataaattatatatatgcatggtatttaggaatcactttataaaatgttaatggggcctttgaaTGACtctttgtgcctgcaacttgcttaattgtaaggcactacgttttgctattgaaaggaaaacaaagtagggtttttgtttgcgtgttttacacgtcacattccgttctaagagagggaacacacatatactatctataaaggAGATTtgattttatctgcttttcttctcttgcttttagtgagacaaaggaaagagaaaaaagatgatctggtatgaggattgaggataacaccatgagacatagaaccagatacttacaatctcaatgttgtccattatatatgccgtaTGACtatttcaaatatatatatataTGTCAcgtt…	ATGTTGCCAAGGTATGATCCAAATGACAATGAAGCTGGTATGAAGCTTTTGGAGGACCTGACCACAAATGCTCACCAAGTGCAACAACAGGTATTAGAGAAGATACTGACGCAAAATGTGCACACAGAATATCTTAGGAGCTTTCTCAATGGCCATTCCGATAAGAAACTTTTCAAGGAGAAAGTTCCTGTTGTGAATTATGAAGATATCAAACCTTACATCGAGCGGATTGCAAATGGAGAGCCATCAGATATCATTTCAGCTCAACCCATCACCGAGCTCCTCACAAGCTCGGGAACTTCAGGTGGGAAGCCAAAACTGATGCCTTCAACTGCTGAAGACTTGGACAGAAAGACTTTCTTCTACAACATCCTTTTGCCTGTGATGAACAAGTATGTG…	Populus davidiana x Populus alba var. pyramidalis IAA-amido synthetase GH3-9 mRNA complete cds、 PREDICTED: Pyrus x bretschneideri putative indole-3-acetic acid-amido synthetase GH3.9 (LOC103934141) mRNA_x0001_XM_009343852.2 PREDICTED: Pyrus x bretschneideri putative indole-3-acetic acid-amido synthetase GH3.9 (LOC103934140) mRNA、 PREDICTED: Quercus suber putative indole-3-acetic acid-amido synthe…
Bpev01.c0480.g0057.mRNA1	2.44681	-2.27004	0.764024	-2.97117	0.00296669	0.0211707	4.69355	6.79137	6.90574	5.77461	2.86951	2.04053	0.941021	0	0	2.06323	1.07598	1.01081	1.0009	0	2.99787	0.983779	ctgcaaggatcataattgggaattgtttgatccttttttggtggaagaaagctaaaattagtcattttcaattcataatcaacttgaattcaTGACtgctattggtaagaTGTCAaatgaaactgtagttggaattgagatcttgtttaaagagaaatataaactattggagtattttttattgattatattgataatctgatatgaaacaaggaccatggaattgtttgatctttttattttttatttagtggaagagggtaatcataatcaacttgaattcatgatagttattggaaacctcagtgaaagaccggatgtattatctcatctcatgtttgattttcttgaCCAATtaaagtggagagtttctttaacatctcttttggagaaacgagt…	ATGGGATTCCTGGATCTATTCATTGTGGCATTGATGCCAGTGCTGAAAATTCTCTTAATTACTGCTGTTGGTTTATTGCTTGGAACAGAGCGTGTAGATCTCTTGGGGGCAAATGCAAGGCAATATTTGAATCAATTGGTCTTTTTTCTGTTCAGTCCTTCAATTATTCTAAGCAACCTGGCTGATACAATTACATTAGACAGTTTGGCAACCTTGTGGTTCATGCTAGTGAACATCCTTCTCACATTCCTTATTGGTTCTGCCCTTGCATGGATACTCATAAAAATCACAAGAACTCCTCAACATCTGCAAGGCCTTGTCATTGGTTGTTGTTCTGCAGGAAATTTAGGAAACTTGCCTCTGATTATACTCCCAGCAGTCTGTGAGGAGGAAAACAGT…	PREDICTED: Quercus suber protein PIN-LIKES 3-like (LOC111998310) transcript variant X1 mRNA、 PREDICTED: Juglans regia protein PIN-LIKES 1-like (LOC108989581) transcript variant X2 mRNA、 PREDICTED: Juglans regia protein PIN-LIKES 1-like (LOC108989581) transcript variant X1 mRNA、 PREDICTED: Juglans regia protein PIN-LIKES 1-like (LOC108989581) transcript variant X3 mRNA、 PREDICTED: Juglans regia pr…
Bpev01.c0022.g0177.mRNA1	14.8711	1.21624	0.39043	3.11512	0.00183869	0.014787	7.50969	3.88078	3.94614	14.4365	9.56502	13.2634	18.8204	14.9667	22.3427	19.6007	19.3677	17.1837	21.019	23.3037	12.9908	15.7405	gttactaTGACcggaatttgaacatcgacaacttttggtccgcccatctggttactaTGACcggaattgagccaacaatggcttcaaatgggccacatgggccaaacatatgccttcttggggctttttttttttttcaaccgatttccttttctcttttttgttttgtttttttttttttttttgtcggttgattttctcctttttctcttttttttttttttctttttttttgtttcacgtgggtgcagaccttcacgtgggtgctaggccttaagggctgtagtgcgcaggatggggcaggactctgctccacccaaaaaaaaaagttgcaggagcatggggctggctctctctcggctggggagcttgtgcccaaaaatttgaAGATTttttttt…	ATGGCGGTTGGAGCAATTTACATATGGTCTTATGTGTATATGATCATGCGGGTATTTGCAAATAAGACAAGTGAAGATATCGACACACATGACTCCACAATCAGCATAACGTTTTCTGGAGAACCCTCGGAAACATTTTCAGGGACTTGCACAGAAGCACTGCTTCCTTCAAGTGACTGTCCTAGCTCTGATGACCATTCAGATCAAGTTGAACTGCCTCGCACTAGATCTGTGGGGAAGGTGTCAATTCTGAATCAGATTGTAGAATGCACCAAGAAGTGTGCAGGACATATCAATCTGAAGATGGTGTTCGCACCATCTACAATTGGAGTGATTTTTGGGTTCATCATCGGAATAATTTCTCCAATTCAGAAACTAATGATTGGTGATAGCGCTCCT…	PREDICTED: Quercus suber protein PIN-LIKES 3-like (LOC112040758) transcript variant X1 mRNA、 PREDICTED: Juglans regia protein PIN-LIKES 3-like (LOC109011755) transcript variant X1 mRNA、 PREDICTED: Hevea brasiliensis protein PIN-LIKES 3-like (LOC110654573) transcript variant X3 mRNA、 PREDICTED: Juglans regia protein PIN-LIKES 3-like (LOC108982767) mRNA、 PREDICTED: Quercus suber protein PIN-LIKES 3…
Bpev01.c0166.g0010.mRNA1	5.10052	2.74755	0.990067	2.77512	0.00551816	0.0334808	0	0	0	3.84974	0	9.18238	8.46919	5.98668	5.3197	12.3794	7.53187	4.04323	5.00452	3.88396	13.9901	1.96756	ggcccaaaaacttttttttttttttttttgcaaggaaaaaattaattggaataaaattgaaaatttttcgaatttttccccaaaaaattcttttttttgtattttacccggggctttttttttttttaaacgggggttttttcccaagtttttttgaaaatgttaaaaacggaaaaataaAGATTtttttttgaactttttttggagtcaaaaacattaaagttcaaattcccccaaaaaaaatctttacacgtaaaaacgcttttttCCAATtttttaagccaaaaaaaaagcacagaaatttagaacccCCAATtagttttttttgaaaaaaaactgtttaaggccccgcggtagtggttttttccctttCCAATtccgcttttttttgcaaagttt…	ATGGGGCGTTGGATGAAGCCAGAGGTCTACCCACTATTGGCGGCAATGACATTCGTTACGGGTATGTGCACCTTCCAGCTTGTAAGGAACATACTCACCAATCCTGATGTCAGAGTTAACAAAGCTCATCGTAGCATGGGAGTGCTTGACAACAAAGAGGAGGGAGAGAAGTACGCCGAGCATGGCCTCCGCAAGTTCCTTCGAACCCGCCCGCCGGAGGTCATGCCTACGATCAACCACTTCTTCTCGGAAGACAAATGA	PREDICTED: Populus trichocarpa uncharacterized LOC7463067 (LOC7463067) mRNA、 PREDICTED: Jatropha curcas uncharacterized LOC105646742 (LOC105646742) mRNA、 PREDICTED: Populus euphratica uncharacterized LOC105117942 (LOC105117942) mRNA、 PREDICTED: Populus euphratica uncharacterized LOC105113935 (LOC105113935) mRNA、
Bpev01.c0455.g0001.mRNA1	29.5415	2.45029	0.628231	3.9003	9.60731e-05	0.00148509	1.87742	4.85098	10.8519	9.62434	2.86951	13.2634	13.1743	40.909	47.8773	89.7505	27.9755	48.5188	29.0262	57.2884	65.9532	8.85401	tttggaatgcttcttgtatggtactattatcttgtggattctaggtttccatgctctaaatgtatcatcttgaatagttccaaagctcggaggacccggttggctttaagaaacttttcaattaCCGACagtcgtcgttacgaatggtgattgaatgctattttggtattttaaaaaattggtttcatgtgctcaaggctatgccgaaaaataaagtttgttgccaacctattcttatcaacgctgcttgtgctttgcataagtttattcggttggctgatcgtgatgatacatttttcctgcatatatacccctcctgaggagcccgttgatggtagtggcaatgagttcgcccatacattTGACttttcagaagaatctgcaatggctatgtacaac…	ATGAGTTTTTGGGCCTTACCAATTCTCTCTTTATTGCTGTCCTCATTCCGAGGTTTCCAAAGCCAATGCACTGGATCAGTTGGTGATGCGGACATTGCCAGTCTCATCTCAACTTCTGCGTTTGATAATTTGCTGAAGCATCGTAACGATGCTGGCTGCCAAGCTAAGGGCTTCTACACCTTCGATGCTTTCATAGCCGCTGCGAAGTCGTTTCCTGGTTTTGCTACCACTGGGGACACTGACACACGTAAAAGAGAGATTGCTGCTTTCTTGGCCCAAACATCCCATGAAACTACCGGGGGGTGGGAAAGTGCACCAGATGGCCCATTCTCTTGGGGATATTGCTTTCTCAAGGAACAAAACCCTGGATCATACTGTTCATCCGATAAGACTTATCCT…	P.sativum mRNA for chitinase、 Pisum sativum mRNA for pathogenesis-related protein (PR gene)、 PREDICTED: Quercus suber endochitinase-like (LOC111998255) mRNA、 PREDICTED: Quercus suber endochitinase-like (LOC112033200) mRNA、 Lotus japonicus clone JCVI-FLLj-16L22 unknown mRNA、 PREDICTED: Juglans regia endochitinase-like (LOC109016786) mRNA、 PREDICTED: Quercus suber basic endochitinase C-like (LOC111…
Bpev01.c0170.g0065.mRNA1	12.2071	3.02077	0.81705	3.69717	0.000218018	0.00281513	2.81613	0	1.97307	2.8873	5.73901	8.16212	3.76409	45.8979	23.4067	36.1065	23.6716	15.1621	11.0099	7.76791	3.99717	2.95134	caataacttattcaaatgttggttaggacaattagatcagtattatgaaataattatatgataaaaatataatttctaacattattcttgtatatatactattAGATTcagttgctgatatgtcttagaatcaagcaatagtgagagaaaatgatgtgattttaacatgaagatagctaagctcaattcatgaaatttggaccaggattctctccccttggtttcaaccatagagaagcaggtcaattataatgaaTGACaaaagtccaaatttatgataagaccaaatcaatctcttcatttctttcgaatcaagacatacatgtttgttcagcaatggggctcattaactgtttatttggttttgcagttttttaaaaatagcaattttaaaatata…	ATGGCGACTGGAGTTTCGATTACTTCAAGCGCATCAGCACACCGTTTCAAACAAAACACTTACCAGATTCCGACACCCATTTCTGATTCGATCTCCTACTCGCTAAAAATATCTCCTACTTCTTCTACCTTTAGGAAAATCAAGACCTTGAGAGTATGCTTGGTCATGGAGAAGAAAGCAGAGGATGTTATCCATGTTCATGACAAAGAAAACACTGTAAAATCCGCTGATCGTACAAAGAATCAGATCACAGGCTCCTCACGTGCGGCAGAGAGATTAGCAAGGAAAAGATTCGAAAGATATACTTACCTTGTCGCTGCAATCATGTCCAGTCTCGGAGTCACTTCCATGGCCGCCATATCTGTTTATTACAGATTTTCTTGGCAAATGGAGGGTGGG…	PREDICTED: Juglans regia beta-carotene hydroxylase 2 chloroplastic-like (LOC109014502) transcript variant X2 mRNA、 Adonis palaestina beta-carotene hydroxylase 1 mRNA complete cds、 PREDICTED: Populus trichocarpa beta-carotene hydroxylase 2 chloroplastic (LOC7479294) transcript variant X2 mRNA、 PREDICTED: Hevea brasiliensis beta-carotene hydroxylase 2 chloroplastic-like (LOC110643463) mRNA、 PREDICT…
Bpev01.c0000.g0021.mRNA1	46.7736	1.11056	0.285785	3.886	0.000101908	0.00155917	28.1613	26.1953	14.798	30.7979	31.5646	70.3983	56.4613	28.9356	57.4527	44.3595	74.2427	39.4215	50.0452	84.4761	56.9596	54.1079	gtttttttattttttttaaacaattattggaccaaggattgttaggcatTGTCAcgttaatagtgtgagataatggtgtaatgaaagtatgatttctagtattactttatttctataacaagtttgatttcatggttaggctataatgaatagagtattgttatacgatagtttttactgtaagttttcttataaactgatacacataacttatcatgttaatcactaaacaattaaatttactTGACaaatttgttggttaatgtttttttagagaaatgtatacacttttattccactttgcttatgTGACacggCCAATcagtcattgtttaaaaattgaaaaaaataataataataatttaaaggcgaattggtaatgccaaatcaacaaagtag…	ATGGAAACCAAAACTCAGCTCTTCTTTTCTACCCTTTTACTCTGTCTTGTTTGCCTCAATGCCAGCACTCTCCAAACCTACATAGTTCAGCTCCACCCACATGGTATAAGCAGCTCTTTGTTCACCTCCAAGCTTCCCTGGCACCTCTCATTTCTTGAACGAACCATTTCTTCTGAAGAAGACCCTTCTCACCGCCTTCTCTACTCTTACCATTCTGCCATGGAAGGTTTCGCGGCTCAGCTGTCTGAGTCCGAGGCAGAGTCCTTGAAAAATTTGCCTGATGTCATTGCAATAAGACCTGACCGGCTGCTCCAGATTCACACTACCTATTCTTACAAATTCTTGGGACTAAACCCCTCAAGAGGAGGTTCTTGGTATAACTCTGGATTTGGTCGAGGA…	PREDICTED: Vitis vinifera subtilisin-like protease SBT1.2 (LOC100265217) mRNA、 PREDICTED: Prunus persica subtilisin-like protease SBT1.2 (LOC18766706) mRNA、 PREDICTED: Jatropha curcas subtilisin-like protease SBT1.2 (LOC105644468) mRNA、 PREDICTED: Prunus mume subtilisin-like protease SBT1.2 (LOC103334404) mRNA、 PREDICTED: Hevea brasiliensis subtilisin-like protease SBT1.2 (LOC110655658) mRNA、 PRE…
Bpev01.c0000.g0045.mRNA1	2.84773	3.67095	1.33954	2.74045	0.00613554	0.0363423	0	0	0.986534	0	3.82601	1.02026	3.76409	0.99778	0	4.12646	0	4.04323	4.00362	4.85495	14.9894	2.95134	gaCCAATagaatcagatgaggatgagccatcactatcattgctccctaaatctccctctaattctatattTGACcatgtttaacaaaatttggaaaaaaaacagagaattctaagaacgcccttttgcaactcaTGTCAatttTGTCAaaatttactcaggaattttgCCAATtcaagatgagagagagagagaattcataagtgatatatatacatatataagtgagactgattttttctttaaattggattgaaagaatttttttcaatttagtttataaaaaTGTCAtgcgcttctttgcctataagaaacacatattttttttaattgcaaagataaagttgaaagaaattttataaaaattatatgtacttcttctaattttgtccttgcaatt…	ATGGAGAACTTGCTTCGTCTCGCTGATCACGAAAATTTCTTCTCCCGTCGGTGCGTTTGGGTGAGCGGGCCGGTCATAATCGGAGCCGGTCCATCTGGGCTGGCCACGGCGGCTTGCCTTAGAGAACAAGGAGTGCCCTTTGTTGTCCTCGAAAGAGCAGAGTGCATAGCATCTTTGTGGCAAAAGCGCACGTACGACAGGCTGAAGCTTCACCTTCCTAAGCAATTCTGCCAGCTCCCCAAGCTTCCTTTCCCTGAAGACTTCCCTGAATACCCCACAAAAAAACAATTCATAGACTACCTTGAGTCGTACGCTAAGTGTTTCGAGATCAACCCGCGGTTCAACGAGTCCGTTCAGTCGGCAAGGTACGATGAGACTAGTGGACTGTGGCGCGTCAAG…	PREDICTED: Hevea brasiliensis probable indole-3-pyruvate monooxygenase YUCCA5 (LOC110641740) mRNA、 PREDICTED: Juglans regia probable indole-3-pyruvate monooxygenase YUCCA8 (LOC109019169) mRNA、 PREDICTED: Manihot esculenta probable indole-3-pyruvate monooxygenase YUCCA5 (LOC110628745) mRNA、 PREDICTED: Populus euphratica probable indole-3-pyruvate monooxygenase YUCCA8 (LOC105125666) mRNA、 PREDICTED…
Bpev01.c0000.g0158.mRNA1	199.86	1.70318	0.260759	6.53163	6.50568e-11	9.16735e-09	71.342	97.9897	68.0709	59.6709	361.558	304.039	303.95	215.52	130.865	230.05	110.826	226.421	241.218	173.807	212.849	389.577	tacataattaacaaataacttaaattagcacttgataaatcacaaaaaaaaaaaaaaaaattaaagtgcattaaaaattagcctaaaaaataaataataaaatattgtttacagcccacaaatggaccgagctatgtTGTCAcgatccactttcatctcctcatcatgtatattggcaatgttttcttaactactactccctacttcatcatcattgtcttctcgattattagaattatctttatcccacttaaaccccttattcgtcctataatgtattctaataaaattatgaaTGACcacaatagcaactacaacaaacatttgatctttaatagcataagatggcatttgtcttaaaatgtgccacctattttttcatacactaaaagttcgttc…	ATGGGTTCAGTTGAAGCCAGAAAACCCCATGCAGTCTGTGTCCCATTCCCTGCACAAGGGCATGTCACCCCCATGATGCGATTAGCCAAGCTCCTGCACTGGAGAGGCTTTCACATAACCTTTGTCAACACCGAGTTCAACCACATGCGACTAATCCGGTCCAAAGGACCCGACTACATAAAGGGTCTACCGAATTTCCGGTTTGAAACTATACCCGATGGGTTGCCACCGTCCGACCGTGATGCAACCCAAGATGTCCCAACCCTATGTGATTCCACAAGAAAGAATTGTTTGGCCCCGTTCAAAGAGCTTGTGCTTAGACTTAACTCATCGTCTGAAGTGCCTCCAATCACTTGCATAGTTTCGGATGGGATTACGGGTTTTGGAAGAAAAGCTGCA…	PREDICTED: Fragaria vesca subsp. vesca 7-deoxyloganetin glucosyltransferase-like (LOC101302404) mRNA、 PREDICTED: Quercus suber linamarin synthase 2-like (LOC112020220) mRNA、 PREDICTED: Rosa chinensis linamarin synthase 2-like (LOC112190712) mRNA、 PREDICTED: Quercus suber linamarin synthase 2-like (LOC112020345) mRNA、 PREDICTED: Juglans regia 7-deoxyloganetin glucosyltransferase-like (LOC109021321…
Bpev01.c0001.g0020.mRNA1	35.132	1.4492	0.50784	2.85365	0.004322	0.0277815	3.75484	11.6423	25.6499	20.2111	65.9987	89.7833	56.4613	10.9756	18.087	28.8852	20.4436	84.9078	18.0163	38.8396	36.9738	31.4809	tacataccatattgctcacttacaaatatgctaaaataacatcatattgtataccttataatatactgatatgaaaagttattagttaggatgattgttatgtaaggactaatgattTGACaggatgtttaaatgctcacaatattttacagttgcttagagttaTGACgaattcgtatatatgtagtagaaaagtttcaaatttatctactactccagcttttatggttattatgtttatggtgttttttgctgcaaatgatagaatagtatacttaaaggaaagaaacaaaaggaaaaaaagtgggggaaagagcttttgggtttgggcttaaaaatatcacaaacttttttgttctaagaattaggggtgtacaagtttaccgcgtaccgcgtaCC…	ATGAGAACAGACACAGAAAGTCTCTGGTTATTTGCTCTCACCTCCAATATTGCATGGCCTATATTGTTAGTTATGTGTATGGTGGCTTGGCTAACCATGACCCTTATTTACTGGGCTCACCCTGGTGGCCCAGCCTGGGGTAGGTACAGTTGGAGAAACCGCAAATCCAACAAGCCAATAGCAGGTCCAAGAGGGTTGCCTCTCGTTGGCAGCATGAGCCTCATGGCCTCCCTCGCTCACCACCGGATTGCCGCCGCCGCCGTAGCAAGCCGAGCCAAGCGGCTCATGGCCTTCAGCCTCGGCGACACTCGTGTTGTCGTCACGTGTAACCCTGACGTGGCCAAAGAAATACTCAACAGCTCCGTTTTTGCTGATCGACCCGTGAAGGAGTCGGCCTAT…	PREDICTED: Manihot esculenta cytochrome P450 78A9 (LOC110614889) mRNA、 PREDICTED: Juglans regia cytochrome P450 78A3-like (LOC109010405) transcript variant X1 mRNA、 PREDICTED: Manihot esculenta cytochrome P450 78A9-like (LOC110620229) mRNA、 PREDICTED: Juglans regia cytochrome P450 78A3-like (LOC109010405) transcript variant X2 mRNA、 PREDICTED: Citrus clementina cytochrome P450 78A9 (LOC18047055) …
Bpev01.c0004.g0011.mRNA1	32.3777	1.89324	0.471716	4.01353	5.98177e-05	0.00102667	1.87742	21.3443	9.86534	9.62434	51.6511	40.8106	60.2254	27.9378	65.9642	69.1182	48.4192	18.1945	18.0163	14.5648	26.9809	33.4485	taacgatttgCCAATatatatctacaagtctgatggaggtgggcccttatcatttaaaaaataataaaaaaacagtagaaggatgcatagaatgatccatggtCGACGcacaagcctttcccataatttatatatatacagtagaaggacccttggaggtaaTGACcaagcatccctcttttactaattaggcaatgcaagccgaaaggtggccccactttgttaggcttcagaaaaggtgttaaaggacggtcttaaattggatgagacgtaaagactcttggagagtgtttgaactcccacattactttgataaattagtcacggaagtgggtggatcgatgggcaagagtaagcctttttcttctttctcaaaaataggcccatttcactaatgcc…	ATGGCATTCTTTTCCTCCCATTGTCTTGAATTTCTCTCATTCACCTTCTTCTTCTTAAGCTCCAGTATTTTCCTCTCCTTTGCGTCACAGGGCACTGAAGCTCGGGGGCGCCCCATCTCTTCTTTAATTACCAAACAGCTTTTTGATACAATATTTCTACATAAGGATGATACTGCTTGCCCTGCCAAGAACTTTTACCCCTACGATTCTTTCATCCAAGCATCCAGATACTTTCCCAAATTCGGTACCGCAGGAAGTTTAACCATGCGCAAGCGTGAAATTGCTGCTTTTCTTGCTCAGATATCTCATGAGACCACAGGTGGGTGGCCTACCGCACCTAACGGACCTTACGCTTGGGGTTTGTGCTTCAAAGAGGAAGTTAGTCCGCAAAGTGATTAC…	PREDICTED: Populus trichocarpa chitinase 10 (LOC7460502) mRNA、 PREDICTED: Malus x domestica chitinase 10-like (LOC103453797) mRNA、 PREDICTED: Theobroma cacao chitinase 10 (LOC18613815) mRNA、 PREDICTED: Quercus suber chitinase 10-like (LOC111988488) mRNA、 PREDICTED: Ziziphus jujuba chitinase 10 (LOC107426182) mRNA、 Theobroma cacao genome assembly chromosome: I、 PREDICTED: Durio zibethinus chitinas…
Bpev01.c0005.g0004.mRNA1	16.0437	4.86549	0.971145	5.01005	5.44157e-07	2.09124e-05	0	0.970195	1.97307	0	6.69552	14.2837	8.46919	16.9623	14.8951	19.6007	10.7598	24.2594	34.0308	66.0273	24.9823	12.7891	ttaaatgattaaatttaatattttatattaacttaagcttttaggataaatacattaatggtcatgCCAATaattcatttttgaggtggccaaactaaaatgtactaataaaataaaattttttgttctctttatatactatgttctattgtatatataatatatgataaacacaatttaaaacaaataactaagtagagaaataaatacgagcgaaaacacccgtcgtgtatattcattcaaactccaaaacccaagaacaagaatatgatcaagaaggtagcctatgtagaaagccaaacggcctttagaaacaaagagaaaaagaaaagagtttatagagaaagacactgattaaaaaaaaaaaaacactgaaagtttatatctttactagtttca…	ATGGCTACATTTCTTAGATCACTTCTTCAACTTCTGATACTTCTCTATGTTTCCAATATTCCCTTGGCCTTTGCTCAAGACGAAAACCAATTTATCTACAATGGCTTCCATGATCAAGCCAATCTGCGTCTTGATGGAACCGCACAAATCCACCGCAATGGTCTGTTGCAGCTAACTAACGTTTCAAACAACCAAATTGGTCGTTCTTTCTACCAATTTCCTATAAAATTCAACACAGCTTCATCTCTTTCATTTTCTACCAACTTTGTGTTTGCCATGGTTCCTCAAGTGCAAAATTTTGGTGGTCACGGCATTGCCTTCACCGTCAGTCCCTCGAGGGACTTCACCCATGCTACAGGAAATCAGTATCTGGGACTCTTCAATGATTCAAATAACGGC…	PREDICTED: Quercus suber L-type lectin-domain containing receptor kinase IV.2-like (LOC112032165) mRNA、 PREDICTED: Juglans regia probable L-type lectin-domain containing receptor kinase I.6 (LOC108990501) mRNA、 PREDICTED: Quercus suber L-type lectin-domain containing receptor kinase IV.2-like (LOC112033799) mRNA、 PREDICTED: Quercus suber L-type lectin-domain containing receptor kinase I.8-like (L…
Bpev01.c0015.g0023.mRNA1	24.9928	-4.06152	0.520818	-7.79835	6.27217e-15	2.03281e-12	136.113	53.3607	97.6669	51.9715	0.956502	5.10132	3.76409	2.99334	2.12788	1.03162	0	8.08646	13.0118	3.88396	8.99362	10.8216	tgtggaagaaattgtaggtgaggcttagtaagtactatacataagtgttgttttatggtttttagatgtgaatagtcaatgcttcgtgtccaAGATTtcacatgcacactgcagctgcagtccacttctagtttcttacattccatattgtgagtgcatggaaggttgatgataagtgagaagtgaattattggaccaccatatcaatcatatccttttattataatcttagaaaagatgatgtgatcaattaattggcaaagttataattttctattaagactttttaataatttttgctgatgcaattttttcttttagtctaggAGATTgtcatattatctttgttactgatggagttgaaagaaactggtttggaagtactgtggtcaataatag…	ATGAATGGTCAAGGTAGCACCTACAACTCATTTCCTGAAACCCTTTATGTTGACCATGGGCTGGATGTCAACAGTCCTGGGTTTGCTCTGACTAATGTGTTTCCTACTGGTGTCGCAGTTCATGATAGCCTCACTGGTATAGGCTGGATGGGTCAATCCAGCTCCAATGTGAACACCCAAAACCAGATCAGTTTTCGGGAATTATTAGGTGAGGATCGATGGCTTTCTTCTGCCGATGATCCTGATGGAACTGGTCAAAGGTTTCAAGGAAGGCATTCTGAGCCATATATTGCTCCTTTTCAAGAGAGCGCTTATATGTTCCCGAATGATGGTCAGGTAACAAATGAGACATTGATTTTGCAAGGGGTTAATTCTGGTGCTCTCACTCAGAACCTAGAC…	PREDICTED: Lupinus angustifolius probable E3 ubiquitin-protein ligase RHG1A (LOC109328473) transcript variant X2 mRNA、 PREDICTED: Lupinus angustifolius probable E3 ubiquitin-protein ligase RHG1A (LOC109343900) transcript variant X1 mRNA、 PREDICTED: Juglans regia probable E3 ubiquitin-protein ligase HIP1 (LOC109009066) mRNA、 PREDICTED: Quercus suber probable E3 ubiquitin-protein ligase HIP1 (LOC11…
Bpev01.c0015.g0107.mRNA1	21.7817	1.37801	0.487352	2.82754	0.00469072	0.0296251	10.3258	6.79137	17.7576	4.81217	25.8256	53.0538	20.7025	30.9312	12.7673	12.3794	6.45589	21.227	17.0154	21.3618	33.9759	53.1241	tctatatttttcttttatagttttgttatatccactaattatAGATTacaaaaataatgttAGATTggttggatttgaaatggttgttgattttggtgggtatgttgtttagacccattttgattgatttcaatattttttttaaaaaaaaaaagttgttctttgtaTGTCAttgTGTCActcaaatttatttcgaaaattaaagtatttgattcaaaattcaatagtaatctatctatatataataatcatttttagtatatcAGATTttatcaattatagtttaactacactatcaaataaaatgcactatttacgagacattccatatttatatatattatatatatatatatatatatatatatgttaaaattataatattaacaattataatga…	ATGGGTCGGTTTAATCTTCTTATAGTCGTGCTGTCACTTAGCCTCAGCTCGTGCCTCTTCCCCAATACAGTATCAGCAGCGCTAAAAAAAAATTACTATGCCAAGATCTGCCCCAATGTCGAAAGCATTGTTAGAGATGCCGTCATCAAGAAATTTAACCAAACGTTTGTTACAGTTCCTGCAACCATCCGTCTCTTCTTCCATGATTGCTTTGTCGAGGGTTGTGATGCCTCGGTGATGATAGCATCCAAAGGAAATAACACGGCAGAGAAGGACAACGCTGTCAATCTCTCGCTTGCTGGAGATGGATTTGACACCGTTATCAAAGCCAAGGCGGCTGTTGATGCGGTCGCAGGCTGCAAGAACAAGGTCTCCTGCGCTGATATACTCACAATGGCA…	Toxicodendron vernicifluum mRNA for peroxidase complete cds、 PREDICTED: Citrus sinensis peroxidase 51-like (LOC102610429) mRNA、 PREDICTED: Herrania umbratica peroxidase 51-like (LOC110409216) mRNA、 PREDICTED: Hevea brasiliensis peroxidase 73-like (LOC110665127) mRNA、 PREDICTED: Durio zibethinus peroxidase 51-like (LOC111292073) mRNA、 PREDICTED: Gossypium raimondii peroxidase 51-like (LOC105763418…
Bpev01.c0015.g0183.mRNA1	29.771	1.17374	0.382989	3.06467	0.00217907	0.0167952	24.4065	12.6125	5.91921	18.2863	37.3036	12.2432	31.0537	28.9356	50.0051	18.5691	21.5196	46.4971	29.0262	37.8686	48.9653	53.1241	tttcttaattaaccatacataattcaattactgtttactccttcgaaaaatgggattcaatcgaaaaatggttaacatctttcaaattttgtactttagccagttaccattaagaaaaaaaattctatcgaaaaattagtggatcgccagtgcccaggttttgttttattttattttattgtattttttaaaattcgttaattttaattttatttttaagaaattaagataaaaatTGTCAtttttgttatacattgatagtttgatggatcaaactgtaccactTGACatttcataaaatttttttaaaaataattattagttgagagaacttttttatattttttcctttgtttaatatgttggtgtaaatgataCGACGtgtCCAATtttcagaac…	ATGAAGAACGCGGAGCAATCGCGGTCTTTGTTTGGGATTTCGCTCTCAGACAGGCCCAAATGGCATCAATTCTTCATTTGCTCTGGTGGTTTCTTCTTTGGCTATCTTGTCAATGGTATCTGCGAGGAGTATGTGTACAACAGGCTCAAATTCAGCTATGGTTGGTATTTCACATTTATCCAAGGATTCGTCTATCTGTTTCTGCTTTATCTCCAAGGCTTCACCCCCAAGCAAATGGTGAACCCATGGAAGACATATGTGAAGCTCTCTGCTGTCCTCATGGGTTCCCATGGACTTACCAAAGGATCTCTGGCTTTCCTTAACTACCCTGCACAGCTCATGTTCAAATCCACTAAGGTTCTGCCTGTGATGATAATGGGTGCATTCATACCGGGTCTG…	PREDICTED: Prunus persica UDP-galactose/UDP-glucose transporter 4 (LOC18786137) mRNA、 PREDICTED: Prunus mume UDP-galactose/UDP-glucose transporter 2-like (LOC103331964) mRNA、 PREDICTED: Juglans regia UDP-galactose/UDP-glucose transporter 4-like (LOC108998210) transcript variant X2 mRNA、 PREDICTED: Quercus suber UDP-galactose/UDP-glucose transporter 2-like (LOC112025379) mRNA、 PREDICTED: Malus x d…
Bpev01.c0015.g0219.mRNA1	110.17	1.37149	0.31297	4.38217	1.17504e-05	0.000263042	90.1162	54.3309	27.623	28.873	117.65	136.716	63.9894	135.698	192.573	127.92	102.218	197.107	70.0633	86.418	182.87	148.551	tcctttataacttaccatttaTGACaaccagcttcatagaacagttaaagaatcagagagcggaaaagcacctcttttttgagaaaTGACactggtataacaatttttgttataacttccttataaatttgtattacaatttatattttatgtaaatgagtgtcgcgtgaattattatataataatttatattttaataatTGACatgatagatgttatgtaaattaccatattaatttatacatgtaataactagtacgtattatctgaactaacaTGTCAcattttacattttagtacctgatgtaaactattactagaatTGTCAtcttaatttgtaataaaattgtaatattctcgataagacttttattttttgtgtcggttcatggaactagc…	ATGGCAGCTTCAAGAGAGCAAACTCATTTTGTTCTAGTGCATGGGGCATGCCATGGGGCTTGGTGCTGGAACAAGCTCAAACCACAGCTCGAGGCGGCCGGCCACCGGGTCACGGCGCTTGATCTTGAGGCTTCAGGCATCAACATGAAGGCAATCCAAGATGTTCACTCTCTTCATGAATACACTCGGCCTTTGTTGGATCTTCTGGCTTCGCTTCCTCCAAATGAAAAGGTGGTACTTGTTGGGCATAGCCTTGGAGGCATGAATTTGGCCCTTGCAATGGACAACTACCCGGAAAAGGTATCCGTTGGGGTTTTCGCCACCGCCTTTGTGCCGGATACCACACACAAGCCATCATATGTCTTGGATCAGTATGTTGAGAGGACCCCAGCAGACAAC…	PREDICTED: Glycine max salicylic acid-binding protein 2-like (LOC100800919) transcript variant X2 mRNA、 PREDICTED: Herrania umbratica methylesterase 9-like (LOC110409309) mRNA、 PREDICTED: Glycine max salicylic acid-binding protein 2-like (LOC100800919) transcript variant X1 mRNA、 PREDICTED: Quercus suber salicylic acid-binding protein 2-like (LOC112037996) mRNA、 Phaseolus vulgaris hypothetical pr…
Bpev01.c0015.g0231.mRNA1	115.501	1.56015	0.240094	6.49806	8.13612e-11	1.13824e-08	61.0162	58.2117	40.4479	27.9106	212.344	169.364	109.158	163.636	164.911	146.489	124.814	106.135	101.091	89.331	104.926	168.226	atctattttaataaatcaataatacgcaCCGACtagaattggacagaataactggttccattggaccataggtaacatgttcgtgttttttttaaaaaagaaaagagtctattaaataaaaagataattgaacacgatctctttaatttgaatttttttttaccaaatcaaatgggaaaagggttaaaggggggtgtctttaatttggaattaaaatgaataagagtgatataaaaacagagttgaatagaggataagacaaacatcaagttcacatgtgagccgcgtcatgggcgtgtcttacagaaggtcttcggaattttttttttttttttaagggggggcgcgcgcccctgcgccgccccctgtatctccgcccctgcatgTGACccacgtaca…	ATGGCCACATGGCACAAATCCTGTTTCACTCTGCCCTCGACTACTAGGAGTCTAGGAGGGTTGAACATCTGGGGCAAACGGTCATTTCACGTGCCTTTGATTTTTTCTCAACATTGCAAAAGAATTAATGTGAATGTGTTGGTTGGTCTGAAAAGTCGGCAAGTCTTGCGTTACAAAGAAAAGGTCGAAGAGTATCTTACTCCACAGATAATCAATCAAAGATTCAAATCCCATCCCACCCCATCCCATCCTGCTACTACCATAATGGAGCCTCTCATCCAATTCCTATTGACCCTCTTTGCACTGCTTGCCTGTGCCTTGTTTTTCAAGAGCCGAACTACTCCTAAGAAAAAGCCCTGCACTGCGCCTGAAGCTGGTGGCACTCTGCCTATTATCGGC…	PREDICTED: Juglans regia cytochrome P450 CYP82D47-like (LOC109016963) partial mRNA、 PREDICTED: Morus notabilis cytochrome P450 CYP82D47 (LOC21403209) mRNA、 PREDICTED: Arachis duranensis cytochrome P450 CYP82D47 (LOC107487917) mRNA、 Theobroma cacao genome assembly chromosome: I、 PREDICTED: Herrania umbratica cytochrome P450 82C4-like (LOC110429167) mRNA、 PREDICTED: Juglans regia cytochrome P450 CY…
Bpev01.c0015.g0261.mRNA1	479.186	1.09439	0.192575	5.68294	1.324e-08	9.29474e-07	325.733	172.695	267.351	269.482	683.899	767.239	669.066	439.023	424.512	500.333	535.839	327.502	513.464	470.93	528.625	771.283	aatcattttcatttaaaatgaaatggagacgagcccgttagtataaactttggagatataattatatttttaaatttcttttgatataattatatctttaaatttacattaatTGACtctttaatttggagatgatcattttccctaaaacatgcccataacattttgtattaaatacgtcccttcattgcgttgctttatggcaaaatatatacctgattccagtaattcccattttctaatactcattctgattataaatgcctggctaactaaaatctttttaatttaaagttcctgcttagtaagaaatattgaaaaTGACatcccaaatttaatatgaaaattcgttggtgtactttagtttttacaacaatttcctttcaaatttatgcgatg…	ATGCAGCTCTCTTATTGTGTAAAACAGCAGAAGCCCTGTGTGCGCTGGGTTGAGAAATTCTTTAAAGACTGCCTTTGCAATCTAAAAGATGAACTATCCTTCGGTTTTGGGCTTGTTAGTCTAGTCTGCTGGGGAGTCGCAGAAATCCCTCAAATCATCACCAACTTCCAGACCAAGTCCGGCCATGGAGTTTCTCTTGCTTTTCTACTCACTTGGGTTGTTGGGTCAGCCAGATCAATGGCTGGCAGTGGTACTCCTCCCTTTCGAACCTATCTCAGGGCGGCCAAAAGTGGTCCTTCAGCTATGCAACTCAACTGTGATTCGTCGTCTGAAGATGAGGCACCTCCAATGCAGTCCAACAACTCGGGTAGCCAGCCTAGGCCTATACCGAGAGCGGCA…	PREDICTED: Vitis vinifera probable vacuolar amino acid transporter YPQ1 (LOC100240998) transcript variant X3 mRNA、 PREDICTED: Quercus suber probable vacuolar amino acid transporter YPQ3 (LOC112032930) mRNA、 PREDICTED: Populus trichocarpa lysosomal amino acid transporter 1 (LOC18101206) transcript variant X2 mRNA、 PREDICTED: Juglans regia probable vacuolar amino acid transporter YPQ1 (LOC108995386…
Bpev01.c0016.g0007.mRNA1	1.71675	3.68383	1.36613	2.69655	0.0070062	0.0401422	0	0	0	0	0	2.04053	1.88204	2.99334	3.19182	0	5.37991	2.02161	6.00543	0.970989	1.99858	0.983779	ctaatgataaaaacaccctttcataaaattaaaaaaaaaaaaaaaaatttaaaagctaaaagaaaaactttaaaataaaataaaaattgtaatttttttaaaaaaaaaatgaaaatcaaatggccaaagggggtggcgcaaaccacccctagctatttggggtggtttggtcaccctctcattttttaaaaaaaaaaaaaaaaaaaattgagagggtgttcgaccatggggtggttcagccagccccagatatagccgaagggggtgcctaaccatccctgtccatttgggggtggttctagccaactaTGACcatttggggtggccaaaccccccatggccttgagggtggctccttggtttttttaattttttaaaaattatttctgaattattttt…	ATGTTGACAGAAGGAAGAATCGTTGCAGTGAAAAAGTCCAAGGTAATTGATGAAGGAAAACAACTCGAAGAATTCATCAATGAAGTTGTCATTCTTTCACAGCTTAACCACAGAAATTTAGTTAAGCTAATTGGATGTTGTTTGGAGACGGAAGTTCCTCTGCTAGTTTATGAATACGTTCCTAATGGAACTCTTTCACAATATGTCAATGGCCAAACTGAGGAGTTTCCACTAACGTGGGATATGCGCTTACGAATTAGAACAGAAGTTGTTGGAGCTCTTTTCTACTTACACTCAGCAGCTTCCATACTTATTTACCATCGGGACATTAAGTCTACAAACATACTCCTAGATGATAAATACAAAGCTAAAGTAGCTGACTTTGGGACTTTAAGATCC…	Corylus avellana isolate cav.wak.III.12 kinase-like protein gene partial cds、 Corylus avellana isolate cav.wak.III.8 kinase-like protein gene partial cds、 Corylus avellana isolate cav.wak.II.7 kinase-like protein gene partial cds、 Corylus avellana isolate cav.wak.II.14 kinase-like protein gene partial cds、 Corylus avellana isolate cav.Wak.III.10-st kinase-like protein pseudogene partial sequence、…
Bpev01.c0016.g0036.mRNA1	8.16455	2.84497	0.681274	4.17596	2.96732e-05	0.000570184	1.87742	2.91059	0.986534	0	11.478	7.14185	10.3512	11.9734	10.6394	12.3794	17.2157	9.09727	7.00633	10.6809	10.9922	5.90268	tttaatttctatctttgttaattagtaatTGACttcttatgtattttaactacaacttaaacttataaataattatttaccacactaagacttattatttattatttattttctaatttcgttaacattatcttaatatagaacgtgcgtgaagggcttgCCAATtctttttcttttattgtctcatcttgctaaggatatggataagatattctccatagCCAATcacaatCCGACatgtggctgatagAGATTcctgtttatcttaagcctccatctatcataaaacacacattgccccaccatatttaatttctatcttttgttaattagtaattgattctatgtatttttaactacaacttaaacttataaataattatttacccacactaagac…	ATGAGGCCTGTTGAGGGAGCTGCTCCTGTCTCCATTACAATTCGTATTGATGAAAAGCTTGCTGGTTTGACTCCGAATGATCCAGAGTGTTGTATATTCAGAGTGCATACCCAGTTACGCAACGTAAATGAGAAAGCATACGAACCTCAACTGCTTGCCATTGGTCCTTACCACCGCCGCAAGGATCACTTGAGGCTTATGGAAGAGCACAAATTGCGGTATTTACAACTACTTCTTCAAAGGAGAAACGAAAGCAGTGTGGAAACATACATTAAGGCCGTGAAAGAATTGGAAGAAAGAGCTCGTAAATGCTACGCAGAACCCATAAGCCTAACCTCAGATGAGTTTGTAGAAATGATGTTACTCGATGGGTTTTTTATCATTGAGCTGCTTCGCAAG…	PREDICTED: Juglans regia UPF0481 protein At3g47200-like (LOC108979673) mRNA、 PREDICTED: Juglans regia UPF0481 protein At3g47200-like (LOC108986138) transcript variant X1 mRNA、 PREDICTED: Juglans regia UPF0481 protein At3g47200-like (LOC108986138) transcript variant X2 mRNA、
Bpev01.c0016.g0061.mRNA1	109.713	-2.14334	0.471176	-4.5489	5.39258e-06	0.000140569	258.145	166.874	352.193	268.519	80.3462	125.493	100.689	20.9534	17.023	46.4227	24.7476	47.5079	22.0199	65.0563	65.9532	93.459	gctaaatcaatgcatgaagacttgaaattcaattccccggctctatctagaaaattgatagtaattaacgactatttatggacttaagtatattcccttatcagtcgactatcggattaatcaggaaagtaaattgcagagggaagaagcaaacgtgtactaagacaaattaacaattcttatcctctaaCCAATaaaaaattaataacagatgtttgagaaacctttttaatttcactatttctttctttctcataaaaaacttgaaattaaatctatatcattgaaaaaactacaaaaaatctattgtaattatttttacaacacctacgccaaattcaaattttacatatatccacatggcgttactactacatttctaatcaataatatagtgga…	ATGGCGGAGGGCGCAGTGAACTTTCTGCTTGACAAGATTGCTCGCTTTATTGAGAACGAGATGCTGTTGTTGAGGGGCGATCGGGAAGAAGTTCTGTACTTGAGAGGAGAGCTAGAGCGCATGAAGGCCTTCCTGAAGGTAGCAGATGCAATGGAAGAAAGCGACGAGGAGATCAAAGTGTGGGTGAAGCAAGTTCGAGAGATTGCTCATGAAGCTGAAGATGCTCTTGACGAATTCACACTTCTTCAAGCACATGATCACGCGGACGGGTTCTACGGTTCTCTCCACAGATTTTCTTGCTGTATTAAGAACAGAAAATCTCGTTGTCGTATCGTTTCCGAGTTACAAGGCATCAACTCCAGAATCAGAGACATTTGCGGGGTTCACAAGAGGCTGCTT…	PREDICTED: Rosa chinensis disease resistance protein RPM1-like (LOC112180139) mRNA、 PREDICTED: Fragaria vesca subsp. vesca disease resistance protein RPM1-like (LOC101296782) mRNA、 PREDICTED: Theobroma cacao disease resistance protein RPM1 (LOC18606852) mRNA、 PREDICTED: Juglans regia disease resistance protein RPM1-like (LOC108983762) transcript variant X1 mRNA、 PREDICTED: Juglans regia disease r…
Bpev01.c0016.g0119.mRNA1	58.8826	1.98457	0.286546	6.92583	4.33422e-12	8.02698e-10	27.2226	10.6721	21.7038	13.4741	91.8242	99.986	38.5819	68.8468	88.307	84.5925	69.9388	74.7997	46.0416	64.0853	87.9377	54.1079	ttattttttgttaactAGATTtaacttttgtatcataaatgataggtcgattatggttaaaaataaaaataatatttttgtctaaaaaaattaacggaagtccacatatcactcttaaaaattTGACatgtgattatctctgattaaaaataaaaaataaaaaactaaaattttttttaatttttttaaaaaagggtTGACtctttaggcaaaatgagagcgaCCGACcacctacattatgccttagtagatggctgagccacccttattgcttgtctagaagtgtttctgccacctccaaaggctgaCCAATccaggtgttctattaatttgatTGACcactaccaaggtggtcagccactcaagggatgaagttttctttattattattttttatat…	ATGGTATCTACCAAAGAAGAAAACCCGGTGTATGGGATTAGGCTTTCCTCAGTTGGGCCGAGCCGGGCGACGGGGTCGGGCGTGGTTCATGACCCTAGTAGCATGGACTTGGCCATGAAGCTCCACTATCTTAAAGGGGTATACTTCTTTAGCAGCCGTGCAGTTGAAGGGCTAACCGTCGGGCGGTTGAAGGAAACCACGTTCGAATGGCTGAATGAGTACTACTACACCAGTGGCCGTGTCTGGAGATCGGAGGAGTCTGGGCGGCCGTACATAAAGTGCAATGACTGTGGCTCCAGGTTCATCGAAGCCCACTCTGACAAAACCATTGACGAATGGCTGGAGACGAAGGATCGGTCTCTTGAAAACCTGCTTGTGTCCCAACAAGTCATTGGCCCT…	PREDICTED: Lupinus angustifolius protein ECERIFERUM 1-like (LOC109326656) mRNA、 PREDICTED: Durio zibethinus protein ECERIFERUM 26-like (LOC111307285) mRNA、 Lupinus angustifolius cultivar Tanjil chromosome LG-14、 PREDICTED: Quercus suber protein ECERIFERUM 26-like (LOC112007206) mRNA、 PREDICTED: Ziziphus jujuba protein ECERIFERUM 26-like (LOC107422281) mRNA、
Bpev01.c0016.g0145.mRNA1	70.571	-1.20596	0.420601	-2.86723	0.00414081	0.0269576	184.926	155.231	68.0709	82.7694	118.606	60.1956	65.8715	60.8646	42.5576	30.9485	34.4314	26.281	28.0253	19.4198	26.9809	123.956	ccggtgttctacgtaggtgaatagaagatgaTGTCAtagataggttttctcttttttttaTGACtgtgtaaattcataacgttgttatctacgctttatgctactgatggtagctaaagctcatgatttgtaggaattttttgctcaTGACttgttatcactgaattataaaaaattcaccctaaaaaaaaaacttataagtaaactctgaatacgtgaactgtcctacacccaacaagctaaatcaattcctttggaaaaaaaaaaaaaaaaagctaaattaattagaAGATTtagacaatacccacttatcaatgggatccaaaaatttctaactcgcctttcatataagagcattagtaatAGATTtttttaattcctattcattttactaaatat…	ATGGTGCATCGCCACTTCCTTGTTGTTACATATCCTGTGCAAGGCCATATAAATCCTGGCCTCCAATTCGCCAAGCGCCTTGTTTGCTTGGGAGCGCATGTCACATTTGCCACCAGCGTCTCTGCCCACCGCCAAATGATCAAAACCACTCCTTCAGATCGGTTGTCATTTGCGACCTTCTCCGACGGCTATGACGATGGGGTTAAACCTGGTGATGATGCTCAGCACTACATTTCGGAGCTCAAACGTTGTGGCTCCAAAACTCTCACTAAACTTATCGTGTCCAGCACAAACCAGGGTCGCCCATTTACGGGTTTAGTCTACACACCCCTACTTCATTGGGCGGCGGAAGTGGCGTGTGAACTTCACCTACCATCGGCCCTCCTTTGGATTCAACCT…	PREDICTED: Quercus suber crocetin glucosyltransferase chloroplastic-like (LOC112020612) mRNA、 PREDICTED: Quercus suber crocetin glucosyltransferase chloroplastic-like (LOC111997436) mRNA、 PREDICTED: Hevea brasiliensis crocetin glucosyltransferase chloroplastic-like (LOC110672065) mRNA、 PREDICTED: Quercus suber crocetin glucosyltransferase chloroplastic-like (LOC112033110) partial mRNA、 PREDICTED:…
Bpev01.c0016.g0175.mRNA1	75.7531	1.15749	0.259266	4.46449	8.02579e-06	0.000194116	38.4871	26.1953	65.1113	27.9106	65.9987	49.993	98.8072	93.7913	98.9464	100.067	57.027	132.416	90.0814	80.5921	107.923	78.7023	ttagaaaaaactaaaactaaaaaaaaaaaaaaaaaactagcattttttttatataaaaaaataaataaaaaataacactccaacCCAATtagccaaattcaaaattttaaaaaaattataaAGATTttcgttttaaaaaattactttttaaaaaataaaatttaaaaatggtatttgatcttattgaaaaaatctgtagggttatttttgttctttttgttgccattagggggggacatTGTCAcaattgaaagtttgggggggacatTGTCAattgggtggtagtttgaggggggtatgtggacttttcccttttcttttcttttcttttctttttttttgtgattaattacaaatctggactattcccattacagaagttaatggagggAGATTttt…	ATGTCCACTCAACCAGAGGTTCCCGGTGAGCCGACTCAGACCGGCACGGCCTTCCTTGAAAAGGCCACTGCCACCATCCAAAACTTCGCTCCCATCAACAAGATCCACCAGCACCTCTGCGCGTACGTATATTCGCCTCCTCCTCCTTCTTCTCTTCTTTCATTACACAACTTATACTCGTTCCAATCTCAATTACATTTCAGGTTTCATTTTTATGGGTACGACATGACCCGGCAAGTGGAGGCGCACCACTACTGCGGACACCAGAACGAGGAGATGCGGCAGTGCCTCATATACGACAGTCCTGATGCCGATGCGCGGCTCATCGGCCTCGAGTACATCATATCAGAGAACCTGTTCTTGACGTTGGCAGACGACGAGAAACCGCTGTGGCATTCC…	Vitis vinifera contig VV78X160811.4 whole genome shotgun sequence、 PREDICTED: Nelumbo nucifera oil body-associated protein 1B-like (LOC104590681) transcript variant X1 mRNA、 PREDICTED: Eucalyptus grandis oil body-associated protein 1A (LOC104448833) mRNA、 PREDICTED: Morus notabilis oil body-associated protein 1A (LOC21393368) mRNA、 PREDICTED: Vitis vinifera oil body-associated protein 1A (LOC1002…
Bpev01.c0018.g0006.mRNA1	18.8754	2.84635	0.556269	5.11685	3.10674e-07	1.29643e-05	9.38711	1.94039	0	1.92487	34.4341	32.6485	39.5229	18.9578	17.023	33.0117	25.8236	7.07565	21.019	14.5648	25.9816	18.6918	gtgtaccgttgcttttttttttttttttttttaagttgggcccaaaatattgaggaagtcttTGACaatatcttaggttggaaaggcgagggcaggcgtgtcgcaaaaaggtggggcgggggcaggtggaattcgcgactcgatgaagtttagtcggtttgtagtgcattgtgggcagtcatgtattggtTGACgtgtggaggctgtggagccccgagcccgTGACgctgaatatttgtccaagttatgccttggcatacgcacaaactgattaaaaaacaacgccttatcaagctggcttctcactttctaattagtcattttaatacttaatatagtcattttaaatgccatttttcagccccttccttgtagtttctcgcccacactaaTGACtta…	ATGGCCTCTTTCGTCTCCACAATTCACTTTCTACAGCTACTCCTCGTCATTTCCTTCTTCCATTTCAGCTCGGCGGCAAGAAGACTCGTGGAGTCCGATTTGCTCTTCCAATACCACAATGGCCCTCTTCTTACCGGCAAAATCACCACCAATCTGATCTGGTACGGCAAATTTCAGCCCTCCCAACGGGCAATCATTTCAGATTTCATTACCTCCCTCTCTACTTCCACACCCCCAATAGCCCAAACCTCAGTTGCCACGTGGTGGAAAACCACCGACAAATACTACCACCTCATCAATTCCAAGAAGCCATCCGCTCTTGCACTCTCATTAGGTACCCAGATTGTTGATGAGACATACTCTCTAGGCAAATCACTCTCGACTAAGCAAATAGTAGAG…	PREDICTED: Quercus suber protein EXORDIUM-like (LOC112026326) mRNA、 PREDICTED: Quercus suber protein EXORDIUM-like (LOC112026321) transcript variant X3 mRNA、 PREDICTED: Quercus suber protein EXORDIUM-like (LOC112026321) transcript variant X2 mRNA、 PREDICTED: Juglans regia protein EXORDIUM-like (LOC109008480) transcript variant X1 mRNA、 PREDICTED: Quercus suber protein EXORDIUM-like (LOC112019969)…
Bpev01.c0018.g0007.mRNA1	63.52	1.98562	0.369029	5.38067	7.42102e-08	3.92144e-06	29.1	4.85098	27.623	17.3238	108.085	129.574	117.628	41.9067	42.5576	84.5925	69.9388	39.4215	58.0525	68.9402	103.926	72.7997	acagctaaggtcatgatcagtcaagctttaacctcgtttaacattgggtcataatgtaagtgtttaacctcacttaacttggtagtagcatatattggttggttagtatttacggCCAATgctttggcacacaactttgcCCAATaggcaacatttcgtatttatatgatatatgattatatttaggattgtaaatgagccaagtcgtagctattcaagcttggcttgttttcactttactcgagctcaagctcaacttgagcttctaaagcctagcttagcttgttaaaagaaaattttttacaagctcgaactcgcccattagcccaagcaagtgtcctattgagtactccgctcaaagttttaaacccgaatgagtagaaaatctgaaaatataaa…	ATGCAGTTTCTCACCCAGACTTCTGACTTTTTAGCACTGTATATATATCCCACCCGCAATTCTTCTTCTCCACAATCACAGCTACACAAAGCACTCTCAGCTTCCTACTTTCTCATCTTCTATAGTTACGATATCACCACTCAGATTACAATCCTCAAATCTACCATGGCCTCTTTCGTCTCCACACGTCAATTTCTACAGTTACTCTTGGTCATTTCCTTTTTCCATTTCAGCTCAGCGGCGAGGAGACTCGCGGATTCCGATTTGCTCTTCCAATACCACAATGGCCCTCTTCTTACTGGCAAAATCACCACCAATCTTATCTGGTACGGCAAATTCACGCCCTCCCAACGGGCTATCATTTCAGATTTCATTACTTCCCTCTCTACTTTCACGCCC…	PREDICTED: Quercus suber protein EXORDIUM-like (LOC112026326) mRNA、 PREDICTED: Quercus suber protein EXORDIUM-like (LOC112026321) transcript variant X3 mRNA、 PREDICTED: Quercus suber protein EXORDIUM-like (LOC112026321) transcript variant X2 mRNA、 PREDICTED: Juglans regia protein EXORDIUM-like (LOC109008480) transcript variant X1 mRNA、 PREDICTED: Quercus suber protein EXORDIUM-like (LOC112026321)…
Bpev01.c0018.g0040.mRNA1	4.58626	-2.26678	0.845106	-2.68224	0.00731313	0.041473	15.9581	6.79137	11.8384	10.5868	0	0	1.88204	0	0	4.12646	2.15196	7.07565	6.00543	0	4.99646	1.96756	tttgatccttctgctagtagcttttagctagagtggactgctgtctctacaggttgctgtatttttttgtttttttgaaagatctacaggtggctgtattggttcaacagatggTGTCAtttacagaactcttttggatatattcatcaaggggttaattaggttcaaattatacgtagtgtaactcgtttacattgttagatcacctaataacttctctaatattttgcccaacaccattggattgttaagagtatttccagcagcgatagttattttagcttctcaaaaagctctattttttattttacctactcatttctttatagcatttctagcaagtatagctactttagctactcaaaaactcatattttttattttacctactcattttta…	ATGAATTGTCACAAGAATTTGTGTATTCTGTTTTTGGCTACGGTGCTAGTATGTGGCAATGAAGTTCTCGCCTCTCGCCTCCTTGTAGACACAACACTGCCTCAGGTTCCTGAGTTTCCCAAGCCAGAACAGCTGCCTCTTCCGACAATTCCAAACTTGCCTAAACCTGAATTACCACTACCTAAGGTTGAACTTCCACCGCTTCCTCACGTCCCGACCCTGCCAAAACCCGAGTTTCCGACAGTGCCTCATGTCGCAAAGCCGGAACTGCCTCCTTTGCCAAAGCTGGAGGTGCCAAAGCTGCCCGAATTGCCATCTCTGCCCCATCTCCCCGATCTGCCAAAGCCCACATTGCCTACCATCCCAAGCCTTACCAAGGATATACCCCACTCAACTCCT…	-
Bpev01.c0018.g0076.mRNA1	42.7395	3.02912	0.976442	3.1022	0.00192085	0.0152585	10.3258	7.76156	1.97307	6.73704	15.304	23.4661	20.7025	110.754	161.719	152.679	124.814	11.1189	1.0009	4.85495	7.99433	22.6269	tgtgctttaagaggtcatgatgaaggtcttaatttgaaaaatcgtagcaattttcttgagttgataaaaattatatccattttcaatgaggatgttgttagggttgttttagaaaatgctccacaaaatgctaaatatacttcacatcatgtttaaaaagaaattttacaTGTCAtggtaaagagggttcgagatgcaattcgtgaagaaattggtgattcaaaattttgcattattgttgatgaggcacgagatgagtctaagagagaataaatggctattattttgAGATTtgtTGACaaagctggttttatacgagaacgcttatttgatcttgtccatgttaaagatatattggcgttaattttaaagaatgaaatatctaatgttctttttcaa…	ATGGAAATGGAAGCTCAAGGCAACACTGCTGCCACAAAGAAAATCCTTCTCATACTGAACAGCATCCTATTATCTATCGGCGGCTGCAGCGGCCCACTAATAATGAGGCTTTACTTCCTTCACGGCGGCAAGCGAGTGTGGCTCTCCAGTTGGCTCGAAACCGGCGGCTGGCCCATCATTCTCCTACCCCTCACCGTCACATACTTTTACCGCCGTACCACCCAAGGCCCAAGAGCCAAACTCTTCTTCATGAAGCCACCTTTGTTCATTGCCTCCGCAGCTATAGGAATCCTCACCGGCTTCGATGACTACCTCTACGCCTACGGCGTGGCACGCCTTCCGGTTACAACCTCTTCTTTGATCGTCGCCTCTCAGCTTGTTTTCACGGCGGGGTTTGCT…	PREDICTED: Herrania umbratica purine permease 3 (LOC110416739) mRNA、 Vitis vinifera clone SS0AFA4YH13、 Linum usitatissimum chromosome Lu1、 Vitis vinifera contig VV78X081553.15 whole genome shotgun sequence、 PREDICTED: Vitis vinifera purine permease 3-like (LOC100245407) mRNA、
Bpev01.c0018.g0077.mRNA1	15.4971	2.89801	1.0076	2.87615	0.00402559	0.0264287	0.938711	4.85098	0	4.81217	12.4345	3.06079	14.1153	24.9445	44.6854	63.9602	50.5711	5.05404	0	12.6229	0	5.90268	atctctttttttttggaatatgaagggatccttatcctgctactagcctactactattcaaaaaaggagccgtatgcattatgtccggctttcatttccacgtgttacgtactcttgaaaattttacaatcacCCAATccaaccccgaaaaggacgttcaatattggtaataagctggccttcagactcgaaaaggacgttcaattttggaataacctggctctcatcaaaggtcaagtttctactcgatcttagggagttttaaaagttaattactattatttacttgataaacttttctcaattctatcttattgaacgcgtcagtctagtaaaatagagatgagataagagtgtaatttttagcattactctttttatcttagaaaaatattatac…	ATGGCTACCAACAAGGAACGTATTGAAAAATTCGAAGTAGATTTTCAAGAGGTCCTTCCATGCATTGAAGCCCAAACTCGTAGCACTGACTCGAGGATGCAAAGTCTGGATAATTCCTTCCGAGAAATGATGGATCGGCTCTCACATACCGACAATGTACGTGATGAACCAAACTCAGCCGACCAACCATCACTGATGATGGAAACTGTCTCTGGAAGCTCGATCTTCACGCTGACCGGTGTTCAACCGGGGGAGCTCGCTTGTAGCTGTGGTCCTGTGCCTCCTACCTCCTGGCTTCTGGAGGAAATTGCAGCGCATTTTAGCGACCGCCTAGGTCGCCTAAGGGAAGAGCCGGCCAATCAGCCACCTTTGACTAGTATTGCCTTCCTCCGATATATC…	PREDICTED: Juglans regia zinc finger MYM-type protein 1-like (LOC109017980) partial mRNA、
Bpev01.c0018.g0104.mRNA1	13.5124	1.2233	0.458786	2.66639	0.00766713	0.0430041	6.57097	6.79137	5.91921	7.69947	24.8691	9.18238	15.0563	13.9689	36.1739	19.6007	9.68383	11.1189	18.0163	6.79693	9.99292	14.7567	tctattaaaatttgtattaaaaaagtagtaggcaaattagaaaataatactttatatatatatgctcttaaaacagggaaaagctttcaatttctccaaagaattggtctcgaatatagatagtgtctgaaagcataaaagtagtgaaacctgctttagcgatcaaacacggccaagcagCCGACtgaaaggcagttttttatttggagagcacgaaaagaactttcttgatgcagaatgtaagttcgaattaaagtaaccatgaaacttgtttcgaaggttaaaaaaaaaaaaaaaaaaagcaacctatggagctttctttttgtgcaacagctttaacttttctttccttttctttccttttctttttcctaaggttaaaatatgattatggttctt…	ATGTCTCTCTACTGGGAACCGGTCGACTTTCACTGTCCGGTTCTCGAGGAAAACCGGTTCACCAAAGATGAACTCGAAGAATTATTCTCTTTCATTGAATCCGGAGACTCGGTTGTGAGTCCAAACTCTAGTTCGGAGGGCTCCAGCCGGGCGGTTTCCAGTACTGAGAGTGAGAGGAAGCTCGAGCAGCGCAAGATATCGAACCGGAATTCAGCCCGGCGGTCCCGCTTGCGAAAGAAGAAGCATCTAGAGGACCTCAAGGACCAAGTGAAACGGTCGAGAACGCATAACGTTGAACTGAAGAACCGGTTGGGCTCGGCTTTACATCTCTGTCACGTAGTACGGAGCCAAAACGAGATGTTAAGATCCGAATACATGGCTCTCAGTGCTACACTTACG…	basic leucine zipper 4-like [Quercus suber]
Bpev01.c0021.g0003.mRNA1	8.88398	-1.20456	0.419152	-2.8738	0.00405565	0.0265901	16.8968	14.5529	17.7576	12.5116	5.73901	12.2432	8.46919	8.98002	6.38364	11.3478	6.45589	3.03242	5.00452	3.88396	1.99858	6.88645	tgcaatAGATTaaattctctctccccaggtatacaacatctcactgcccttcaagacctgaatttttataattgtcctgaacttgagctagCCAATgatgaggatgggatgcaatggcaaggccttaagagcatcctctctttgaggtttacagatcttccgaaattggtgtctctcccgttggggcttcaacatacgaccactctacaaagcctcaAGATTttaaattgtgaaaactTGACagctataccagagtggatccactactgcacatcacttgaaattgtgaatgctCCAATtTGACatcactgccggatggaatgcgtagcctaacgtctttgcgagagagaagcgggtgaggattggcccaAGATTgctcacatcccagagttagactta…	ATGGGGAGTAGCCACTATCCAAGATTGCGATTCACAAGACCACTTCTGCACTTCGACGAGGACTCTGAATTGGTGACCGTGAATCTTGTAAACCCCGATCCTTTTGAGGATGCTTGGGTTGCAGTTTTTTCTCCTGCAAACTTCAATAGCCACTATCCAAGATTTCGATTCACAAGACCACTTCTGCACTTCGACGAGGACTCTGAATTGGTGACCGTGAATCTTGTAAACCCCGATCCTTCTGAGGATGTTTGGGTTGCAGTTTTTCTCCTGCAAACTTCAAGTAATCTACATCTCTAG	PREDICTED: Herrania umbratica probable inactive purple acid phosphatase 27 (LOC110418188) mRNA、 PREDICTED: Theobroma cacao probable inactive purple acid phosphatase 27 (LOC18605101) transcript variant X1 mRNA、 Theobroma cacao genome assembly chromosome: III、 PREDICTED: Theobroma cacao probable inactive purple acid phosphatase 27 (LOC18605101) transcript variant X2 mRNA、
Bpev01.c0022.g0159.mRNA1	13.7118	2.57625	0.826811	3.11589	0.00183392	0.014767	0.938711	1.94039	2.9596	5.77461	0	3.06079	1.88204	29.9334	19.1509	41.2646	26.8995	20.2161	17.0154	19.4198	25.9816	2.95134	ccagagtcgaactctttgggtgtaattaataatatgatagatgcccagctcatgaaagccataaagtgatctggcgaggattttggctggggacttagggtccacctgtggaattcttggaagtaatcccgcaattctatatacttctttggaaacgagagctttccttagtaagccacagtgagttgtcttgtgtttgaatttaaagagctgctgaaatttgattagcaaataattcgatagaaatcccatagcTGTCActaaggtgataaacacagctccattgttatacagcaatagaaataaagtatctgaattatgcagatagtggagatgatacatctcattagtaatctccatcttcaagtgtatcttTGTCAattacactgtaggcagctt…	ATGCTCGGCAACCATGGAGGTCCGGGAATGAGCTCGAAGATGAGGGTCGGTGGAGATGCTCGGCAACCATGGAGTCCGGGAATGAGCTCGAAGATGAGGGTCGGTGGAGGTTCGGCAACCATGGAGGTCGGGAATGAGCTCGAAGATGAGGGTCGGTGGAGATGCTCGGCAACCATGGAGTCCGGGAATGAGCTCGAAGATGAGGGTCGGTGGAGGTTCGGCAACCATGGAGGTCGGGAATGA	-
Bpev01.c0023.g0001.mRNA1	12.6029	3.26409	0.682959	4.77933	1.7588e-06	5.46351e-05	1.87742	2.91059	1.97307	0	7.65202	12.2432	4.70511	9.9778	14.8951	26.822	18.2917	20.2161	19.0172	25.2457	25.9816	9.83779	ctttgagccttgtggactgattggattttgtgggctgggtcgaaagacttgtgctgaatcagcttgaaacctagctaagtcacacgagcggttgggccgaaaggcctggattggttggatcaagtgggccggaCCAATggaaggcacatgaagcatgtgtgatggtttgggaaaggctccaccagcgtgggagcacatggcatgtaaattggacgcgtaggaataccttgaTGACgtgTGACtcacgtgggaagagaagtagaaccctctagacgtgtgtaagggcgcttggaagctcggccagcaaTGACttcatcgaatgtcgcgaccatcgtggcgattggaggactgtgattgtaaTGACctaccccactctaaTGACataatattgtccgcttt…	ATGACATTCAAAATCCATGCTTTACTTTGCTTGGGCCTTGTCTTAAGCTTTATGTCTGTGGCTTCTGCCATTTCAGGAACTGCCACATACTATACTACTTATGTTCCATCTGCATGCTACGGGTATCAAAACCAAGGCGTTATGATCGCAGCGGCTAGCGATGCCCTATGGCAAAATGGGGCTGCGTGCGGCAAAATGTACAAAGTTACGTGCACAGGCCCTACAAATCAAGGAGTACCACAGCCTTGCAAGGGAACAGTCACTGTGAAGATTGTTGATCGTTGCCCATCCCCTGGATGCCAAGCAACCCTTGACCTCTCTCAAGAGGCCTTTTCCGCCATCGCTGACCCTGCTGCTGGAAAAGTCAACATCGATTACAACCAGGTTTGA	-
Bpev01.c0023.g0002.mRNA1	18.5951	3.32813	1.23212	2.70115	0.00690992	0.0397341	4.69355	3.88078	0	0.962434	19.13	22.4458	18.8204	53.8801	17.023	114.509	32.2794	1.01081	1.0009	0	0.999292	6.88645	taatggtaaagTGACtaaataaccgattttaaatttgagcaaaacctaaagatctttctcttaaaattgaaaacctaataactaaatcCCAATcagatgaaaacctaagaattaaatatgattttttcctaatattaattttgaaaaacatgcattataacaatttttcgctagaattatgtccatagtcacatattataatattttattagctttcatatgaagcgctagaggaaatactcttaaaaaagtcaaatgcacaaagaaaggtcttaattagcggatgtctataaattttatagacacataatatttccttcactcgatcacgcatcttcgttgtgataagtggtcgtttttttaatgtggaacgttttgtgcatgtacgtggcatgtttc…	ATGGCAATCAAAATCCATGCTTTGCTTTGCTTGGGCTTTGTCTTAAGCTTTATGTCTGTGGCTTCTGCCATTTCAGGAACTGCCACTTACTATACTGTTTATGTTCCGTCTGCATGCTACGGGTATGAAGACCAAGGCGTTATGATCGCAGCGGCTAGCGATGCCTTGTGGGAAAACGGGGCTGCGTGCGGTAGAATGTACAAGGTTACGTGTACAGGTCCTACAAACCAAGGAGTACCACAGCCTTGCAGGGGTGAAGTCACAGTGAAGATTGTTGACCGTTGTCCATCCCCCGGATGCCAATCAACCATTGACCTTTCTCAAGAGGCATTCTCAGCGATCGCTGACCCTGCTGCTGGAAAAATCAACATCGACTACAACCAGGTTTGA	PREDICTED: Juglans regia EG45-like domain containing protein (LOC108992001) mRNA、
Bpev01.c0023.g0013.mRNA1	61.7465	1.10111	0.356223	3.09107	0.00199434	0.0157062	19.7129	30.0761	55.2459	27.9106	38.2601	44.8917	50.8151	85.809	122.353	55.7072	39.8113	101.081	107.097	74.7662	102.927	31.4809	aggttcctaccaaatgataaaattcgaaaccaagtctaattgtatgatattctttatgttattggggtctagtagctcggtacaattataggggatgaaagtcatttgttcaaatcttaacttttaaacaaataggttttctttgttatgctttttcattcttcattttatcttctattttcaatacaaaacattaacaacaatttaaaatacaaaacactcaaaaataattttatatttatctcatattagaatacttttttcgaaaaaagaaaaaacaaaaataccctttaaaaagcattaacaaataagctccataattgcaaatggccatgcatggaattagtggataatgctcatgatcctataactgtaaatccattgtgcttttttcgtgca…	ATGGAATATATTTCTCTCCTGCAAGCCTTGCAACCTTTTCACATGGCGGCCTTCTTTATCGTCCCCTTGCTTTTCTTGTTGGGTATAGTTTTTCGTATTCGCCGAAGGCTGCCATATCCACCGGGGCCCAGAGGGTTACCGATCATTGGAAACATGGGGATGATGGACCAGTTAACCCACCGTGGCCTAGCCAAGCTGGCTAAACAGTACGGCGGAATCTTCCACCTCCGCATGGGGTACTTACACATGGTGGCCGTGTCAAGCCCTGACGTGGCCCGCCAGGTTCTTCAGGTCCAAGACAACATCTTCTCCAACCGTCCGGCAACCATAGCCATCAGCTACCTCACCTACGACCGTGCTGACATGGCCTTCGCTCACTACGGTCCCTTCTGGCGCCAG…	PREDICTED: Ziziphus jujuba cytochrome P450 84A1-like (LOC107424406) mRNA、 PREDICTED: Vigna angularis cytochrome P450 84A1 (LOC108335166) mRNA、 PREDICTED: Arachis ipaensis cytochrome P450 84A1 (LOC107642929) mRNA、 PREDICTED: Juglans regia cytochrome P450 84A1-like (LOC109010690) mRNA、 Glycine max cytochrome P450 84A1-like (LOC100793538) mRNA_x0001_DQ340235.1 Glycine max cytochrome P450 monooxygena…
Bpev01.c0024.g0033.mRNA1	134.272	1.07738	0.206034	5.22911	1.70325e-07	7.79328e-06	86.3614	52.3905	82.8689	71.2201	176.953	145.898	126.097	168.625	203.212	188.786	228.108	116.243	110.099	104.867	148.894	137.729	gtattagttgttatctttattttttataagtgataagtcttccgctgtagactttcatttttgagagtgtgtgattcatgagttttaaccctagaagggttaaggctgagaggcaaaccgttaagtcatttaCCAATtaaatgattttgttgaggcgttacagttataacttgcgtttagtagtaaggTGACagctatagtgtttgttggaaaatgtaactgaatggtcccttaaagaattcattcaggcgtgagtgagaggtagagaagaatatccaagaagctgaatcacccaggagactgaatctcaaattgttcttatctttcaatacatttctgcaatattttcttattttgatccataatttcctataatcaatagcaaaaatcagtttaaat…	ATGGCTTTGATCATATCTCCACCGTCTAATCCCAAACCCCACCAGTTTTCTCCTCTGCGCCGCTCAACCCACCGGCCCGACGCTTCTATGGTCCTAAATTTTGGTCACCATCTTTCAAAGCCTAAAAAGCCTTTACGGAACACCAAATTCTCCACCCATTTGCATAATAATGGCATTGTTAGTGTAGCATTGGTAGAAGAACCAGAACCAGAGCCAGAGCCAGAGCCAAAGGCAGCAAATTTTAGGAGAATTTTGTTGTCGGACGTTGTCGTGAAGCGGCAGAGTAGGGTGTTTTGGGGCAGAAAATGGAACTCTATGGACATTGGAACTGCTGGTGTTGTTTTGGCAATGCATTGCCTTTGTCTTTTTGCACCGTTTAAGTTCAGTTGGGCTGCCGTT…	PREDICTED: Juglans regia palmitoyl-monogalactosyldiacylglycerol delta-7 desaturase chloroplastic-like (LOC108998330) mRNA、 PREDICTED: Quercus suber palmitoyl-monogalactosyldiacylglycerol delta-7 desaturase chloroplastic-like (LOC112028518) mRNA、 PREDICTED: Theobroma cacao palmitoyl-monogalactosyldiacylglycerol delta-7 desaturase chloroplastic (LOC18595268) mRNA、 PREDICTED: Quercus suber palmitoyl…
Bpev01.c0025.g0017.mRNA1	17.717	1.16641	0.429975	2.71274	0.00667299	0.0387931	9.38711	4.85098	9.86534	12.5116	21.0431	42.8511	18.8204	13.9689	29.7903	21.6639	18.2917	21.227	4.00362	15.5358	19.9858	19.6756	aggtggatctaacccacattaatagaatcgcatttcaagtggactctggtttttcagaaTGACaagttatgtgaagcgctgcatattgaaatatagtataaagaatgaacatgtgtagcaccatttgagaagcacaaaacaaataagaaagaagcacaaaatagagaattgtcccgggacaaccaaacccagaaaatcaatcattaaaaAGATTcaaagaatagatatagtaaacttacaaacccccttataaaatactaagacaatctgtatacagaaaaacttctcgcttgcctccctgctcacagcaactccaactcttcattagCCAATtttcttcattggattccttaccgatccacttgtagacttcaggttaatttttaagaatttgtgatt…	ATGCGCAACTCTAGCTCAGTCAAGCAAGAATTCCTCAAGAAATGGATAATGGGTCTTCAAAGATGCACCTCTTCAAATAAAAACATGACCGTTTTGGAGAGAAAGAAGGCTATAAAGCTATCCGCCGACCTAGCCATGGCTTCGGCTAGAAATGGGACAACTTCATGGAGCCGTGCCCTAATTGCCAATGCTTCAAGAGAGAGTGATAAGAGAATCCTTGCTGAGAAAATCTTGCGGGGCCCGGAGTCAGAAATATTGCTAAAGAAAATTTCAAACATGTCAGTGAGGAGGATTGTTAGAAGCAAGAAGATCGTGAAAAGGAGCCATAGATCAGTCATCGTAAGAAGAAGGGTTTCGCCCCAAAAGGTTCTTGCCGACTCTATTGCAAAGAGATTGGTT…	PREDICTED: Gossypium raimondii transcription factor bHLH147 (LOC105792827) mRNA、 PREDICTED: Citrus sinensis transcription factor IBH1-like 1 (LOC102609849) mRNA、 PREDICTED: Manihot esculenta transcription factor IBH1-like 1 (LOC110600238) mRNA、 PREDICTED: Hevea brasiliensis transcription factor IBH1-like 1 (LOC110662754) mRNA、 PREDICTED: Gossypium hirsutum transcription factor bHLH147-like (LOC10…
Bpev01.c0027.g0004.mRNA1	14.5855	2.14116	0.568025	3.76947	0.000163591	0.00224344	3.75484	3.88078	2.9596	5.77461	11.478	6.12159	19.7614	23.9467	24.4706	20.6323	29.0515	19.2053	26.0235	22.3328	12.9908	0.983779	cgttcggtaaaattttgatttggcatttaaaatcgcatattaacttttaaaagtcgtgttttttaaaacgcaccttattgctttcgatttaaaaataattttttttttgtttaacattttcaaaccgtaatttcttataaacacactctcaaatggtacaatttatacaattttatttagaattatactttcaacctgcgaaatcgcacgatcaaacTGACtggcaactggcatatcaaaatacagtgcagttcatggcctatgtctttcaattatttatttattttcaatcttcaccttagtcggttttcattgcataagcaacactttttgttggggactccaaagtcaagcacaaagatataaagggacgtcggcaaaacttaaaaagcaggtttt…	ATGGATAGCTCTGTGGCACCAGAGATGCAGATGATTGGGATTGGTCATAAAGATACAAAGAAGCAAAGATCCTCCAGGGGTGGCTGGAATGCCGCCATTTTCATCATCTTTGTTGAGATAGCAGAGCGATTTGCGTTCTACGGTGTGTCTGGTAACCTCATCTCCTACCTCACAAAAGAACTCCATCAACCCACCGTCACCGCCGCTAAGAATGTCAACACCTGGGTTGGCGTCTCAACTCTCTTCCCCTTGCTCGGAGCTTTCATCGCTGATTCCTACTTGGGCCGCTTCCGAACCATCCTTTTCTCCTCCCTCATCTTTCTCTCCGGAACGGTGCTATTGACGTTATCGGTGTCGGTGCTTCCTCTGCATTGGCGTAAAGCATGGTTCTTTGTAGCG…	PREDICTED: Quercus suber protein NRT1/ PTR FAMILY 5.4-like (LOC111999755) mRNA、 PREDICTED: Pyrus x bretschneideri protein NRT1/ PTR FAMILY 5.4-like (LOC103952140) mRNA、 PREDICTED: Prunus avium protein NRT1/ PTR FAMILY 5.4-like (LOC110770352) mRNA、 PREDICTED: Ricinus communis protein NRT1/ PTR FAMILY 5.4 (LOC8270884) mRNA、 PREDICTED: Juglans regia protein NRT1/ PTR FAMILY 5.4-like (LOC108987710) m…
Bpev01.c0027.g0155.mRNA1	58.1718	1.06817	0.244688	4.36546	1.26854e-05	0.000280638	16.8968	34.927	42.421	33.6852	94.6937	62.2362	63.0484	62.8601	69.1561	46.4227	51.6471	91.9835	47.0425	61.1723	67.9518	84.605	atatcacaaccctatatatatatatatatacacacacacaatacgttatacccacctccacagtatatagacaacaagaacaacaaaaagagccataaatctgaaacccCCAATcatcaacagaaaaaagagtgtccaaaaatgctttcaagccctccacccaaaccctcactcctattccacataatcaacatcacacccaCCGACaccgccacgcagtgttttcacaacgagtagttctctctcacgtgcgccacccaagtgctggaatccatggcgtgctaccacacgcacacggtgtgttagggaaataaacggtcatgattttttatcaagagtaaattaatatatatatttatacaccactctagctcaaaagtttaagttaatgcgcttggg…	ATGGGACCGAGTTTGGATTTGAGCTTGGTCTTCGTCCCGAAAACCATATCTGAATTCCTCGGAGAAATTTCAACCACCAAAAACGGCTCCGAGAAACTGTCAAAGCTTGATGATTGTGTGCAAAGATTGGAAGAAGAAAGGAGGAAGATCGAAGCTTTCAAGCGCGAGCTTCCTCTCTATTTATGTGGTGGGTGTGAAGCTATTGGGAGGTTGAAGGAGGTGGCAATGCAGTGTACGGAAAGCGATAGCGCTGACAAGAAGAACTGGATGAGCTCTGCTCAGCTCTGGAGCAATGGTACCACCTGTGATTACAAGAAAGAAGACTCAGCCTCAGAAGCAAAATTGCGAGGTGAAGAAGACGATCGGTCTGTGCTGGAGAACCCGGCTCAGCCATGGAGT…	PREDICTED: Prunus avium transcription factor HHO5 (LOC110766124) transcript variant X2 mRNA、 PREDICTED: Herrania umbratica transcription factor HHO5-like (LOC110409008) mRNA、 PREDICTED: Juglans regia myb family transcription factor EFM-like (LOC109015065) transcript variant X2 mRNA、 PREDICTED: Juglans regia myb family transcription factor EFM-like (LOC109008367) transcript variant X2 mRNA、 PREDIC…
Bpev01.c0029.g0038.mRNA1	341.617	1.58539	0.522965	3.03155	0.00243303	0.0181972	135.174	168.814	115.425	127.041	899.112	521.355	479.921	451.994	377.698	457.006	379.821	116.243	134.121	116.519	118.916	866.709	tagtcatgtttttgatcggtcattatgtgaatctatttaaggttaaattttataattatttttaaaacaataaattgtacaattttattaggtgTGACgtggcacactaacggaatctgttaagttaattaacggaatttgatttcagtgagtaaattgttttttTGACaaaccccagggacctttgagttcatgttgataccacagggagctaattgtaaatgaggtaaaccacatggactaattttgcatttttccctagtttatatagtaatgtgccgctttcaaatttattctctttcaattctaagccaccgtttttaactccagaaaaaaaaaaataaataaataaatcaaagccatcattttTGACttatacaacttctaatagcaatagca…	ATGGCTGGAAATCCCAATTGGACCGCCACACGGCCCACACCCTATAAATCACACTTAAATCTGCATCAAATTTCACAGCGCCAATCTCTTCCAAAATACCAAAACATGGCCACCCGTCTCCTCTCCCTCCTCCTCTGCATTTTCACCCTTCTCTTCTACTCTGTCCACTCCGAGCTCTGCAATCCGCAAGATAAAAAAGTCTTGCTCCAAATCAAAGCAGCCCTCAACAACCCCTATCATCTCGCCTCCTGGAACCCAGCCACCGACTGCTGCGACTGGTACGTCGTCACATGCGACCCCACCTCCCACCGCATCAACTCCCTCACCATCTTCTCAGGCAACATCTCAGGCCAAATCCCCGCCGAGGTCGGTGACCTCCCTTACCTCACAACTCTCGAA…	PREDICTED: Juglans regia polygalacturonase inhibitor-like (LOC108981751) mRNA、 Prunus mume polygalacturonase inhibitor-like (LOC103339444) mRNA、 Prunus persica polygalacturonase-inhibiting protein mRNA complete cds、 PREDICTED: Ziziphus jujuba polygalacturonase inhibitor-like (LOC107404972) mRNA、 Prunus mume polygalacturonase-inhibiting protein mRNA partial cds、 Rhamnus californica isolate Rh_ca_6…
Bpev01.c0030.g0003.mRNA1	27.9496	-1.33965	0.478753	-2.79821	0.0051387	0.0318037	29.1	34.927	75.9631	64.4831	5.73901	9.18238	5.64613	15.9645	12.7673	40.233	36.5834	31.335	29.0262	21.3618	28.9795	5.90268	gaagtaccTGTCAtctttgagaaaagatgatcttgatttatggggaaactatggcatcccacatcaccagagtatagggatggcgatgtggttatatatatattcgcacccttcttgaaacaatgcattttaaatccgtgatggcgatgaacttaccagaactcagcagttaagcgtgtttatgtgagagtagtatcagaataggttttctccagggaagtctagtttggggaagccaaaagaggacaatattgtgttgttgaggtggagcgagtcgttacatatggtattagagccattgctcaacctaagatgagaggagcatgcacaagcttatgagggtcaccagcgaggacgctgggtcccaagagggggtgattatggcgtcccacattgcct…	ATGGAAATGACAATAGCCACGGAGTGGTTGGGTTTGTTTATAGGAGGCTTGCCGGTGCTGGGGTGGCTGCTTTGGTGGTGGAATGAGCTTTGGTATGTTGCTCCTCTCAAAGCTCGGTGCGCAGCGACAGGGACGAAGCTCCCGCCGGGGCATATGGGCTTCCCGTTGCTTGGAGAAATGCTCACCTTCCTCTGGTACTTCAAAATTCTTCGCCGTCCGGATGAATTCATCAACTCCAAACGACGCAAGTATGGTGATGGAGTAGGAATGTACAGAACCCACCTCTTCGGAACACCGTCCATCATAGCATGCTTCCCATCAATCAACAAGTTTGTATTACAATCAGATGATAAATTTATCCTAGAGTGGCCCCAGGTCGATCTCACGGGCCATACTTCT…	PREDICTED: Fragaria vesca subsp. vesca ent-kaurenoic acid oxidase 2-like (LOC101291343) mRNA、 PREDICTED: Prunus persica ent-kaurenoic acid oxidase (LOC18777512) mRNA、 PREDICTED: Prunus avium ent-kaurenoic acid oxidase 1-like (LOC110752074) mRNA、 PREDICTED: Pyrus x bretschneideri ent-kaurenoic acid oxidase 2-like (LOC103935419) mRNA、 PREDICTED: Prunus mume ent-kaurenoic acid oxidase 1-like (LOC103…
Bpev01.c0030.g0006.mRNA1	11.2173	1.54172	0.585214	2.63445	0.00842727	0.0461494	0	2.91059	9.86534	5.77461	32.5211	18.3648	12.2333	18.9578	6.38364	8.25292	8.60785	8.08646	11.0099	5.82594	11.9915	18.6918	cctgattcaacatttatggaaagaaaggagagaaaaagtggaagaagttgatcaaatcaaaaaagtttctgaggattattatcaaaaacttcttagtaccagtaaggagcagcaagtggatgagtaaagaataagtcattgtagaattacagaagagaagtatgaatcaatgcaggaggtaacaaccgaagaaattagaagcacaattttttccatgaaacgaaagaaagcacctagactagatgggtttttagtaggcttctttcaaagtgcttggcctatagttgggaaAGATTtggttgaatctattcaatccttttttcgaactagtaagttactcaaggaagttaatgcaaccattattacactagttcataaggaggtaaatccttctttaat…	ATGGCTGAATCATTGAGCAAGAAGAAACTGGAAGGCAAGGTGGTGATAGTCACCGGGGGCGCAAGTGGCATTGGAGAGGCAGCCGCACGACTTTTTGCGAATCATGGCGCACGTATGGTTGTGATCGCTGATATCCAAGATGAAGTAGGCAAAAGAGTAGCTGAATCCATTGGATTGGAGCATGCTAGCTACATCCATTGTGATGTTGCTGATGAAGACCAAGTCAAAGCCATGGTGGAATGGACGGTCCAAAATCACAGGCAGCTCGACATCATGCTGAGTAATGCTGGGATTGGAAGCAGGTCTGACCAGACCATTCTTGATCTTGATTTTTCAGACCTTGACCGCCTGTTTGCAATCAACGTTCGCGGCATGGCGGCTTGTGTAAAGCACGCAGCG…	-
Bpev01.c0030.g0011.mRNA1	33.5682	1.4571	0.39835	3.65784	0.000254346	0.00320753	10.3258	6.79137	24.6634	16.3614	18.1735	20.4053	28.2306	39.9112	44.6854	55.7072	88.2305	36.3891	41.0371	47.5785	35.9745	22.6269	ccaacgcctcgaccCGACGctcctcctcaagaaaagtaaggagagccaagagctggagctgatgatcctcacacgaaattcccacaataggggcaatctccatagcacacctcaccacCCAATtggagtaaccatgttcactcttaaaagagtgtggaactgagcataggggggcagtaatatcaaactccattggtctcaacggactaccatctccttcctcttccaacccatcattcgcactccagcacaccacagaagaggctagcccatcgaccctggaagtatcgagagaaaaaccagcacactgagcttccccactagctaaaatacccttcggcgaagactgggtgcctagctaacccaacagcaaaggaaacagaggatcaccggcatcat…	ATGAAGGTCTCCTCCTCAAGGTTGCCTCTGGTGCTCTCTGAGAAAGTCCACCGCTCAAAGGCACTCGTTGAATGTGAAGGGGATTCCATAGATTTGAGTGGTGATATGGGTGCTGTAGGACGAATAGTAATTTCAGATGCCCCATCAGGAAATCATGATATGTATTTAGATTTAAAAGGAACCATATACAAAACAACAATAGTTCTTTCCAGGACATTTTGCATTATAGAGGCTATCATGAATGACTTCATTCAGGTTAAACCACAGTCTAACGTATATGAAGCTGAAACTATGCTTGAAGGGACACTGGAAGGTTTCTCATTTGATTCAGAAGATGAGGCTGATAAGATGCCTAAATCCATTTCTCATCAAAATGAAGATGTTGAAGAACAGACGAAT…	PREDICTED: Ziziphus jujuba DNA-binding protein BIN4 (LOC107414901) transcript variant X3 mRNA、 PREDICTED: Ziziphus jujuba DNA-binding protein BIN4 (LOC107414901) transcript variant X5 mRNA、 PREDICTED: Ziziphus jujuba DNA-binding protein BIN4 (LOC107414901) transcript variant X2 mRNA、 PREDICTED: Ziziphus jujuba DNA-binding protein BIN4 (LOC107414901) transcript variant X6 mRNA、 PREDICTED: Quercus …
Bpev01.c0031.g0008.mRNA1	23.933	1.74991	0.502583	3.48183	0.000497997	0.005389	15.0194	7.76156	5.91921	5.77461	35.3906	20.4053	7.52817	23.9467	23.4067	25.7904	8.60785	56.6052	30.0271	13.5939	53.9617	49.189	gtagagtatttggtgAGATTtgatgatttttgctgagtTGTCAgcatattattgggggttgtaaaaccctccttttaggccaccttgtgttcataaaaagttgattttaattttaaaattaccattagatcaaaagtcaataattatctattacaaattcaatggtgattttaaaaattcacataaacttttgttactcattttatggatatgAGATTgatatgtatcattactcaataaatataatttaaattattgttattgtgagtattgatattgatatatgtgtgtatcatcaaaatttaaacatttaatattcaactcaattatgttacgactgtagaccgaagctaattatccttgtggcgccacacaattgggtgggaaattgaattcaag…	ATGCTTCCAAGGTTTAAGAGCCCCTTCAAAATGGAAGACAATAAGAATTCATTAGCTGTTGGGTTGCGAATCCTTGTACAGATTTCACAAGGTGAATCCAATATCCTTGTGACATCTGCTTTGAGGAGCTGCCAGCCCACCTCTCAAACACATCATCATCATCTTCAGACCAAACCTCTTGAATATTCTTGCTTTCTCAAAACATGTCAATTATGCAACAAGAAATTAAGCCCCGATAAAGATGTGTACATGTACAGGGGAGACCAAGGCTTTTGCAGTATAGAGTGCCGGAACAGACAGATTGTTTTGGATGAAATGAGAGAAGTAGAAACTTCTACAAAGCAAATGGTGGCATCTTATAGGCATTGCTACAATAGTGGCCCAAGTGAGACTCGAATC…	PREDICTED: Juglans regia uncharacterized LOC109004982 (LOC109004982) mRNA、 PREDICTED: Jatropha curcas uncharacterized LOC105631333 (LOC105631333) mRNA、 PREDICTED: Juglans regia uncharacterized LOC109004984 (LOC109004984) mRNA、
Bpev01.c0031.g0017.mRNA1	20.0402	-1.00546	0.371158	-2.70898	0.00674902	0.0390623	22.5291	37.8376	37.4883	30.7979	16.2605	12.2432	14.1153	14.9667	17.023	6.18969	17.2157	15.1621	12.0109	16.5068	7.99433	42.3025	caataaaataccatatataagggtaattcataatattttaacactattcatgtggaaaagatgttcagaacaaagcaccaagacaatgaaAGATTttgaagtgaatgatgaagcatccaacccagaaaagaaaggtttgaataatttgtataagaaatgcaagggaaatatgagcaggtaacttggtatgatcataattattatcccaagacaTGTCAtgttttatacctgaaattttgctgtcccacaggcttctcagctcagtactctgttcggatcctaagttgggttcacaccatttatgaatattttggacaaggcttattttatgattatggagctttagagttgattagttggacttcttttcccaCCAATttcaaccaaagacgttttctt…	ATGGAGATTAATGACAAGGAAAAAATATCAAAGATGAATGATTACGAAGTGATAGAGCAGATAGGCAGAGGAGCATTTGGAGCTGCATTTCTCGTTCTTCACAAATTTGAGAGAAAGAAGTATGTATTAAAGAAGATTCGATTGTATAAACAAACAGAGAAATTCAAGCGGTCGGCACATCAAGAGATGAAAATAATAGCAAAGCTAAATAACCCGTATATTGTGGAGTACAAAGAAGCATGGGTGGAAAAGGAATGCTGTGTGTGCATTGTGACAAGTTACTGTGACGGAGGAGATATGGCCAAGATGATAAAGCAAGCTAGAGGAACATTTCTTCCGGAAGAGAAGCTCTGCAAATGGCTGACCCAGCTGCTGCTAGCGGTTGACTACCTCCACTCC…	PREDICTED: Theobroma cacao serine/threonine-protein kinase Nek6 (LOC18589787) mRNA、 PREDICTED: Citrus clementina serine/threonine-protein kinase Nek6 (LOC18052928) transcript variant X2 mRNA、 PREDICTED: Quercus suber serine/threonine-protein kinase Nek6-like (LOC112019109) transcript variant X2 mRNA、 PREDICTED: Vitis vinifera serine/threonine-protein kinase Nek6 (LOC100246807) transcript variant …
Bpev01.c0031.g0019.mRNA1	8.0905	2.04809	0.709832	2.88532	0.00391022	0.0259516	0.938711	3.88078	0.986534	3.84974	2.86951	7.14185	0.941021	5.98668	8.51151	19.6007	5.37991	12.1297	17.0154	18.4488	7.99433	13.7729	atagaatggatacacttaatcctgtctaaaagaaagcctattcccccatggtgtgggtttggtagggctcggacaatttctgatatttgatgtccaactcttttatagaagaacaatagagaaaaacgtaaaacaagaaagcatctttatttatttattttgtaaaaAGATTtctcctatttcacttatttgcttttgtttaaagtaacttgaattattgttatcagagttatggaatttttgtttattacaaaaggatatactacacccttatcattcaatttagttgataaagtttagatattttttgtctttctattagtagtatagagatagggctgTGACcctctcaatatgatgtagtgcttttataagttttaTGTCAtctattactaaggg…	ATGGGTAAAACATACACACAAGAGTACATTTACAAGCACCCATGGGAGCGGGTAACTTCTGCATCTTGGCGCAAGTTTACCGACCATGAGAACAGGCGCGTATTAAACCATATCCTTGAAGTTGACACATTGAGTTGCAGGCTTGACCCTATATCTCAGCAGCTTTATGCCACTCGTGCAGTCACCGTCCATTTCCCTGGACCGTGGTTCATACGCAAAATTGTCGGTCAGGACATCTGCCACTGTATTGAATCAACAACCGTGGACGGCCAAGCACGGTCAATGCAACTCACTTCCAGAAATGTTGGTCTTCAGAATTTCATAGAAGTGGAGGAGAAGATCCGGTATGATCCCCACCCAGATAACCCAAATGGGTGGACACTTTGCAGACAGGAGACT…	PREDICTED: Juglans regia PRELI domain containing protein 3B-like (LOC108998706) transcript variant X2 mRNA、 PREDICTED: Juglans regia PRELI domain containing protein 3B-like (LOC108998706) transcript variant X1 mRNA、 PREDICTED: Juglans regia PRELI domain containing protein 3B-like (LOC108998706) transcript variant X4 mRNA、 PREDICTED: Juglans regia PRELI domain containing protein 3B-like (LOC108998…
Bpev01.c0031.g0029.mRNA1	19.871	1.68162	0.502129	3.34899	0.000811081	0.00784841	5.63226	4.85098	6.90574	12.5116	29.6516	8.16212	19.7614	25.9423	36.1739	52.6124	30.1275	25.2702	7.00633	17.4778	27.9802	7.87023	nnnnnnnnnnnnnnnnnnnnnnnnnnnnataatctataattagtgggcataacaaaactataaagatagatgtagAGATTttaccttattacaacccatggtcggaatccttcattggttttatcacattcttcgatctttttcttctcttccacaccagcctctgaaactctctgagttccagtacaacaaaacgttaaagcaaatcacaatcattgtagaatgAGATTtataatatttgcttttgtaggaagaggccaaactcacattccgaaaaaTGTCAaagaCCAATaaaaagaaaacaatgtaaattctttttcttcacttgcatatgctttgcttttctcatagaaatcatgtaaaatttcccatatatattcaattgaatcaaaaagaaat…	ATGAGCGGGGTTTGGTACTTAACGCTGACACTACTTGCTGTTAGTTCGGCGGTTACTGACGGCTGCTTGCCGTCAGACCGGGCAGCGCTACTGGCTTTCAAGGCCGCCCTCCATGAGCCCTATATCGGCATCTTTGACTCGTGGACGGGCAGCGACTGTTGCAACAATTGGTACGGCGTAAGCTGCGATCCAAACTCCCATCGAGTCGTCGTTATCAACCTTTGGGGAGAGTCTGACGACCTGATGTTTAGGCAGGCCCACCGCTCCGGTTACATGGCCGGCAACCTCTCACGTGCCATCTGCAGGCTCACATACCTCTCCTCTATCACCATCACCGATTGGAAGGGGATCTCTGGCGAGATCCCCCGATGCATCACAGCCCTTCCTTTTCTCCAAATC…	-
Bpev01.c0036.g0042.mRNA1	41.2508	-1.40888	0.336249	-4.18997	2.78987e-05	0.000541436	76.9743	58.2117	104.573	70.2577	15.304	34.689	31.9947	17.96	7.44757	42.2962	19.3677	52.562	35.0317	41.7525	27.9802	23.6107	taattaatattctcttcataggcggggtgcctatttggAGATTcaggatcacggttatggacagctcTGACgcaagatctttcataattgttaacaaacttgtcgatacgtcgcttcaaatcgtccgagttttcgcgtattgattgcagatcatcccAGATTttgtgcattaatttcagttcttgttcttgaaagtgttcctgttgtgatcaaaactttgatcgcttgatatatcgctggtagtcagttcttgaaacaaactctctctcacgaatgaattcgttagagtagttgtaattgtagtatgaattggccatcgaatccggataatgccggctcggataccccatgaatttggctcttgaacgagcccctcccctacaagcggcgttgttgaag…	ATGGATGAGCTAGAAAGGGAAAGACAGATGGATGAGCTAGAAAGGGCTGAGCTAAAAAGCGTAAGACAGATGGATGAGCTAGAAAGACGACTGAAGGATGAGCAATTAAGACAACAGACGGATGGGCTAGAACGGCAAAGACAGAAGGTTCAGCTAAAAAGACGACTGATGGATGAGCTAAAAAGGAAAAGACCGATGAAAGAGCTAGAAAGGGATAAATATCTAGCAAGACGAAAGGATGAGCTATCAAGACAAAAGACTGTTTCTGCAATGGTAAACAATGATATCTTGCACAGGGTGCATTTAGACATGATACAGAAGACTATAATCCTTGCCTTGGCAACTGGGAAAAAGCTACCCAGTGCATCCTTGTGTAAGCTTGTTGAGAAATATGATGAA…	-
Bpev01.c0037.g0010.mRNA1	136.629	1.34662	0.347735	3.87254	0.000107708	0.00162186	76.9743	42.6886	73.0035	60.6334	72.6942	71.4185	95.9842	119.734	165.975	109.351	146.333	228.442	284.257	293.239	255.819	89.5239	ttctgtgtcgcagacatagcattgtattgggttgctgatatgtgaaatgagacacataatagatagcaaactattaactttgatagtaaaataatagaaaattctattttaaatttgaacaaaacttaaagacaatattcttaaagttggaaattcaataactcaattcaaatcgaataaaaatttaaggattaaataTGACtttttctgaatattaaaagtattgagtcaacattttacacggtaaCCAATggtattaaggcataatacacaattatgcacattatcattcatttttttttgtttttttattagttaaatgggaaaaaaaggtttcaaggtgccgattatcattttgaataggagaaatgataatgatgctgatcatcttaatatatt…	ATGGCGTCATCTATTGCTATCAGAAGGGTCACCGTCCCAACCCTCTTCGCAAGGCTCGTCAACCCAATCCGCTCCGCTTCCATCGCTCCCTCTCTTTCTCGCTCCTTCAACACCAACGCCCAGGTCTCCAGCTTCCACGAGGACGAACGGGCCGTCGATGTCGAACGCCGCTCCGACCGATCCGTTTCTCACCGCCGTGGCCCCGGATTCTTCTCTGATGTGTTGGACCCATTTTCACCAACGAGGAGCCTGAGCCAAGTTCTGAACCTAATGGACCAGTTCATGGAGAACCCATTTGTGGCGGCGTCACAAGGGTTGGGAGCCGGGTCGATGCGAGGCTGGGACGTGAAGGAGGACGAAAACGCTCTGTACATTCGAATGGACATGCCCGGGGTGGGC…	PREDICTED: Juglans regia small heat shock protein chloroplastic-like (LOC108985352) mRNA、 PREDICTED: Rosa chinensis heat shock 22 kDa protein mitochondrial-like (LOC112178873) mRNA、 PREDICTED: Gossypium arboreum 23.6 kDa heat shock protein mitochondrial-like (LOC108468765) mRNA、 PREDICTED: Tarenaya hassleriana 23.6 kDa heat shock protein mitochondrial (LOC104808280) mRNA、
Bpev01.c0037.g0020.mRNA1	112.041	1.04285	0.209592	4.97561	6.50434e-07	2.37751e-05	59.1388	66.9435	61.1651	62.5582	150.171	186.708	190.086	110.754	108.522	114.509	89.3064	113.21	109.099	90.302	113.919	166.259	aatgtttgtgtgaattggactgcctatgtctttgaatttatctgcttgttgcagatctgatatataaccggagttgtacataggtgtatgaaAGATTaTGTCAtaaatatatgattgtctttgtctaTGACttgtaagttcatagccttgggctatggttatcgaagcttgtggcttattactttagcttttgattgtaagagcttttgctcaagcattgttatcaataaaaaagtggaaattcacattcaaaaaaaaaaaaaaactagtaaatatgttatacttattagtttatatgttattatttattagtttatctggtaaacttatatgttacacttatttatgttattagttaatagttaatatgttagtatgttactagttaataattataat…	ATGTTCGGAACTGTAAAGGACTCACAATACTCGACATCCTCGACCAAGCTAAGTACAGTGCAAAGAATAGGTGATGAATTGAATATCACCATTATGAATGAAAAGGTTTCTTATGAATGCAAAGGCTCGCCTGGATTTAGTAAGGGAAGCAAATCTCGAATGTCATCACCACACTATCAGGTGATGTGGGTATCTGTGGCATTCCTATGTCGCAGCCACATGGGTGCTTATGCTGCACGGTCAAGGGACAGATTGAGTATTTGTGATGCTGCTAGCATTAGTCACCATCTTATCTTTGTGTCGCGGTCTTTAACAATTACAGCTTCAGACCATTACCATTTTGATGATCTATTGACTCTTGAGGAGCAGACTACATGGATGAAAGCATTGGAGATCAGT…	PREDICTED: Carica papaya palmitoyl-protein thioesterase 1-like (LOC110811440) mRNA、 PREDICTED: Ziziphus jujuba palmitoyl-protein thioesterase 1-like (LOC107430325) mRNA、 PREDICTED: Quercus suber palmitoyl-protein thioesterase 1-like (LOC112032101) mRNA、 PREDICTED: Arabidopsis lyrata subsp. lyrata palmitoyl-protein thioesterase 1 (LOC9312618) mRNA、 PREDICTED: Juglans regia palmitoyl-protein thioes…
Bpev01.c0038.g0037.mRNA1	15.3589	2.04513	0.722788	2.8295	0.00466213	0.0295021	0	9.70195	0	8.66191	7.65202	19.385	7.52817	21.9512	9.57545	22.6955	38.7353	21.227	26.0235	41.7525	1.99858	8.85401	agagacacatatttcttaataaattaaaagacaattttttattcaaagctaagacataaagcacaataacttgatgaaaatatgttcaattctcattgttaacaTGTCAcatttttattaaataacatttttcatagcgtttgatgcaataaatggcttgaattcacataatttgagaatatacaattttttaaaaaaattgtaggacatcattgtcccaaaaactctaacccctctctcctcttttagggtttggagctcgaaagtcaaaaacaaaaagaaataactaggtaagaaaaaaaaaaaaacttaagagagagaataacaaagcatattcttttgaagaatatctaaaaatggaatgctggaatagttctaaaagtaatatcCCAATtcatc…	ATGCCTCGATACAAAGACGAGCCTCCGGCGGTTTGCGTCTACACGGTCTGCGACGAATCCAGGTATCTGATCGTGAAGAACGTTCCGGCACTGGGGTGCGGCGACGAATTGCTCAAACTGTTCGCTTCCTATGGAGACGTTGAAGAGTTTGCGAAGAGAAAATTGGACGAGTTTGTTTTCCTAGGAAATCGGCTGCAGGTTTCGTATGCTCCCCAATTTGAGAGCCCATCTGACACGAAGGATAAGCTAGAATGGAGGAGCAGGGAAGTTCTAGCACGTTTAAATCCGGGGAGATCCAAAGGGCCTGCGGTTGGTGCTTCGACTGAGAACTCGTTGGTTGCAACGAACTGCCTTCCCCAACAGATGAACTCTAACCAAAGGGACTCCAGAGAATCGATT…	PREDICTED: Gossypium hirsutum RNA-binding protein 48-like (LOC107916836) mRNA、 PREDICTED: Gossypium hirsutum RNA-binding protein 48-like (LOC107920956) mRNA、 PREDICTED: Gossypium raimondii RNA-binding protein 48 (LOC105767166) mRNA、 PREDICTED: Gossypium arboreum RNA-binding protein 48 (LOC108466513) mRNA、
Bpev01.c0038.g0094.mRNA1	67.3587	1.86147	0.310268	5.99954	1.97874e-09	1.82952e-07	20.6516	38.8078	9.86534	21.1736	89.9112	112.229	89.397	75.8312	89.3709	138.236	78.5466	51.5512	65.0588	42.7235	58.9582	95.4266	cctatctcataaaaggggtacacattctagtgaatatattatcatttctctctctcttatataccctacTGACttaagtatcagatacttctccagtcccctgaagactaacgttttttggTGACcgtcttctttctgttttataagagttctatcgctgatacaatcgtctgaaaatatgatacaacaacgttgttggtgcaatttttaaatcgttttcctccatgagCCAATgattctaacagtcactgtacggttgaactgagagtggggctctcacaacccgagaggagcatatctgcaaaataaagagaccaacaggatgtcctcagtcgaaaccaacgacactccgatgcttaaattagtatgcttatatggagtgagagaaataatatgaag…	ATGAGGAGAGGGTTTGGTCTCCAACAGAAGAGCTATGCCGTGCACCAGGAGGTTCAAGTTCAACAGCATAGCTATGGTGTGGATCAGGCCGCCGCTTGGCAGTACTCCAACAAAAATCATCACTACGACAACAACCAACTTTCTTCAGGCATATGCATGGAAGTGATGCCAGCTGGTCCATTCATTGATCATTCTCATGAGCTGCACAATAACAAGATTAGTAGAAAGCATGGTCTGCATCAGAATGGCATAAGCTGGCATCATGCCCAAGACAATCAGCACCGAAATGGCTGGTGTGGGACAAGTAGTGCTGCTGCTTCCCAGCACTATAGCCATGTCTCTTCAGGTGACAAGAGGTTGCCGGTTTTCAATGGCTCTTCAAAGTTCTCGCATAATGGT…	-
Bpev01.c0038.g0151.mRNA1	76.381	1.10234	0.284787	3.87076	0.000108495	0.00163022	32.8549	30.0761	45.3806	55.8212	52.6076	58.1551	48.9331	95.7868	170.23	99.0351	98.9903	76.8214	106.096	86.418	101.928	62.9619	atggattagaactgctttcataccacttgtaatgttcttttatgtattttgattattcagtgcttaaaagaaaagaaattgaatgaatttgaaatgaaaaTGTCAttgatcgaaagaaaaaagatgatggttgattcgggctcaacttcaagaaagtaaaaattacaaaaTGACttAGATTattttcataccacttccttatgcaagttaggcttataaagccttgctaatttttaactactttactaacttcttacaattaaagtttactaacaaatgtggataaaggctcacttatctaaaaggtccactacaattaaagcccactaatctaatatatccttacattaattaactaaacattaatcaactaatcaaaatacaaaatacttaaaataa…	ATGGAGTTGCAAGATTTGATCCTGATAGCAGCAACTTCTTTAGGCTTACTCTCTTTTTCTAAGGCCTTGATCTATTTTTTGAAATGGGTGTGGGTTATGTTCTTTCGGCCTCCAAAGAATCTCAAGGAGTATGGTTCATGGGCTATAGTAACTGGCTCCACTGGGGGAATTGGCAAAGCCCTTGCATTTGAATTAGGATCGAAAGGTCTTAACTTAGTCTTGCTTGATTTCAACCCTTCAGAACTTGAAGCTACAGCAAAGGAGATACACGAAAAATATGGTGGAAAAGTAGAAACAAAAAGTATTGCTATAGATTTCACGAAATCCAGCGGAGAGGAGATATGTAAGATGACAGAGGAAGGAATAAGAGGGCTAGATGTTGGCATTTTGATCAATAAC…	PREDICTED: Manihot esculenta very-long-chain 3-oxoacyl-CoA reductase 1-like (LOC110630372) mRNA、 Sus scrofa VRTN gene for vertnin complete cds and around region strain: LWD、 PREDICTED: Fragaria vesca subsp. vesca very-long-chain 3-oxoacyl-CoA reductase 1-like (LOC101313181) mRNA、
Bpev01.c0039.g0001.mRNA1	24.7566	2.77725	0.412866	6.72677	1.73472e-11	2.90804e-09	1.87742	4.85098	6.90574	4.81217	42.0861	24.4864	37.6409	22.9489	44.6854	22.6955	38.7353	38.4107	29.0262	19.4198	29.9787	27.5458	gtcaagaatgtgggtctgcgtcacagctgagtttcacctcgagaggattcttagagaaatgatacaatttcactctaaggatatgaaattggaTGACaaatccacaagcttcctacagtcccgggttctggaattcttgaaaggaaaacgtttcttacttgttctagatgatgtctggacCGACGatttctcaaaatgggattccctgcgagttctcttgaaacagggtgcaaaggaaagcagagttttggtaaccgctcggaataccagggttggggatgttgtaggcactcaaccttcctatcgtttggaatatttgcctaaagatgaatgctggtccttgtttgcaaAGATTgtatttgggaatattggcactactttatccagcgaaacgcggaa…	ATGCTGAAGCCGGTGGAAGTTGTTAATGATCAAGGCCAACCTGAAACCAGGAACGTCTATCCCTCTTTCATTGAATTGAAAGTAAGAAACTGCCCCAAGCTGCAGGCACGGCCAGATTTCTTCTTTCCACAACGAACCGCCGAACGTATTAAGAAGTTAGAACTGGATGGAGCATTAGTGAGGGCAATACCAAATACCAGCTCTCTAGAGAAGTTGTCTATTTCCAGCATCTCAAACGTAAAATGGCCCCAACTTCCTGGGCTCTGGGAGTTGTACATTCGTGATTGCAAAGATCTGGTGTCCTTGTCGTCCAACGGAGAAGAAGGAAGAAATGGGCTGATGAGAAGACTGGCCATATTTGCAAGGTCAATCCATACGTGTGCTGGTGATCACTGGGAT…	PREDICTED: Quercus suber putative disease resistance protein RGA3 (LOC111997534) mRNA、 PREDICTED: Quercus suber putative disease resistance RPP13-like protein 1 (LOC112009117) mRNA、
Bpev01.c0044.g0019.mRNA1	12.163	-2.56238	0.729989	-3.51017	0.000447826	0.0049649	46.9355	23.2847	35.5152	23.0984	0	4.08106	2.82306	11.9734	13.8312	15.4742	8.60785	4.04323	0	1.94198	2.99787	0	tttgatctttattttatatattcttcgcaaccgaagcaaaggtctttttcttagtgctttcttgaaattaatttggtctttgttgctgcaattatttgatttgcaatagtaccgcaaatgggtcacgctgtctttgatgttaacgttgattttattcatgggattgatctggaatcggttggtggttttaattattccttacgagtagagctggatgtccagcgtccgtttctcatttaaaaaaaaatcaaaaataaaaaaaattgtttttttctattataaaacaggcttaaacttgtttnnnnnnnnnnnnnnnnnnnnnnnnnnnnnnnnnnnnnnnnnnnnnnnnnnnnnnnnnnnnnnnnnnnnnnnnnnnnnnnnnnnnnnnnnnnnnnnnnn…	ATGGCTTTATCAAAATGGAGGATGCCCTCCGTATGCTGGGCTTTCCTCTATGTGGTTCTTCTCTTTGCGCATGCTTGCAATGGGTTTTATCTTCCGGGAAGCTACATGCACACTTATTCTCCCGGGGAAGCTATATTTGCCAAAGTTAACTCCTTGACTTCCATAGAAACCGAGCTTCCCTTCAGCTATTACAGTCTCCCTTACTGCAAGCCCAATGCCGGTATCAAGAAAAGTGCCGAGAATCTTGGAGAACTACTCATGGGAGATCAGATTGATAACTCCCCTTACCGTTTCCGAATGAATGATAATGAGACTGTCTACCTTTGTACTACCAGCCCATTGAATGAGCATGAGGTCAAGCTCTTGAAACAGAGAACCCGAGATCTGTATCAAGTGAAC…	PREDICTED: Quercus suber transmembrane 9 superfamily member 12 (LOC112036191) transcript variant X2 mRNA、 PREDICTED: Quercus suber transmembrane 9 superfamily member 12 (LOC112036191) transcript variant X1 mRNA、 PREDICTED: Hevea brasiliensis transmembrane 9 superfamily member 12 (LOC110645089) mRNA、 PREDICTED: Manihot esculenta transmembrane 9 superfamily member 12 (LOC110629866) transcript varia…
Bpev01.c0044.g0030.mRNA1	20.7314	1.08487	0.405509	2.67533	0.0074656	0.0421044	23.4678	7.76156	7.89227	5.77461	27.7386	29.5877	18.8204	22.9489	22.3427	20.6323	26.8995	50.5404	14.0127	12.6229	20.9851	19.6756	attaatgatgcccgtattattctgaactcatttcaaaagcaaggcatattccatgctagatgcgaggcgaatggcgctactcactactcactactcagcaaagcttgcgctctttgttgaagaagaagtggtgatgcttaagctttctgttgaagaataagtgatacatttaaaggatacccctcatgatgtttttgaaattgtaattgattaacgttgttgtgtttaagatgttctcatatatgaatggattgtgtgaatgttccaaaaaaaaaaaaaaaagtagccaTGACcctttccttctgatacaggtcctctccatgtgatttacatcaactagatataattatttgcataccatgtatgcttactcaaagtcaaatatcttagttctcaaaa…	ATGGCCTTCAACAACAAAGCAAAGAAGACCATGATTTCCTCTTCCCAATCAAATCTATGCACCACCCTTTTCTTCATTGTTCTCTTCACAATCCCAGCCCTTTTTCTCCTTCACACACCCACAACAACCTCCATATGCACTACCTTTGCCTCCTCCTATGTCAAGCCCTGGTCGGGCGATCTCCGAACTGCCCTGTTTGCGTGGAATCGCCTTCCGTTTGTCGAGGGCCATCCTCCTCCTATTGCTCTTAAAATTGCAGTGTTTTCTAGGAAGTGGCCTATTGGTACAACGCCCGGCGGCATGGAGCGCCACGCGCATACCCTACACACCGCTCTAGCACGCCGCGGCCATGAAGTTCATGTCTTCACCTCCCCTCCCGCGGATGGCAACGGTCCAATT…	PREDICTED: Arachis ipaensis uncharacterized LOC107642435 (LOC107642435) mRNA、 PREDICTED: Juglans regia uncharacterized LOC108991568 (LOC108991568) transcript variant X1 mRNA、 PREDICTED: Juglans regia uncharacterized LOC108991568 (LOC108991568) transcript variant X2 mRNA、 Lupinus angustifolius cultivar Tanjil chromosome LG-17、 PREDICTED: Theobroma cacao GDP-mannose-dependent alpha-(1-2)-phosphatid…
Bpev01.c0044.g0112.mRNA1	127.01	-1.04337	0.244618	-4.2653	1.99637e-05	0.000406934	225.291	242.549	203.226	156.877	131.041	129.574	118.569	81.8179	57.4527	80.466	77.4707	80.8646	68.0615	93.215	88.937	196.756	tattattcgaatcaaatttactcaaaCCAATtcacaatcacttgggtttatcttacacccctaaccataagcatcaaattgctggaaaaaaaaaaaaactaaactaaactaaactctcatctttaattTGACctatccagccccataaaaacaacaaaagactttctttttttttagcatagaagtaaaagacctagagaaatgatgttcatcatcagcctggactgaatgaacagtcatttagcccaggcacatgaacagtattttcgtgggttcatgaacagtatttttttttttttactctaatccctgtccaggctaaatgtctgttcattcagcctgggtatgCCAATcactgctcaaagnacataatactccttatctggaatcaaatataac…	ATGTTGAAAACAACCACCGCCATCTTCCTAGGCTTAGCCACCTCGTTCACCTTCTTTCTCCTTTCTCCGCCTCCAAAATCTTCCTTCCACTCCCTCTTCACATCCGCTTCTCTATCTGACAACACCTCAATATCACACCACCTCTACACCCTCACTCGACGGCCCCACGTTGCTGGTTCTGAGGCTAACGCCGAGGCTGCAGCCTACGTTTCATCCGTCTTCACTTCCAGCAATGTCAAATCTCACATAGCATCCTATCAGGTGTCTCTAACCTACCCAGCACAGCGTTCCCTATCGCTAACACGTCCACCTCCAGAGCCACCTGCTACGTTCAGTCTACGTCAAGAAATTTATGACGGCGATCCATACGCCGACGTATCAGACCAAATTCAGCCTACT…	PREDICTED: Juglans regia probable glutamate carboxypeptidase 2 (LOC108979117) mRNA、 PREDICTED: Prunus persica probable glutamate carboxypeptidase 2 (LOC18769849) mRNA、 PREDICTED: Prunus avium probable glutamate carboxypeptidase LAMP1 (LOC110751062) mRNA、 PREDICTED: Prunus mume probable glutamate carboxypeptidase 2 (LOC103340806) mRNA、 PREDICTED: Quercus suber probable glutamate carboxypeptidase L…
Bpev01.c0045.g0049.mRNA1	143.215	1.05278	0.233322	4.51211	6.41845e-06	0.000160842	112.645	69.8541	72.017	62.5582	190.344	115.29	87.515	214.523	175.55	160.932	114.054	213.28	148.134	124.287	224.841	205.61	cacttcttttcttgattctcacgcgccactggggataactctttgcctcctcactctcacgcgacacacatcaagaggaatatattatcatgggtattttaaaaagttttccctaccatttataaattatataggttttaagggaactgctcagctcactcctccagcccaacctttctaacaacctcacttctccttctttaaatacaggaaaaatctaaaaaaagttacaaaaacccacactgtagcaataccctactatcttctctaactgcagcatacgccagggcaatttccttatattttccttaaatttagaaaattaagctttttttgttttgcttctctattcaataataaatgCCAATagtttctctatattatttccctatacactta…	ATGTTGAAGGTCGGTAAGGCACCGGAGAAGTACTCCAGTTTCGCACAGACGTGCAACCTGCTGAGCCAGTTCGTGAAGGAGAAAGGAAGGATTGGCGATATTAGCCTTGGAATGCCTATGAAACTGCAGGAGCCTAAAGAAAAACAAGAAACATCTCTGCCAGTGGCAACCACTATGGATTTATTAGTAAACATGGAAAATTCAGCCGAGGCTTTGAGACAAAACACGGTGGCTCCCTCAAATGGGCAATCCACGGATTTTCTTCGACAGTTTGGTTTTTTGGATCTCTCAAACTCGAGCGACATCGCTTCTATTAAGGCTGATTTAAGGAAACCGGCGATCAAGGAGGCTGTAACAGCACCGATGACTATTTTTTACGCCGGCCAAATACTAGTATTT…	Arabidopsis thaliana jasmonate-zim-domain protein 1 (JAZ1) mRNA、 PREDICTED: Juglans regia protein TIFY 10A-like (LOC109001963) mRNA、 Arabidopsis thaliana unknown protein (At1g19180; T29M8.5) mRNA complete cds、 Arabidopsis thaliana chromosome 1 sequence、 Arabidopsis thaliana unknown protein (At1g19180) mRNA complete cds_x0001_AY081738.1 Arabidopsis thaliana At1g19180/T29M8_5 mRNA complete cds、 Ara…
Bpev01.c0050.g0015.mRNA1	21.4204	4.55026	1.45187	3.13406	0.00172404	0.0141279	0.938711	1.94039	0	1.92487	6.69552	18.3648	4.70511	0	0	0	4.30393	75.8106	81.0733	91.273	38.9724	16.7242	ggtggaaaaaagccagtggagaagacaaagaagaTGTCAagcgtgtcgacaaactcccatcgagtgaaggggaacctctCCAATttaggcctcttttcggtagggcgaatcgtcgtcctccttcacccacgcactcttttcgtccctcagcaaccttccgctctcacacatcaaattCCAATgagccgccattgatgttctcaccgcgcccattTGACtcacacaaactgcaacaacgtgggttgagaggaagactatgaggtttgggcgtgagaagagCCAATgaaccacatcaatCCAATcagcgtcatatgttgaaatttcacctacaatctggtaccgaaaatcaaaggaaaataaaaaagaaaaccctagttttggcactatttggttgtgtgc…	ATGATGGTTGGGAATGCAATGACAGTTACAGGGGTAACCATGAAAAGACTTAGAGATGATATCAGAACACAAATGAACCTGGTGGAGACCGCATTGGCTCTGGGTGCAACGCCGCATCAAGCAACATTACAGCAAGTAAAAAGGGCTCTGGTTATTTCACTCTCTCCAGTCCTAGACAATGCCAAAACTGTGGGTCTAATCTCACTTCCAGGTGCAATGACTGGACTTATAATGGGAGGAGCTTCCCCTCTGGAGGCCATTCAGCTGCAGATTGTGGTGATGAACATGCTTATTGGTGCATCAACCCCTGCCTTCTTCACCAACGCTTTCCAGTTAGAAGCCAAGGTCTTCTCTGCCGAATGA	PREDICTED: Juglans regia protein ALUMINUM SENSITIVE 3 (LOC108985597) mRNA、 PREDICTED: Prunus avium protein ALUMINUM SENSITIVE 3 (LOC110771378) mRNA、 PREDICTED: Populus trichocarpa protein ALUMINUM SENSITIVE 3 (LOC7491961) mRNA、 PREDICTED: Nicotiana tabacum protein ALUMINUM SENSITIVE 3-like (LOC107801961) mRNA、 PREDICTED: Nicotiana sylvestris protein ALUMINUM SENSITIVE 3 (LOC104228737) mRNA、 Nicot…
Bpev01.c0050.g0055.mRNA1	22.2439	4.92158	0.946928	5.19742	2.02069e-07	8.9713e-06	0	1.94039	1.97307	0	62.1727	42.8511	75.2817	11.9734	9.57545	10.3162	6.45589	14.1513	15.0136	20.3908	11.9915	71.8159	tatattttggcctcccaaactaacagccgttttttattaactattctcaaaatgatagctcatacacatgaatacatcaaactacctaatttttgtaaaatagccccctccatccacttaatccgttagttaggacggaacagtggtcacgTGACcacttttatcatattttttcaataatgctccaactttatttaaaataataaaaaaaaaattaaaaaaattataaaaaaattataaattttttttaaaaaaatttggaatgggtgggggtggccatcgagccaccccatggtggctcgagagtggctgagccaccttctttcccatttttctttttcttctcttttttttattttaaaaaaaaaaaacaaaggataaattcgatttttcattagt…	ATGCTGTTCCTCCGTCTCCTAGCCTCGTTTTTCATTCTCCTTCTTCCCTTACTTTCCATCATCTTCCTTACCAGAGCTTCAAAACCCAAAAAGCAATCATCTCCACCACCCTCCACCGCCATCAGCCCCCCAAGATCGTACCCTATAATCGGTTCGTTCCTGGCCTTGTTTGCAAACCGCAACCGCCGTCTCCAATGGCTTTCAGACATCCTCCAAGTCACACCCTCCGCCACCTACGTCCTTCACCGCAGCATCGGCACGCGCCAGGTCTTAACCGCCAACCCAGCCATCGTCCAGCACATCCTCAAGACCCACTTCCACAACTACGGCAAGGGAGACATTACGCATACCCTCAAAGACTTCCTCGGCAACGGCATCTTCAACGTGGACGGCGAATCC…	PREDICTED: Gossypium hirsutum cytochrome P450 94A1-like (LOC107955453) mRNA、 PREDICTED: Durio zibethinus cytochrome P450 94A2-like (LOC111314294) mRNA、 PREDICTED: Eucalyptus grandis cytochrome P450 94A1 (LOC104426606) mRNA、 PREDICTED: Juglans regia cytochrome P450 94A2-like (LOC108996008) mRNA、 PREDICTED: Momordica charantia cytochrome P450 94A2-like (LOC111015229) mRNA、 PREDICTED: Durio zibethin…
Bpev01.c0050.g0057.mRNA1	56.958	8.74229	1.36068	6.42495	1.31915e-10	1.73364e-08	0	0	0	0	182.692	98.9657	105.394	7.98224	5.3197	4.12646	9.68383	87.9402	84.076	78.6501	98.9299	147.567	aatcatatttttgaaacCCAATtatattttttaaaattTGTCAttttttattgatcatatttttttaaaaaaaaaaaatttcataatggtcatttttttaaaaaattctatctttttctaaaggtctttttttttttaaaaaaaatgaagcattcaataccaaagtggaatacttgaaaaaaaaaataccaaagaggaaagcaggtgcaagaaaaaaaataaaaaaggagaaaaggagaatgcgcaggagagaagaaaggcacaggaaaaaaacaaagaaaagaaagaagagaggagagaggagagagagagctaattattttattagttaaaaaatagtttggtgagttgtagcagcttaccaaaccattttttaaaatttttgttataaaacttaat…	ATGTCGTTCCTCCAAATCCTAGCCTCATTTTTCCTTCTCCTTCTTCCCTTACTTTCCATCCTCTTCCGTACCAGAGCTTCAAAACCCAAAAACCAATCATCTCCACCACCCCCCACCGCCATCAGCCCCCCAAGATCGTACCCTATAATCGGTTCGTTCCTGGCCTTGTTTGCAAACCGCAAACGCCATCTCCAATGGCTTTCAGACATCCTCCAAGTCACACCCTCCGCCACCTACGTCCTCCACCGCAATATCGGCACGCGCCAGGTCTTCACCGCCAACCCAGCCATCGTCCAGCACATCCTCAAGACCCACTTCCACAACTACGGCAAGGGAGACTATTTCACCAGAACGCTCAAAGACTTCCTCGGCAACGGCATCTTCAACGTCGATGGCGAA…	PREDICTED: Gossypium hirsutum cytochrome P450 94A1-like (LOC107955453) mRNA、 PREDICTED: Pyrus x bretschneideri cytochrome P450 94A1-like (LOC103966292) transcript variant X2 mRNA、 PREDICTED: Juglans regia cytochrome P450 94A2-like (LOC108996008) mRNA、 PREDICTED: Gossypium hirsutum cytochrome P450 94A1-like (LOC107955452) mRNA、 PREDICTED: Gossypium hirsutum cytochrome P450 94A1-like (LOC107955451)…
Bpev01.c0050.g0058.mRNA1	67.5403	4.43455	0.752256	5.895	3.74684e-09	3.20973e-07	3.75484	6.79137	3.94614	1.92487	173.127	114.27	108.217	31.9289	12.7673	18.5691	5.37991	122.308	114.103	104.867	123.912	134.778	tttaatttcatttgttttggaatagtaataagaagggattaatgtggagtcgtgctaggcgtccgcacaagcggacgcctagcatccgtttttcatttaaaaaaaaataaaaaataaaaaaaaaatgtttttttctattataaaataggcttaaacttgtCCAATtctcatttttatttttttctaaggttatgaaatggggatgagataagcctgaacctattttttgtaaaaaaaaatattttttcttattttttactctactcattaatgtgatataaaaagtacgaagaatattgtgaattttttatatgaaaaagtgaaaaaattttattttgtagtgagttttttatttgaataataataaaaagtgagtgatatgatataaaaaaaaattta…	ATGCTGTTCCTCCGTCTCCTAGCCTCATTTTTCCTTCTCCTTCTTCCCTTACTTTCCATCCTCTTCCTTACCAGAGCTTCAAAACCCAAAAAGCAATCATCTCCACCACCCTCCACCGCCATCAGCCCCCCAAGATCCTACCCTATAATCGGTTCGTTCTTGGCCTTGTTTGCAAACCGCAACCGCCGTCTCCAATGGCTTTCAGACATCCTCCAAGTCACACCCTCTGCCACCTACGTCCTCCACCGCAGCATCGGCACGCGCCAGGTCTTAACCGCCAACCCAGCCGTCGTCCAACACGTCCTCAAGACCCATTTCCACAACTACGGCAAGGGAGACTATTTCAGCAGAACCCTCAAAGACTTCCTCGGCAACGGCATCTTCAACGTCGACGGCGCA…	PREDICTED: Cajanus cajan cytochrome P450 94A1-like (LOC109808920) mRNA、 PREDICTED: Pyrus x bretschneideri cytochrome P450 94A1-like (LOC103957302) mRNA、 PREDICTED: Gossypium hirsutum cytochrome P450 94A1-like (LOC107955453) mRNA、 PREDICTED: Pyrus x bretschneideri cytochrome P450 94A1-like (LOC103966292) transcript variant X1 mRNA、 PREDICTED: Pyrus x bretschneideri cytochrome P450 94A1-like (LOC10…
Bpev01.c0050.g0064.mRNA1	2.03698	3.93079	1.35211	2.90716	0.00364729	0.0246782	0	0	0	0	0.956502	1.02026	0.941021	1.99556	8.51151	4.12646	1.07598	5.05404	1.0009	2.91297	4.99646	0	ttttttttgtaatattatttatgttgggaaagaatttagcaaaagttggattaaaaaaactagttgtatatgcataagaagtatttccatattgatatattatgcaaatggcattgcacgtgcattcgtgtatctttctttcattaaatcaagagtcgaatcacccccaaagatcatggggtgatttggctactctcagacaggccgaagccaccccaagccaaactcaagaattcttggggatggttcggttatcccctttttgttcctattcctctcctttcatatgggcttttggtgtcctaatcaattttaaatcataatatgtaaactatttaatataacctatacaattagaaagatggacggttagaatattaattaaataattaaataaat…	ATGGGTAGGGTTCAAGCAATCCAGGTCACAGTCTTTTTGCTTCTCATGACGGTGGGCGTCGCTCATGGTCGCAGTCTCGATCCTCAGCTGGGCACAATGGAGAAGGACCCTATTCCTCCGTCTAGACCAAACCCAGTTACCAACATCCCCGGGCCTCCTGCTAATAAAACCAGTCAGAGTGTCGTCGTGGGTAACAGAGTCGCTCCTTCGCTGAAGAAGGCTTCCGCCCGACCTCCAGCAGCTCCCAATGGTCACAATGTCGATCCTCTGCTGGGCTCAGTGGTGAAGGGTCCTGTTCTTCCGTCTGCATCAAACCCTCTTACCAACATCCCCGGGCCTCCTGCTAATAAAACCGGTGAAAGTGCCGTCGTGGCAGCTCCAAATGGTCACAGCGTCGAC…	PREDICTED: Cajanus cajan DUF21 domain-containing protein At5g52790-like (LOC109803707) mRNA、 PREDICTED: Arachis duranensis DUF21 domain-containing protein At2g14520 (LOC107490991) mRNA、
Bpev01.c0051.g0014.mRNA1	142.329	1.88282	0.526048	3.57917	0.000344683	0.00408204	47.8742	37.8376	40.4479	62.5582	55.4771	62.2362	48.9331	245.454	227.683	345.591	302.351	201.151	169.153	193.227	202.856	34.4323	ttcttcatatcacatttcccagtgttcattggagaagatcttcaaccatcaatttgtgaaagataatcctgcagtctAGATTgattttcggattgattgtgagtctttccatgaaatactgatgaaaatgaactgaaggatacatttagaacgaaataaagtagtaactgcatcccttttatctttttgatattatacttatagttgaagccagcaagtcaagttatgttcatatgatggcttaatccgagcaatcatagacaatatggtcgatgcctcatttgtggaaggtacttttataatgtatttataaTGACatgtgtaatcgaatagatgtctttacggtagatcgttTGACgatctgaaattaactaacattggtaataacaaattaaatac…	ATGCCACCTGGCGGGCTCCAGAATCCGACGGAGAATGGGAACGAGGAGGAAGCGTGGCTGTGGGGGCAGATAAAGACGGAGGCGAAGCGCGACGCGGAGTCGGAGCCGGCGCTGGCCAGCTACCTGTACTCGACGATCCTTTCGCACTCGTCGCTAGAGCGGTCGCTGTCGTTCCACCTCGGCAACAAGCTCTGCTCCTCCACGCTCCTCTCCACGCTCCTCTACGACCTCTTCCTTAACGCATTCTCCTCCGATCCCTCCCTCTGCTCCGCCGCCGTCGCCGATCTCCGCGCAGCCCGCATCCGCGACCCCGCCTGCGTCTCCTTCTCCCACTGCCTCCTCAACTACAAGGGCTTCCTAGCCTGTCAGGCACACCGAGTGGCCCATAAGCTGTGGACA…	PREDICTED: Ziziphus jujuba serine acetyltransferase 5 (LOC107424031) mRNA、 Glycine max serine acetyltransferase (LOC547632) mRNA、 PREDICTED: Prunus avium serine acetyltransferase 5 (LOC110751150) mRNA、 PREDICTED: Musa acuminata subsp. malaccensis probable serine acetyltransferase 1 (LOC103978459) mRNA、 Glycine max serine acetyltransferase mRNA complete cds、 PREDICTED: Juglans regia serine acetylt…
Bpev01.c0051.g0086.mRNA1	23.1797	2.0293	0.410243	4.94657	7.55311e-07	2.70605e-05	7.50969	8.73176	8.87881	2.8873	23.9126	17.3445	24.4666	47.8934	47.8773	18.5691	22.5956	34.3675	19.0172	17.4778	30.978	38.3674	acagagtcatccattctaaaggcattccaagctctttcaaatggaagtatgatcaattatatttgaagctcagacaaaaagcatcatcctaagtgttttCCAATtgtgttcgaacgaagaaacttgaagaacttttagagtggtcaattccaagtacatcctaagttagttcgatcagaaagttattcatgttgtCCAATatTGACCCAATtaaagaaaaaTGACataacttttaattctgaaattcgatgaagacaaacttggtggtattggaaagataattcaaaatgctacaattttgtatttaatgaaaaattttcaattCCAATgtttacggggtcaaaacgaactggacaaaatggtcgacttaagtccgttCCAATttagtttgaactgaaa…	ATGGCAACCGAGGGAGGACTTTCGGCCCGCCAATACAGAAATGCCCGCCCTCCAACCCTCCCTCTCCCAAAAGACAGCGTAAACCTCATTTGCGTATCAGAAAATTCTCACTTGTCAGCCCCTCTGCACTGGAAGAAAGCCGCAGAGGCCCTCCAATGCACCCATTTCGATGAAGTCTGCCGCATGGTTTCCCAATTTGCAAAGGTTCAAAGCGTTGACATCCAGGGCACCTCCCTCACGGTTGCTCAGGTCACTGCAATTGCACGACGCAGTGAAGTAAAGGTTAATCTTGATGAGGCTGCGGCGCGTGAACGTGTGGCCAAAAGCGCCAACTGGGTTGCCGAAAATATATCCCGTGGAACAGACACGTATGGTGTTACCACCGGCTTCGGAGCCACG…	PREDICTED: Hevea brasiliensis phenylalanine ammonia-lyase-like (LOC110668141) mRNA、 Betula platyphylla phenylalanine ammonialyase (PAL) mRNA complete cds、 PREDICTED: Juglans regia phenylalanine ammonia-lyase-like (LOC108988497) mRNA、 Betula pendula partial pal2 gene for phenylalanine ammonia-lyase promoter region and exon 1、 Betula pendula partial pal1 gene for phenylalanine ammonia-lyase promote…
Bpev01.c0051.g0164.mRNA1	9.1389	3.29147	1.16296	2.83025	0.00465121	0.0294425	0.938711	3.88078	0	0	72.6942	10.2026	0.941021	6.98446	5.3197	15.4742	2.15196	0	6.00543	11.6519	8.99362	0.983779	ccaaaggcttgtcgtcatgtatgcatataaaaaatatataaaaatatgtaagtgtaaacgctagcttcccagtaggtggagaggacaacctggatttggaagtgggacatcgtttacttttgatTGACgcacttcctgcaacctcatgcaTGACgtctttcgggggggggggggggagggagcgcacacgtacgcaagcgtgaagcgtgtgtgagaactgagaattagagactaataatattgagggcgttgaaactcaacggctatctagataattagaagccatgttggatcttcatacgatctgatgatgACACACGgccacacggccgtTGACcactttaattaccaagctctccctcttgatcacctatcttctttattaaataccgtggcttc…	ATGGTGAAGCAGACGAGCTCGAGTGAGAAGCCGGCCTCGCCAACGACGCCAAGCGATTCAAGGTACAAAGGTGTCCGGAAGCGCAAGTGGGGCAAATGGGTGTCCGAAATTCGGCTACCCAATAGCCGGGAGAGGATTTGGCTGGGCTCGTATGATTCCGCCGAGAAGGCGGCGCGTGCCTTCGACGCCGCTCTCTATTGCCTGCGTGGCCGCACGGCGAAATTCAATTTCCCTGATAACCCGCCGGACATCGCCGACGGACGCTCGCTTACCCCGCCGGAGATTCAGGCGGCTGCGGCTCGGTTTGCCAACGCAGCTGAGCCACCGAAAAGTAGTCATTCGGATCCGTCGACCACCGAGATGTTGCCGATGGAGTCACCGTCACCGTCTCCTTCGGCT…	PREDICTED: Erythranthe guttatus ethylene-responsive transcription factor ERF017-like (LOC105970816) mRNA、 Broussonetia papyrifera putative dehydration-responsive element binding protein mRNA complete cds、 PREDICTED: Morus notabilis ethylene-responsive transcription factor ERF017 (LOC21386098) mRNA、 Morus notabilis dehydration responsive element binding transcription factor (DREB5H) mRNA complete …
Bpev01.c0051.g0206.mRNA1	47.9829	1.07348	0.314542	3.41283	0.00064293	0.00650169	28.1613	27.1655	21.7038	27.9106	90.8677	71.4185	62.1074	53.8801	56.3888	49.5175	75.3187	33.3566	21.019	29.1297	47.966	71.8159	aaagttcaatgtgttgtttggtttgcctagtcaaaacaatctgggtggtgcagtgtgttgaatgtgttcggctttatttgataaaattctctcctaaaaatttgccaaaatgcgaaagagagaaaagtgatgggggatcagttttcatatattaagagatatgtaacttgcaccctatgcactcactttgcgcatgggtgctggtcccttgtggcacccatttgaggaggttgtgcatattgggtatgtatatgataaataataatggtgttacattgaggactatagtggaatgttctcctttttttgtttttgtatttaactgtatgttggtggattgttatgattatTGTCAttgttattgttgttgttaatattattattattaattgttggaat…	ATGAGTTTCTTTGTGGAGGAGTCCGCGGGTTTGCTGGTAACTCATCTACTATACAAGGCAGCTCTTATAATTGCTGTGGTGAGATGGGTCTTGTGTTGGACTCTCAGACTCAGAGATAGGAGCCTCTCCTCACCCTCCTCGGCCTTTGATGAGGCAGAGTTACGTCCTCCTACTGTTGCTTCTTTCCAGATGATAAGGGACAATCTAATACTGACTAGCTTCGGAGATATCACGGAAAGACTGCCAGAGAGTAGGATTTTGGACACGTGTGCTGTATGCCTGAACCAATTAAGTATGCAGGATGAGGTAACGGAGCTCAGGAACTGTTGCCACGTCTTCCACAGTGAATGCATTGACAGATGGGTAGATCGTGATCATGATAATCACATGACCTGCCCG…	PREDICTED: Juglans regia E3 ubiquitin-protein ligase ATL4-like (LOC108993583) transcript variant X2 mRNA、 PREDICTED: Quercus suber E3 ubiquitin-protein ligase ATL4-like (LOC111987436) mRNA、 PREDICTED: Juglans regia E3 ubiquitin-protein ligase ATL4-like (LOC108993583) transcript variant X1 mRNA、
Bpev01.c0053.g0053.mRNA1	17.5592	7.04346	1.5918	4.42483	9.65199e-06	0.00022594	0	0	0	0	1.913	1.02026	0.941021	54.8779	46.8133	60.8653	68.8628	18.1945	0	13.5939	5.99575	7.87023	ggttgattaggactctaggttctttgaaacagcgaacaggatcacgtaccagaaaaaagatatgtagcacaatCCGACatagcccactattagcgggaggtgaTGTCAttttctgataattaatcattatcacatttactagtactctcggccattttatatTGTCAccctcgatccacttaTGACttaacatatcttccttTGACtcattttttgaaccaactttcggactgtacacaagaagtacagaaattttaatcgaacgtgcgagatatgggttgtttggcaacgatttttaggatttttttctttttttttttcagaaaaaaataaaataaaagtattaacaaataactcaaaacattaaatactcacaaaacacttaaaaatattatcatc…	ATGGCCTCAGTTGTTATATCTATTATTCCAGATGGAGAGGGGGTTGCTGTGAAAGAGAAAAACAATAAGTTCCAATTTTCTCATCTTCCCATTATTTCCTATCTAAGAGAAAAGAAGAAAGTGAAATTTTCTCTTCCTCCCATTGTTTCTTCTCTTAGAGAAAAGATAAGTAAGCATGACTTCAGAAAAGTGATCCACAGTATAAAGGTTGGAACTGCCCTGGTTTTGGTTTCACTTCTCTACCTACTGGATCCACTTTTCGGCCAAGTTGGAGAAAATGCCATGTGGGCCATAATGACTGTTGTTGTCATCTTTGAGTTCTTCGCAGGTGCTACACTAAGCAAGGGCTTGAACCGTGGAATCGGAACTATATTAGGAGGCGGGCTGGGGTGTTTGGCA…	PREDICTED: Ziziphus jujuba aluminum-activated malate transporter 8-like (LOC107426404) mRNA、 PREDICTED: Prunus avium aluminum-activated malate transporter 8-like (LOC110749845) mRNA、 PREDICTED: Carica papaya aluminum-activated malate transporter 8-like (LOC110814709) mRNA、 PREDICTED: Populus trichocarpa aluminum-activated malate transporter 2 (LOC7480702) mRNA、 PREDICTED: Durio zibethinus aluminu…
Bpev01.c0062.g0019.mRNA1	59.3974	-1.02682	0.247675	-4.14584	3.38568e-05	0.000637964	101.381	100.9	102.6	79.8821	88.9547	43.8714	47.9921	52.8823	42.5576	50.5492	20.4436	35.3783	37.0335	35.9266	51.9632	58.043	ttttttaattatgataatgtatttcaaaactactaaataattattaatatctcttttaagttaacaaaaagataaaaataatcctatacattttttaataaaataaaaatatcattttcaattcggaaaaaaaaatataatttttataagaaaattaacattttttttttttttgtgggttttatggaggaggatccgatacaaaagaatatgaattttccatgaagcaacaaataatcaaaaaactagttaaaacaaaaactattatttgaagataacttttaaaaaaacaaatttttttttaattttaagtttggtgaatttggtggtaatttttttatttttttaaaaaaaaattaattaacttttgttttttttttattttatgaatttttatta…	ATGGGAGTTTCAAAGAAGCTGCAAGTGGATGGCGGCCTAGTACGACCTTCATTGAAGCCGATAAGCACGAAAGCCAGAGGCAAAGAGAGCCAAGACGATGACGAGGGCGCGTGTTCCACAACCCCAACAGCAAAAGAAGCAAGAATACCAGAGAGATACCCTTGCCCACCAGCCCCAAGGAAGCGCCGGCCTGCTTCAAGATGTCACTTTGATGGTGTTAGGGAGTTCTTTACTCCTCCTGATTTGGAGACAGTTTTCAAACTCCATGTTGAGAAAGCAAACTGA	PREDICTED: Populus trichocarpa cyclin-dependent protein kinase inhibitor SMR6 (LOC7461311) mRNA、 PREDICTED: Theobroma cacao uncharacterized LOC18600830 (LOC18600830) mRNA、 PREDICTED: Herrania umbratica cyclin-dependent protein kinase inhibitor SMR6 (LOC110427911) mRNA、 Theobroma cacao genome assembly chromosome: IV、 PREDICTED: Hevea brasiliensis cyclin-dependent protein kinase inhibitor SMR6-like…
Bpev01.c0068.g0006.mRNA1	4.45692	2.98474	1.03687	2.8786	0.00399441	0.0262683	1.87742	0.970195	0	0	3.82601	15.304	5.64613	0	6.38364	5.15808	4.30393	4.04323	7.00633	1.94198	5.99575	8.85401	ctcaacaagtacaAGATTctggataaaaataTGACaatccctaTGTCAaacactatctaaggactaagttagaactgttttggCCAATcgatgcgatattttgttcgcttcccttttgatgaaccacaagttaatagaagaatatataaagaagaataaagagaacttattagatatgagaaaaaataatagagtgtacatgtgtataacatccaaatgtccctaaatcgcctattttctttccctttgtagagccggcctgtatgctccggattggtacgcatgcgcaataaggcaaatgtcgtcggcaagggaattactcatttggatatgctgctatcttcgttttccatatttctcaggatcgccgccttttttaccttaatgtccggcggttgc…	ATGGAAACCAATTATACTCTCAAAAGCCCAATTTCTTTTTTTTTGAAAATTGTTCTTACTTTTCTTTTCCTCTCAAACCTTCACACAACCTTAGCAGCAACAACTACCACCACCACCACCACTTCTTCCACCAAAAAATACACAAGTTATATCAAAACGGCATGTAGTTCAACCACATACCCAAAACTCTGCTACAATTCACTCTCCCCCTACGCGTCCAAAATCAAAGCAAATCCCCAAAAGCTTTGCAACGCTGCCCTCACGGTGGCCATAAAAGCCGCCCGCAACGCGTCGTCGACGATATCAGGGCTGTCGAAACAGAAGGGGTTGACGCAAAACGAAGTGGGGATCATTCAGGATTGCATCGAGAACATCAGAGACGCCATTGACGAGCTCAAA…	PREDICTED: Juglans regia 21 kDa protein-like (LOC108987383) mRNA、 PREDICTED: Quercus suber pectinesterase inhibitor 4-like (LOC112003019) mRNA、
Bpev01.c0080.g0037.mRNA1	6.92612	4.23324	1.2824	3.30104	0.000963282	0.00900389	0.938711	0	0	0.962434	0.956502	1.02026	1.88204	19.9556	19.1509	4.12646	25.8236	15.1621	7.00633	4.85495	7.99433	0.983779	cgcattgaattcacttgtatcatacttaatgtttagggaaCCAATaataaatttgttgtaggttactttttatgatttttttttttttgAGATTttttctatatttagggaaggaaaatggttatgggcaaagaagatgctgtgaatgctataaagaactttcatataactttcatatccattattttaatttaaaatatttatctctcatctcctctctttgtctttcattagagactgtgttagaactttgtaaaacaaatgagagtaagtaggaaacttttattttgtaaagatagaatatttcattggtataaagaaagataaaagaatttattgagtagtgtatttggatatgaaaacaaaaaatagtttggtttctaaatttaggaaaaatta…	ATGCAAACCGTGCCGTGTAAACCTCTTTTCCTTCTTGTAAATTCTATAGCTCTGCATTCTTTCGCAATGCTGATGATCCAACCATTTCTGTTCTTGCCCCTGCTTTTCCGATCGGCTTCCACCACTTCTCAGTCCACGGAATTCCAGAAATTCCCTGGTAATAATCCTCGCTTTCTTTCAGAAGAGCCTTCTAGAAGTTCTGGATTTAGGCTTTCGAAACCTTTAATTGGAGAAGATGGGAGAATTTATGCTTGTTCTGAGAAGAATTTGTTTGCATTTGAAAGTAATGGCACCATTGCTTGGACCATACCTTTAGGCTATGCATGCAATGCTGGTATGGCTCCAGTTCATGGTGGTCAAGGAAAGATATATTTGGTGGCAGAAAACAGAGTAGTGAAG…	PREDICTED: Prunus persica protein GAMETE EXPRESSED 3 (LOC18783789) mRNA、 PREDICTED: Pyrus x bretschneideri protein GAMETE EXPRESSED 3 (LOC103947870) mRNA、 PREDICTED: Juglans regia protein GAMETE EXPRESSED 3 (LOC108985673) transcript variant X2 mRNA、 PREDICTED: Juglans regia protein GAMETE EXPRESSED 3 (LOC108985673) transcript variant X3 mRNA、 PREDICTED: Quercus suber protein GAMETE EXPRESSED 3 (L…
Bpev01.c0080.g0045.mRNA1	14.9946	2.09509	0.457613	4.57831	4.68754e-06	0.000126077	3.75484	6.79137	3.94614	2.8873	21.0431	22.4458	20.7025	8.98002	23.4067	13.411	20.4436	17.1837	22.0199	30.1007	10.9922	11.8054	ctttaataaaaatttaagatgctcatgcatgcaccccttggTGTCAgtctatatcatatgatgctcactttaataaaaaaaattttttttttttttaaaaaaaaagaaagttctgttatctaatagctaggtccctgatgatcattatacgTGACaaaatgtgaagaaatagaCCGACcaacagcacactatgtctaaccaaaaaagaaatgtgaaatggggctgcaataagagcctaatttaattaagagcatgaattgcactctgcaatcatctaTGACtttgctcccaagccacgccagggaacctaatgattgctggaAGATTccaaccaccaactgaaagcaattggcaaaatTGACctcttaaccaaacttctgttcatacgaaatcagacac…	ATGAAGTTTCATGGCGCCGTCGAGCTTCCTAACGGAAAAACCACGTCAACCGACATCCCCAAACATGTTTTCCAGGTAGCCGTTGTCTTGATCCTCCTCACCATAATCCCTCTTTGCATAAACAGAAATTCACGTTCACCATTAATATTGCCCTCTCCTAAGATCGATAACGACATTAACGACCATGGTTTGAGAAGCAGAGGATTTGACGACAAGAAATGCGATGTCTTTACTGGAAAGTGGATTCCATTCCCCGAGGGGCCTTATTACACAAATGAAACATGCAACTTGATGATTGATCAGCAAAACTGCATGAAGTTTGGGAGGCCTGACACGGAGTTCATGAAATGGAGGTGGAAACCAGATGAATGTGAGCTACCTCTGTTTGATGCCGTTCAG…	PREDICTED: Herrania umbratica protein trichome birefringence-like 19 (LOC110421830) mRNA、 PREDICTED: Malus x domestica protein trichome birefringence-like 19 (LOC103442483) mRNA、 PREDICTED: Prunus avium protein trichome birefringence-like 19 (LOC110760061) mRNA、 PREDICTED: Pyrus x bretschneideri protein trichome birefringence-like 19 (LOC103960297) mRNA、 PREDICTED: Pyrus x bretschneideri protein …
Bpev01.c0080.g0073	51.507	1.30765	0.325846	4.01309	5.99299e-05	0.00102678	45.0581	23.2847	17.7576	11.5492	82.2592	70.3983	38.5819	61.8623	81.9233	45.3911	50.5711	60.6484	23.0208	66.0273	74.9469	70.8321	gaaaattgaaattccccattttcagctctatctctgattctctccctcactctctcaacggccaacactcagcgcggcagagcagcccaaaatcagcggagcagttctcctctcacaccatcacgcttgttatcgattctctcTGTCActctctcaacacttagcgccgcagcggcgcagccccagcccccagccctctctcacttcttagccgcaccgcacggtggtttcttcccccactttcagccttcaggtaaggttttattcctctacttctttatatcttctctcaaagtttcaattaggttttttttttagggttttttctgatcaattgttggtttttctcatttcagtgattttgattgagatgattttatagcaaacacaagaggatca…	ATGAACCGGCCACATAGAAAGACGCATGTGGTCTTCTCAATGACCTTAGTATGCTGGTTGGCTGCAGTGGTTGTTGCAGACCCACAGATCTTTCTGTTAAATCACGCTTGCAGCCAATACAACGCGTCCAACGAGGAAATCTTCTATTCTAATCGAAACGCGACGTACGCGTACCTCAGAGCACAGCTGACCAACGACAGCAACACCAGATTCGCAACTACACAGGATTCGCCCTTGGCCTTGCCAGCCTTGGTGCAGTGCAGGAAGTACCTGTCTAGTGCTGACTGTCTTGCTTGTTTCACCGCCGCCGTGACTCAAACCCGCAACTGTTCTCTTGCCAACGGTGCCCGCGCCGTCTACGATGGCTGCTCCCTCAGGTACGAGAGTGGCAGCTTCTAT…	PREDICTED: Hevea brasiliensis cold-responsive protein kinase 1-like (LOC110646765) mRNA、 PREDICTED: Juglans regia cysteine-rich receptor-like protein kinase 2 (LOC109001352) mRNA、 PREDICTED: Hevea brasiliensis cold-responsive protein kinase 1-like (LOC110646762) transcript variant X1 mRNA、 PREDICTED: Ricinus communis cysteine-rich receptor-like protein kinase 2 (LOC8277874) mRNA、 PREDICTED: Pyrus…
Bpev01.c0082.g0049.mRNA1	17.5929	3.09009	0.894566	3.45429	0.000551742	0.00579643	2.81613	3.88078	1.97307	1.92487	16.2605	16.3242	12.2333	52.8823	12.7673	119.667	13.9878	6.06484	0	4.85495	6.99504	8.85401	ttcttttatttggtgattttgatcggtgatttcacaggttagctcagtcagtgattttcatctttcctaaacgttgttctctgaatcctttttctttaatggtaatgagtggttttggtgccttgtgtccttTGACtttgagggtttgaaatttgggaatcttcttggtgggttgagggattgggggcagaAGATTggaggggtTGACctaatttaggtgtctggttgattagctggtAGATTtggggcagttttgctggaaaaatttagtgggattctgcgcattcaagtgctaattttaagatctgaaatgggtttattggaatttattgtcttgtgCCAATtatcttaaaattaaattgccagaagaagaagactctttcAGATTtctcgtctgaa…	ATGTCTCGCGCGTCTTCAGCAAGTCTCAGTCTCTCTCTCTGCTACTCGTCTCCGGCTCATCTCTGCTCTGCATCCCTCATTCCATCTCTGTCTCACGGCGTCTCTCCAGCGTTTCAGGATCTCTTGTCTCTGTGTGGTGTGGCTAATTTGAGGGTCGGGTCGAGTACTATTGCGGCTCGAATAACTTTCACAAACAACTGTCCAACAACTATTTGGCCAGGAACTCTAACGGTAGATCAGAAACCTCAGCTATCAACTACTGGATTTGAGCTGGCATCCAAAGCATCCTCATCAATTGATGTCCAAGCTCCATGGATTGGCCGATTCTGGGCCCGAACAGGATGCACCACGAACGCCTCAGGAAAGTTCACTTGTGAAACTGCTGACTGTGTCTCCGGC…	PREDICTED: Quercus suber thaumatin-like protein 1 (LOC112015500) mRNA、 PREDICTED: Quercus suber thaumatin-like protein 1 (LOC112036019) mRNA、 PREDICTED: Cucumis sativus thaumatin-like protein 1b (LOC101222472) mRNA、 PREDICTED: Quercus suber thaumatin-like protein 1 (LOC112038861) mRNA、 PREDICTED: Quercus suber thaumatin-like protein 1 (LOC112038862) mRNA、
Bpev01.c0082.g0052.mRNA1	47.355	1.9033	0.509467	3.73586	0.000187072	0.00248993	14.0807	16.4933	27.623	3.84974	82.2592	107.128	45.169	51.8845	31.9182	161.964	16.1397	36.3891	16.0145	43.6945	48.9653	54.1079	taaaaattatatttttattttactattattctataatattaatgTGTCActttcggttaatcttttgattagttatttttgtttaaaattaaaaattaatttaaactatcacatcaatattttaaaatattaataaaataaaaataaaatatataatattatttttaataaaaattatatttttatcacacaattatttaatcatattaataatgttaatattatgaatcagtcattattggtaggtTGACgcttttttagtttctacgcaataatcgggaagggagagggacaggtTGACgctTGACcgtaaaggacaaattcccatggccataaaaaagatcaaaaaaaatttaccaaaaaaaaaaaaaaaaaaagtaaactggcaatggtcagtTG…	ATGGCTCACGTTGAAAAGTCGCGTTTCAGGCTTTATAAATATCACTCTAAGTCCATAAGATTAGCACCACAATACCCAACTCATTCATCAAGATTAACAATGATGAAAACCCAGCTTGCACTCTTCGGTCTTGCCTTGGCCTTCTGTTTCCTCTTCGCACGATGCACCACGAACGCCTCGGGAAGGTTCACTTACGAAACTGTTGATTGTGGCTCCGGCCAGGTTGCCTGCAATGGCAACGGTGCAGCCCCGCCGTCGTCTTTGGTAGAAATCAACATAGCAGCAAATGGTGGACAAGATTTCTACGATATTAGCCTTGTAGACGGCTTTAACCTCCCTGTTTCAGTTGCCACACAAGGCGGGACCGGTGATTGCAAGCGCTCGAGCTGCTCAGCAAAC…	PREDICTED: Juglans regia thaumatin-like protein 1b (LOC108985288) mRNA、 PREDICTED: Juglans regia thaumatin-like protein 1a (LOC108983757) mRNA、 PREDICTED: Juglans regia thaumatin-like protein 1b (LOC109005083) mRNA、 Pyrus pyrifolia thaumatin-like protein (TLP) mRNA complete cds、 PREDICTED: Pyrus x bretschneideri thaumatin-like protein 1a (LOC103935635) mRNA、 PREDICTED: Quercus suber thaumatin-lik…
Bpev01.c0082.g0058.mRNA1	174.376	3.19835	0.607494	5.26482	1.40323e-07	6.59113e-06	45.9968	23.2847	21.7038	6.73704	357.732	309.14	182.558	244.456	211.724	738.637	109.75	71.7673	47.0425	113.606	121.914	183.967	tttctctaacatcaatttcaagtaaatgcttataagaagatgaaaagtcttactctCCAATgtataattttttttccaacttctatttgaattaaatgtttagaagaatatgaaaattagtcttcaaagtacataaatttccattatttgtgatgtgcttaacagatagaattacatccttattgagtcttcaatgttcaacattgttttttggcatcatattgtattgcaaattattctttataactatccattatactctttattttttcttttagtcttattatttccagtccttgaatcaagtactaataagtcattctatatataagtaataaaaaaaaatgttttgaaagaaattttacaaataaaagaaagtgttttaatTGACatactaaa…	ATGATGAAAAACCTTGCACTCTTCGGCCGCCTTGCCTTGGCCTTCTGTTTCCTATCTGCAGGTGCCCATGCTGCTCGAATAACTTTTACAAACAATTGTCCGACAACTGTTTGGCCAGGAACTCTAACGGCTGACCAGAAACCTCAACTATCAACTACTGGATTTGCGCTAGACTCCAAAGCATCCACATCAGTTGATGTCCAAGCTCCATGGATAGGCCGATTCTGGGCCCGAACACGATGCACAACGGACGCCTCAGGAAAGTTCACTTGTGAAACTGCTGACTGTGGCTCCGGCCAGGTTTCATGCAACGGCAATGGTGCAGTCCCACCAGCGTCTTTGGTAGAAATCAATATAGCAGCGAATGGTGGACAGGATTTCTACGATGTCAGCCTTGTA…	PREDICTED: Quercus suber thaumatin-like protein 1 (LOC112036018) mRNA、 PREDICTED: Malus x domestica thaumatin-like protein 1b (LOC103439084) mRNA、 PREDICTED: Populus trichocarpa thaumatin-like protein 1 (LOC18094931) transcript variant X1 mRNA、 PREDICTED: Quercus suber thaumatin-like protein 1 (LOC112038882) transcript variant X2 mRNA、 PREDICTED: Populus trichocarpa thaumatin-like protein 1 (LOC1…
Bpev01.c0082.g0060.mRNA1	9963.1	2.07235	0.57689	3.59227	0.000327804	0.00391072	2698.79	3734.28	2375.57	2897.89	7762.97	6903.11	6095.94	26177.7	24280.2	27225.4	22686	4871.08	5497.97	5102.55	5405.17	5695.1	tttttctttctcttctcacttattctccccctctcgccaacgtacagagatccccctcttcttcttcttcttcttctctttttctttcttttttttccttcctctctcttcttctctctcacccacgatttccttttcctgaaattttcctctactcttaaactcactctcccactcagcccatttctctctctaaaaccattttctcactctaAGATTttcacccacaaatcaccaccaaattacccaaaccacagaacaaccaccaaatctcccactgtgtgtgttgctctgtttcgtgtatttgcaatggaagtgtttgtgtgaaagaaaacaaagaggtgggtcttcaactacacaagtatggcagtgggtttggttgttttgcagtgagagagg…	ATGAGAACTCGGATACTCTTCGGCCATACCTTGGCCTTTCTTTTCATCTATGGTGCTCACTCGGCTACAATAACTATCACAAACAATTGTCCATACACTATCTGGCCAGGAGACTTAACAGCGGCTCAGCAACCTCAATTATCAAACACTGGCTTTGAGCTAGCATCCAAAGCAACCACATCACTGGATGTCCCAACTCCGTGGAACGGACGGTTTTGGGGCCGAACTGGATGCTCCACAGATGGCTCAGGAAAGTTTACTTGTGCTACTGCAGATTGTGGCTCGGGTCAGGTTGCATGCAATGGCAACGGTGCAGTCCCGCCGGCGTCTTTGGTAGAATTCAACATAGCAGCGAATGGTGGACAAGATTTCTATGATGTTAGCCTTGTAGACGGCTTC…	PREDICTED: Quercus suber thaumatin-like protein 1 (LOC112036018) mRNA、 PREDICTED: Quercus suber thaumatin-like protein 1 (LOC112038882) transcript variant X2 mRNA、 PREDICTED: Quercus suber thaumatin-like protein 1 (LOC112015500) mRNA、 Castanea sativa thaumatin-like protein 2 (TL2) gene complete cds、 PREDICTED: Quercus suber thaumatin-like protein 1 (LOC112036019) mRNA、 PREDICTED: Juglans regia th…
Bpev01.c0082.g0096.mRNA1	11.6723	6.45555	1.82614	3.53508	0.000407646	0.00460497	0	0	0	0	33.4776	32.6485	43.287	12.9711	13.8312	9.28454	10.7598	0	0	0	0	30.4972	aaaatgcaggtgtatgtaatcacattcggctcacaaccccagtcaagcattcgatcgagcatctcataagcatctttatatctcccacttTGACagaagagctttataattgtattataagtcacaacattaggcttgcaacccaagtccctcatttccctaaatacccgaactgaacaatccacaccctccgaaagaCCAATagcatgaataaccgtattatatgccacaacatccaaccttatccccttcttcttcatctccttatacaagtttacagccttccatggcttcccacttttgcacattatatccatgtatatcgaatatgaatgcaaatctttacgaacaccgtttttatccatctcttcccaaaactccctacacttaccccaccac…	ATGCTCGGGGAGATGCCTGAAGTTGAAGAATTGCATCCTGTGCCCGGCGCTAATGTTCCCATTGAGAACGCGGTGGATGAGAAGAGCGTGCTCAGCCTCAATGGGTGCAGAGTTACCGATTCTATATTAAGTACGGTCCCCAATATCCAGAGTTTTAGAATCACCTTAAGATGCATAAGACATTGGGCGAAACAACGTGGGATTTATTCTAATGTTTCTGGGTTTCTCGGTGGTATAAATTGGGCGATTCTTGTTGCTCGGATTTATCCGGACGCGGTCGACGGTGAGGAAGGGTCAATCCTTTCAGTTTGGCATGGAATTCCTCGGCAGGAGCAGTCTAGCTATGCAGTGCTAGGCACTATCTCTACTGTCTTGGTGGCGAACGCATCTGGGAGCATG…	-
Bpev01.c0088.g0099.mRNA1	13.9257	1.10702	0.401624	2.75636	0.00584491	0.0349401	7.50969	9.70195	2.9596	9.62434	15.304	14.2837	20.7025	23.9467	21.2788	16.5058	17.2157	14.1513	16.0145	8.7389	17.9872	6.88645	atgtctaaattatgatacTGTCAatgttttgtgagaaagaacatgttatatgatctttttattttgcgctgaattataacggggattggatcgtttttcagctcagtgtgcgggtcaacatgggatttcatctgttacgtcgaaaatttttgcgttaCCAATctgctgaagatggccatggtattggttctaatttacattggtgagtttgtttgctcagaaggtggctctaagtccccggccaaagggtctataattaaagtgtcctattgtccatctttattgagatagttaaagtattaaatttacaatAGATTttgaattcgaatcctgatttcacaattttacttaattttagttaaatattttatatattaggtctcacttgttgatgagaga…	ATGGACGGCGAGGATCCGAGCAAGCAACCTTCAAGGAGAATCCCCTTGACCCGGCTTGAACAGGTTCAATCAGATTTGGCTTTAGCAATTACTTTGCAAGAACAAGAGAGGGAGATGGCCTTCACAACAAGGCTCGCCACCATTGAAAGCACCAGCGAAGAAGATGATGATGAAGATAGTTATCATGACGACGATGCTGATGAATACTTCGAGAGCCAAGCAATTCAAGCCGAGCTTGAGTTTCTTGAGGGAGAAGAAGATGAAGAAGAAGAAGATAGCAGCAGCAGCGGTGATGATATTGATGATGAAGAAATGGATGAATATTTTGATGATCTTGACCCAGATGAACTATCTTACGAGGAGTTGATAGCAATAGGAGAGTTTATAGGAGAAGAGAAG…	PREDICTED: Juglans regia E3 ubiquitin ligase BIG BROTHER-related (LOC109003054) transcript variant X4 mRNA、 PREDICTED: Juglans regia E3 ubiquitin ligase BIG BROTHER-related (LOC109003054) transcript variant X1 mRNA、 PREDICTED: Jatropha curcas E3 ubiquitin ligase BIG BROTHER-related (LOC105639040) mRNA、 PREDICTED: Juglans regia E3 ubiquitin ligase BIG BROTHER-related (LOC109003054) transcript vari…
Bpev01.c0088.g0110.mRNA1	34.7558	-1.12012	0.347755	-3.221	0.00127744	0.0111439	78.8517	46.5694	61.1651	47.1593	22.9561	18.3648	20.7025	12.9711	26.5985	21.6639	9.68383	45.4863	25.0226	38.8396	23.983	56.0754	aaaaaaaaaaatatattattagggctgcaatgtaccttttgttttccctaaaccatgtgccacagtaaTGACatggtcaactgctgcggttgttgtaattccaaaagctgttcgtggaaaaacgtttgccacgaatattagacaatcaatgcaatggtgctagtccggatacattggtcTGACttttgaaattatagtagcagttcagtaattaagtggtcccatttgaacattcatttagctttattctgcgtagatattttaTGTCAatgttcaatttgtcttttaaactaaagtttaaacccacttgtctagtgttatTGACttaattgttttctccttgtattctatcaatattcgattcttcttaatgctcttttactgctgtacatttcaaag…	ATGGTGATGAACATGGAGGGTTCTAGAGCAAGAGCGACTCGGAGTCGTCGTCCAACTTCTTCTACAGAAACTGGGACCGTCTCATGCGAGACCAAAGACCCTACGACCTCGGGCAATCTGGTGACGGAATCTGTTTCTACAGAATGGACGGATGAGAAGCACAGCTTGTACCTCAAGTCCATGGAAGCATCATTTGTAAACCAGTTATATGAATCCATGGATGTGCTTGGTTTTTGCCGCTTGTCAGATCCAACATATTCCAGGAAAAAGCATTTCAGCAACCTTACCCCTTCTGGCCAGTTTAAGGTTCATCGAAATGGCGGCTGGCAGAGGATTAATTTTGAAAGAGCTGCCGATGCTCAGCTGATCCAGAAAGCAGATGGGTCTGATGGTTTTCTG…	PREDICTED: Juglans regia uncharacterized LOC109022278 (LOC109022278) transcript variant X2 mRNA、 PREDICTED: Juglans regia uncharacterized LOC108979561 (LOC108979561) transcript variant X1 mRNA、 PREDICTED: Malus x domestica uncharacterized LOC103441122 (LOC103441122) transcript variant X1 mRNA、 PREDICTED: Juglans regia uncharacterized LOC108979561 (LOC108979561) transcript variant X2 mRNA、 PREDICT…
Bpev01.c0089.g0022.mRNA1	3.35306	4.6502	1.4494	3.20836	0.00133496	0.0115171	0	0	0	0	0	2.04053	0	13.9689	14.8951	6.18969	8.60785	2.02161	1.0009	1.94198	1.99858	0.983779	gtgttccataggacacaggcagcctcacaatgaagaagaagatattatgaggaccatagactcccgcgaaagcccaagagaaatcatcagccacattcttgaaagagcacgcaacaacaaactcccccacatacgtctctaccttctccacaaccttcctatcccacatgagtaagatacctccagcagtccctctagaagcaagatagcaCCAATcagcaaaaaggcaaccccacaaacttctcacaatactattagtaacaaactccagcttcgtttcctgcaaacatataacgtcggccttccaaaatctaaaaggtttctgattttctaccgcttgccaacctcattaagccctcaaacgttccacgaaattaaggaaggcttcataaacaacct…	ATGGCAAAGAAGCTAACAAGTTCTACGAAGGAATTAATGATTGCTCTCATTATCTTACATGCAATTACCTGGACAACCCATGGTGACAAAATGTCAGACTTTGATCTAGTTGTAGCACAAGACGGATCAGGGGATTTCACCACCATAACTGATGCCATCTTTGCTGCTCCCAACTTCAGCTTCCATCGATACCACGTAAAGATTAAAGCAGGAACCTATGAAGAGAACATCATCATTGGTCAAGAGAAGCAAAACTTGACATTAATCGGTGATGGAATGGATAGCACACTTATTACATGGAGTAAGAGCGCTAGTGAACTAATCTCAACATCTGATACAGCAACAGTAGATTTTATATTTGGAGATGCAAGAGCAGTATTTCAGAACTGTAAAATCCTT…	-
Bpev01.c0089.g0088.mRNA1	2.81073	4.40697	1.44186	3.05646	0.00223971	0.0171268	0	0	0	0	9.56502	4.08106	7.52817	3.99112	0	0	0	4.04323	1.0009	1.94198	1.99858	10.8216	ctctgtcAGATTtgtttcgtttttttattttttttatttttttatttttcaccagcttctcctctgtcAGATTtatttcgttttttttttccaacttcttctcTGTCAaatttgtttgtttgccagcttctcatccgtctgatgtgttttcttcttcataatctgtttcttcatcatccgtttcttcttcatctgtttcttcatcatctgtttgttcttcttcagtcctcgctctcccacaattcttcgtttttttttgtttgccagcttctcctccgttAGATTtgtttgtttgccaacttctccttcgtctgatgtgttttctcttcatcatccgtttcttcatcatccatttcttcatcatctattttttttttcatccgtttgttcttcttcagc…	ATGTCTTCTTCTGATGATCCTTTTGATCCTACAGATGACACCCATCCTTGTGATCGTGCAGATGACATGCCACTTCCTAATGATCCTTGTGATCCTCCTGCAGATGACAAGCGTGGTCCACTTCCTGATGATCCTTGTGATCCTCCTGCAGATGACAAGCTACTTCCTGATGATCCTTGTGATCCACTTCCTGCAAATGACAAGTCATGTCCTGTGATCCTTGTGATCCACTTCCTGATGATCATTGTGATCCTCCTAAAAATGACAAGCCATTTCCTAATGATCCAGCTGATGACAAGTCAGCAGAAGACGCCCATCCTTGTGAACTGTTGGCAGAACACAATCTCCACAAAGAACGTGACGGAGGAGATGGAGAGCGACGACGAGGAGAATTGTGTG…	PREDICTED: Prunus persica E3 ubiquitin-protein ligase listerin (LOC18772225) transcript variant X2 mRNA、 PREDICTED: Quercus suber E3 ubiquitin-protein ligase listerin (LOC112000439) mRNA、 PREDICTED: Juglans regia E3 ubiquitin-protein ligase listerin (LOC108996921) transcript variant X1 mRNA、 PREDICTED: Prunus mume E3 ubiquitin-protein ligase listerin (LOC103329920) mRNA、 PREDICTED: Prunus avium E…
Bpev01.c0092.g0006.mRNA1	65.0465	-1.43555	0.314716	-4.56142	5.08077e-06	0.000134606	103.258	114.483	136.142	139.553	20.0866	31.6282	18.8204	39.9112	32.9821	41.2646	43.0393	74.7997	53.0479	88.36	67.9518	35.4161	atgtcggttgaaccgagtcaaatttttggttcggttgggctggcccatatactttttaggccaaatttcaggttaTGACcttaaagcctttgcgttttttgggttgaaaaataggttttctaatatggtcattttcaaaaaatgttaatattttcaaaatgtaataTGACCCAATaatataaaaatctgtttcaaattcaaattctcataattaacattcacaaacctagtaggtcggtcatttacattcttataaTGACatcataaaacactttcaaaaaattttacaaaaaaaaattcttacaaaatgatatggtacaacatgattgaatttttcaaaatttgaatttttctcattctcaattatattgattatgagaatgtgaatgtcggttaaag…	ATGGGTGCCAACATACTTCTTTTCTTCTCTGGATTCTCCAACATTGCAGCTGATACCATGACTCAATCCCAGTCCATCAGTGAAGGCAGGACCATGGTTTCCAAAGAAGGAAGCTTTGAACTGGGATTCTTCGGTACAGGGAGTTCCGCCAACCGTTACTTGGGAATTTGGTACAAGAATATCCCAGTTAGAACTGTTGTTTGGGTAGCAAATCGAGTCAACCCAATCAAAGACTTGTCTGGTGTGTTAATGATAAACAGCACAGGCAATCTTGTTCTTCTCAGCCAAAATACTAGTGTTGTTGTTTGGTCGGCAAATTCAACAAAACAGGCTTTGAATCCAATTGCACAGCTTTTAGATACTGGAAATCTTGTTCTAAGAGATGGGAAAGAAGGCAAT…	PREDICTED: Quercus suber G-type lectin S-receptor-like serine/threonine-protein kinase At4g27290 (LOC112016032) mRNA、 PREDICTED: Quercus suber G-type lectin S-receptor-like serine/threonine-protein kinase At4g27290 (LOC112024723) mRNA、 PREDICTED: Prunus avium G-type lectin S-receptor-like serine/threonine-protein kinase At4g27290 (LOC110752215) transcript variant X2 misc_RNA、 PREDICTED: Quercus s…
Bpev01.c0094.g0025.mRNA1	41.6493	1.91807	0.384909	4.98319	6.25451e-07	2.30788e-05	13.1419	14.5529	15.7845	10.5868	82.2592	43.8714	63.0484	122.727	41.4936	46.4227	43.0393	23.2486	33.0298	33.9846	31.9773	47.2214	ttgaacattgcaaattttaaagaaaaaaacacccccaaaaagAGATTatcaaacgaatgccggccatatatttctttggggtttggtaatccttctcatgcaaattaaactcgttagagatggctcttgatgggtgcttcctgatcAGATTccagagaagaaacccCCGACcaaccaaaaaaaacagaaaagaaattaagaaagaaaaacattctctaataatgaagttcttctgcaagtggcaccggcggcaataacatatataactatataagacttgcatctggtcgtatactctggtgttctgctttaacgatggtacaatgtacctgtctgatttaaaaattactaggtaattaataatgcatgcgtataattaattgtaaacgttcttttaaa…	ATGTTGTCTGTAGTAATGACATCGCTGAGGACTCTCCTCACTGCGCCTCTCCATCGATTCATCCATGAAGATTTCCATGATGCTGTTGCCAAGATGACTCTCATCGACGCTTTCCTCTTCCTTATTGTGCACTCGATTGATAAGCTGGGCATATGGCACCGGTTACCGGTGCTCTTAGGTCTAGTTTATCTCGCGATTCGGCGGCACCTCCACCAGGAATACAATTTAATCAACGTTGGTAGATCTCCTGTCGGTGTTAGGTTTAACCCCATGGATTATCCGTACAGGACAGCTGATGGAAAACACAACGATCCCTTCAATGAAGGTGCAGGTAGTGAAGGAACTTTCTTTGGTAGAAACATTCTCCCTGTTGATCAAAAGAACAAGCTAAGGAAACCA…	PREDICTED: Citrus sinensis alpha-dioxygenase 1-like (LOC102610137) mRNA、 PREDICTED: Juglans regia alpha-dioxygenase 1-like (LOC108997157) mRNA、 PREDICTED: Arachis duranensis alpha-dioxygenase 1 (LOC107490814) mRNA、 PREDICTED: Quercus suber alpha-dioxygenase 1-like (LOC111986908) mRNA、 PREDICTED: Nelumbo nucifera alpha-dioxygenase 1-like (LOC104595421) mRNA、 PREDICTED: Quercus suber alpha-dioxygen…
Bpev01.c0094.g0026.mRNA1	224.597	1.19143	0.244562	4.87169	1.10649e-06	3.73556e-05	101.381	113.513	133.182	109.718	383.557	434.633	336.886	213.525	200.021	295.042	298.047	169.816	150.136	161.184	192.863	300.053	tttcaaaataattttcttaagcatagcttcttcattaatactccctctttaaatagagaagtaatactgatcggttacgtacaaagaaaagtataaatctaaataAGATTcttaaaccatctaattaagtacctgattgagcactaggactaggactaggatcagaaCCGACtctattaactcactaggattaatctaactctactaacacttggaatcaaactctttatgggactctaacacaactattttcaagaccaaagaactatgatttagataatcatgccattttgtattttcactagcattatggactgatcagcacaaactcaaggcagtattgaagatcagagaatgttttccatctcacagggcagaaaaagatcgggagtatgctat…	ATGTCATCGATGAGGATCAGGGCTCTCCTAACTGCAGCTTTCCATCGATTCATCCATGAAGACTTCCATGAAGCTGTTGCCAAGATGACTCTCATCGACGCTTTCCTCTTCCTTATTGTGCACTCCATTGATAAGTTGGGCATATGGCACCGGTTACCAGTGTTCCTTGGCCTAGTTTATCTGCTTATTCGCCGGCACCTTCACCAGGAGTACAATTTGTTCAATGTCGGTACTTCTCCAGTCGGTGTTAGGTTTAATCCGGTGGATTTTCCATACAGGACAGCTGATGGAAAATACAACGATCCCTTCAATGAAAATGCAGGTGGTCAGGGAACTTTCTTTGGTAGAAATATTATGCCGGTTCATCAAAAGGACAAGCTAATGAAACCAGATCCAGTG…	PREDICTED: Jatropha curcas alpha-dioxygenase 1 (LOC105641982) mRNA、 PREDICTED: Populus euphratica alpha-dioxygenase 1 (LOC105122604) mRNA、 PREDICTED: Theobroma cacao alpha-dioxygenase 1 (LOC18600713) transcript variant X1 mRNA、 PREDICTED: Populus trichocarpa alpha-dioxygenase 1 (LOC7485908) mRNA、 PREDICTED: Juglans regia alpha-dioxygenase 1-like (LOC108997157) mRNA、 PREDICTED: Quercus suber alpha…
Bpev01.c0094.g0041.mRNA1	35.7174	1.64969	0.467614	3.5279	0.000418876	0.00469479	13.1419	17.4635	8.87881	15.3989	26.7821	21.4256	33.8768	22.9489	25.5345	12.3794	32.2794	109.167	60.0543	77.6791	64.954	29.5134	ttattccttaagcctttgcctaagagcgtgttttcagtgtgccaaactcgagacctttacctctctttcacacacattgataccatcaaacttgcTGACcatgggtttttgtggggtggctacgtgcaaagccaactctttcactaggtgaaataaaataaaatagaaacataaattgaaaaTGACtaaattcattttcaaatgcacatatcgagctcagcagaatttatTGACaatgcttgctataatatcctttgcataaaaaagtttttaaaattaaaattgataaaatttacctaagataacaTGACaaaaAGATTaagtAGATTaagaggtattagaaaacttgtatataaaatttaattagtaatttatatcccaaaaaaaagaataatgaaa…	ATGGGAGGAGGAACAGAAGCTTTCCCGGATTTGGGTCAACACTGCCAACACCCAGATTGCCATCAACTCGATTTTCTCCCTTTCAAATGCGACGGTTGCCGAAAGGTGTTTTGTTCAGAGCATAGATCGTATAGAACCCACGAGTGTCCGAAATCCGACCACAACAGTAGAAAGGTTGTTGTTTGTGAGGTTTGCTCGACGTCGATTGAGGTTACCGGACGGGACGGGGAGGGCGAGAAGGAGATGTTGGAGAGGCATGACAGGTCTGGGAACTGTGACCCCAAGAAGAAGAAGAAACCGACGTGCCCAGTTAGGCGGTGCAAGGAGATACTGACGTTTTCGAATACAAGTACGTGCAAGACTTGCCAGGTGAAGGTTTGCTTGAAGCATAGGTTCCCG…	PREDICTED: Citrus sinensis zinc finger AN1 domain-containing stress-associated protein 12 (LOC102629960) mRNA、 PREDICTED: Quercus suber zinc finger AN1 domain-containing stress-associated protein 12 (LOC112006707) mRNA、 PREDICTED: Juglans regia zinc finger AN1 domain-containing stress-associated protein 12-like (LOC108992805) mRNA、 PREDICTED: Malus x domestica zinc finger AN1 domain-containing st…
Bpev01.c0094.g0058.mRNA1	34.7507	-1.07871	0.34927	-3.08847	0.00201191	0.0158011	79.7904	47.5396	47.3536	54.8588	27.7386	22.4458	34.8178	10.9756	43.6215	26.822	39.8113	38.4107	11.0099	16.5068	12.9908	41.3187	tttaaggaataaaattttcttccaaacttaattagaagaagttcgtccaactaatacataaaagTGTCAttattataaatttgttaatacaattaaaaatacaagttccttttagaaattcaaataatatacggcaattttataaaccgaatcctcgaacCCAATttcgagaaaattctatccattccCCAATatttatgtggcctggacagtgttttcttaatgctgagcccagataaatttctgttccattccgtataatttattatctcgagtaaagatataaataatcctgggctgaatgaacagtcattcagctcagacacatgaacagtgattttgtgggttcatgaatagtaattttatttttttactttcatcacagtctaagctgaaTGA…	ATGGCGGGAAGTGACCCTCAGAAGCAGCTTCTAACCCTAATCCGCGACTTCGCCTCTGAAAAATCTCAAGGAGAGAGACGAGTAGTTGGCTTAAAGAAGCTAATCGAAGAGCTTTGGTCTGAGCTTGACGCAGAAAATGCGGAGCTCGAAGACGCCAAGCGCGCAAAAGAAACAGCTGAGCAAGAGCTTAAAGGTTACGAAGTTGAATTGGCTCTGAACGAAGCCTCGATTCAAACCCTAGAGGCAAGAATTTCTCCGATTCAGGACGGAATATCCACCGTTGGATCTGATATAGAAGCTCTTCAGCATAAAGTAGGAGCTTTGCGAGACGAGTTTATAAGTCAAATGTTTGAGCTCAACACTAGGATAAGGAAATTCCAAGAAGTAATTGCTTGTAAT…	PREDICTED: Fragaria vesca subsp. vesca MAR-binding filament-like protein 1 (LOC101305484) mRNA、
Bpev01.c0096.g0011.mRNA1	112.677	-1.04967	0.236965	-4.42964	9.43884e-06	0.000221944	172.723	186.277	148.967	228.097	99.4763	111.209	133.625	112.749	78.7315	87.6873	121.586	69.7457	63.057	50.4914	43.9688	94.4428	aattgtaatagaagttatactacttcaaatttttttttTGACtcaaatgcccctattaccttgatgaagcatggcatgatcattatttttgaggaaccctaacaagttaccaaaaagttctttggaaCCAATgttaaactatgAGATTtgggttaagtgctataaaaaaaaattataggattatttttttatttttttattttttttcaatgagctacgagtttttttttttaatgaaaaatagaataaacaaaattaaatctagaaggttgaaaaaacgagaaaAGATTttatatatatattctttctagcacggcataggtggaaccacccctggcctttggggtctagccccataaaattttagaaaatgtcccaaaaaattgaaaatttctttta…	ATGGAGCCAAATATGGGGCGCCAGAAAGCCAATGCGAGGAAGAGGCAACTGGTGGAACTATATGACGACGACAATGAAATCAACAGGGTGTATAGGTTCAAAGTCCTATTACCAAATGGGACAAGTATAGGACTAACAGTAACGGACCCCGTCCCTGAAATGCCCTTCAGGGACTTCATTGGTTTCGTGAAAGATGAATACTCTCGAGCTAGGAAGCAGGATGAATCCATAAAGCAGAAAAAGCATATAGATTGGAACAGTGATCACATTTATCTTGAGGATGTGAACAGTCGCAAGATGAGAAGCATGATTAAATTCGATAATTTCAAGCCTCATAAGTGTCACATTTTACAACTTCATGATGGCTCTGGTGAGATTGCTAATACTTTCAAGAATATG…	PREDICTED: Hevea brasiliensis uncharacterized LOC110633695 (LOC110633695) transcript variant X4 misc_RNA、 PREDICTED: Hevea brasiliensis uncharacterized LOC110633695 (LOC110633695) transcript variant X1 mRNA、 PREDICTED: Quercus suber uncharacterized LOC112034585 (LOC112034585) mRNA、 PREDICTED: Quercus suber uncharacterized LOC112034621 (LOC112034621) mRNA、 PREDICTED: Juglans regia uncharacterized …
Bpev01.c0096.g0025.mRNA1	344.863	1.02131	0.377429	2.70596	0.0068107	0.0392883	170.845	230.906	163.765	212.698	258.256	249.965	272.896	702.437	789.443	467.322	735.971	261.799	264.239	257.312	244.826	235.123	gcctgaaagtgaaagctctcttccacttgaagtctcagactaccatgcagttactttttcgtatttgttttcctctccattcgtaagcgtttttttttttcttttttgttttttctattTGTCAttctttagtatttcttaataagttgatagtcatttcattacacgaggccaagtaagctttaattgcaatgaaaatttaatgcgtagctagtggtataattgtgagtataactgcgtatagtgtagatAGATTggtcacagtgaagtctatactgtgtaggttagactttataatcataactgcatttgtagcatttcataaatgcttaaaaatgagttgtagtcattggttaatagtttgaatttacagcatttcatttaatgctcagaacatTG…	ATGGCGGTATGTGGAATTGGTTGGAGTCCGTGTGTGGACAGTGTTGAAGTAGTATATTTTAGTAGAAATTTGTCGACAAGAATGATCAGACTGCGTCCCATGCGTTTAACTGGGAAGCTCTCTTACTTGAATCAGAGACAGTGTTGGGGTGTACGGTGTTCATCCGCAAGAAAAGCTGTATCTTCGATGGAATCAGAAGAAAATGCTGTGAGTGCATTATCGGGTTCCATGGAGGAAGAATTGGAGCATGTCACGAGGTTCAAGATATCTGATTTTAAGATTCTTGATTGCGTCAGCATCGGCCTTGGTGGGCGGGCTGACGAGATAACTTTTGAAGCGATAGTGAAGGATACTAAAAGTCCTCTGTATAACACTAGGGTTGTGCTGCGACGGCATACT…	PREDICTED: Prunus avium probable plastid-lipid-associated protein 14 chloroplastic (LOC110767137) mRNA、 PREDICTED: Prunus mume probable plastid-lipid-associated protein 14 chloroplastic (LOC103333636) mRNA、 PREDICTED: Juglans regia probable plastid-lipid-associated protein 14 chloroplastic (LOC109013210) transcript variant X4 mRNA、 PREDICTED: Quercus suber probable plastid-lipid-associated protei…
Bpev01.c0103.g0001.mRNA1	7.93738	2.5738	0.945283	2.72279	0.00647341	0.0379048	2.81613	1.94039	0.986534	0.962434	3.82601	9.18238	5.64613	20.9534	10.6394	45.3911	10.7598	2.02161	0	1.94198	5.99575	3.93512	taattacttatgatagcctaaacttgagtttgtaatatttttgatgcagcgttgtccttcttttagacttactgtctgtacagatgcaaactgggtaagatgtccagatgatcgaaatcaacttttggtttttgtgtttctttgatgaaatcttatcttctagagctcatagaaatagcctacaatctctcgatcgagtaccgaatctgaatacaaggctatagctaatgttgttgtagaactcacatggattcaatccttgcttTGTCAgcttgttttttttttttcctgcaaacaacccctactcttcgatctttgtgatagtattgattgcaccactgccacgtactTGACttctaatcccttgtttcatgttcagactaagcacactgaaatTGA…	ATGGAGTCTGTTGGTTCATCTGTGTTTCCATTTGTCTTCGCTCTCCTTTTCTCATTTTTGTGGGCAACTTCGGCTCACAAACACGAAAACTTTCTCCAGTGCCTGACCCTAAATTCTGAAAACTCAATTTCTAAAGTGATTTACACCCCAGCCAACTCCTCATATTCATCTGTCTTACAATTCTCCTTACAAAACCCCAGATTCTCAACACCTGCCACCCGGAAACCTCTAGTCATTGTTACGCCATTGCATGTCTCCCACATCCAAGCAGCCATTAATTGTTCCCAAAAACATGGCATGCAAATTAGAGTTCGAAGCGGCGGTCATGATTATGAGGGTCTTTCTTATGTTTCAGATGTGCCGTTTGTCATAATTGATCTAATTAATCTTCGATCAATC…	PREDICTED: Juglans regia tetrahydrocannabinolic acid synthase-like (LOC108993400) transcript variant X3 mRNA、 PREDICTED: Juglans regia tetrahydrocannabinolic acid synthase-like (LOC108993400) transcript variant X2 mRNA、 PREDICTED: Juglans regia tetrahydrocannabinolic acid synthase-like (LOC108986335) mRNA、 PREDICTED: Juglans regia tetrahydrocannabinolic acid synthase-like (LOC108993400) transcrip…
Bpev01.c0104.g0009.mRNA1	584.316	1.22013	0.268993	4.53594	5.73484e-06	0.00014693	301.326	320.164	287.081	261.782	849.374	676.436	687.887	573.723	407.489	388.919	290.515	794.495	834.754	852.529	990.298	832.277	aatattaaaggtaagcaaaaagcaaatgagaatTGACtaaaacacgggatcaaaataccaaccaagtatttccatgtgtgtgCCAATtagccgaagcaagCCAATaatattaatagaattgtggatgaagatagaAGATTatgTGACacacaaatggaaattgagcaggcttttattaaatactacaagaatcaggtcaccacagcgaaaccaagggacattggAGATTgtattcatgctatggcgcggacggtcactgcagaaatgaatgcgcaactctTGACataatttatagcaaagaaggttagtagggcattatggctgtgttTGTCAagtcttttggttttttttttttttatacgttagaaatagtaatagaagtaaatgatgtgatataaa…	ATGGCGGAAGAAGTGTTGTTGTTTGGTACCTGGTTTAGCCCGTTTAGTCACAGAGTAGAGATGGCTCTAAAACTGAAAGGAGTGGAGTACAAATACGTGGAAGAAGATCTTGCCAACAAGAGTCCTTTGCTTCTCAAATACAATCCCATTCACAAGAAGGTTCCTGTTCTTGTACACAATGGAAATCCTATAGTCGAGTCTCGAGTTATTCTCGAATACATTGAGGAGACATGGTCAGGATATCCTTTATTGCCCAAAGATCCCTATGAGAGAGCCATTGCACGTTTCTGGGCCAAGTTCATAGACGACAAGTACTCGCTTGTGATATTCAAAGCTTCCTGGGGTGAAGAGAAAGAGCGTGAAAAAGCTGCGGAAGAAGTACCTGAATTTCTAAATCAT…	PREDICTED: Juglans regia glutathione S-transferase U9-like (LOC108995469) mRNA、 PREDICTED: Brassica napus glutathione S-transferase U26 (LOC106415537) mRNA、 PREDICTED: Juglans regia glutathione S-transferase U8-like (LOC109012039) mRNA、 PREDICTED: Juglans regia glutathione S-transferase U8-like (LOC109012034) mRNA、 PREDICTED: Gossypium hirsutum glutathione S-transferase U8-like (LOC107891002) mRN…
Bpev01.c0106.g0015.mRNA1	130.812	1.82926	0.441046	4.14754	3.36063e-05	0.000633858	39.4258	60.1521	39.4614	40.4222	163.562	118.351	148.681	291.352	277.688	238.303	270.071	85.9186	48.0434	75.7372	66.9525	128.875	ttctcaatttttcacaaaagtcaacaatttcaacaactcaaattttttcaaccaaattcaaatttattcaacccaacccaaaaaataatataaaaattattttattttggaaaaaaaaaaggaaaaaaatttgagggggtgtccgcaacccctggcggtggtcTGACcaccccggcggtgttccggccaccccggcggcggtcTGACcacctcttacggcggtccggccacccggcggtggtccggccacctcCGACGgcggtccggccacccccagctttttcttcttttttttatatatatatatatattttaataattaaaatagaatatttttatatttttttttcaaatataatcacctactcaatatatttttctaaaccatccaaatataat…	ATGAAAGGTGCTTCCTTGCTAGCTCCCATTGCCAAGAGGTTAGAAGGGAAGGTAGCCTTGATAACCGGTGGCGCCAGTGGAATTGGCGAGACTACGGCAAGGCTATTCGCTAAACATGGTGCTAAGGTTATCATTTCTGACATCCAAGATGACCTTGGCCACTCTGTTTGCCGCGACATCGACACCAATGGGAACATTTCCTATGTCCACTGCAATGTCACGAGCGAATCTGATGTCCAAAATGCTGTCAACACTGCGGTCTCAAAGCATGGCAAACTTGACATACTGTACAGCAACGCAGGCATTACTGACGATACGAAAGGCATCTTAGACTTCGACAGCAAGACATTTAACAGGGTCTTTAACGTGAACGTCTTGGGGGCATTCCTGGCAGCCAAA…	Lactuca sativa LsSDR2 mRNA for Lactuca sativa short-chain dehydrogenase/reductase 2 complete cds、 PREDICTED: Lactuca sativa secoisolariciresinol dehydrogenase-like (LOC111916659) mRNA、 PREDICTED: Eucalyptus grandis secoisolariciresinol dehydrogenase-like (LOC104438367) mRNA、
Bpev01.c0106.g0016.mRNA1	3.42454	3.94108	1.37354	2.86929	0.00411394	0.0268455	0.938711	0	0	0	5.73901	3.06079	7.52817	13.9689	1.06394	10.3162	4.30393	0	0	0.970989	0.999292	5.90268	taAGATTttactaatgtgtttataattttatttttaacagcaatccttgaAGATTgtagggaaaagcctgctgagaacgtgatcttcttgcatgggttcctttcttcctcctcattttggacagaaacagtgtttccaaatctttctgaatccatataccacaattacaggttgtttgctgttgatctcttgggatttggaagaagcccaaagccaagggactgttcatacactttgaataatcatgtcgaaatgattgaaaaatctgtgatcagtccatttcagttggattctttccatttagttgcacactccatgggttgtataattgcgctagccttagctgccaagtactcaaactctgttaaatcaatcatcctcgtagcacctgtaagtgca…	ATGAAAGGTGCTTCCTTGCTAGCTCCCATTGCCAAGAGGTTGGAAGGGAAGGTAGCCTTGATAACCGGTGGCGCCAGTGGAATTGGCGAGACTGCGGCAAGGCTATTCGCTAAACATGGTGCTAAGGTTATCATTTCTGACATCCAAGATGACCTTGGCCACTCTGTTTGCCGCGACATCGACACCAATGGGAACATTTCCTATGTCCACTGCAATGTCACGAGCGAATCTGATGTCCAAAATGCTGTCAACACTGCGGTCTCAAAGCATGGCAAACTTGACATATTGTACAGCAACGCAGCCAAATACGCTGCCAAGGTAATGATCCCAGCGGCAAAAGGCAGCATTTTATTCACATCAAGCATGGCGTCAGTGACACATGGAGATACCACGCACAGT…	PREDICTED: Eucalyptus grandis secoisolariciresinol dehydrogenase-like (LOC104438367) mRNA、
Bpev01.c0111.g0002.mRNA1	7.69162	-2.10365	0.584193	-3.60095	0.000317051	0.00382467	17.8355	11.6423	21.7038	21.1736	1.913	0	0	5.98668	6.38364	9.28454	4.30393	5.05404	7.00633	6.79693	2.99787	0.983779	gccacaacaatctcttccttatcacacacatgtcgccatcttcttctcctgcttcttctcaccttcttcttcctttttttttttttctattttctttctctctttttgtctttctgcaaccttccattttcgtgagacaatagaaatcactgcaacagttttaaaggttgcgttgcaaccgcgcggtagtctccggctacggtggatgtcgggatagccgtccctcgtcgctgtcggcattaggttgtgattttcagcgagcccgagccgagccgagtgctcgataaggcactcggctcggattttcagcgagcccgagcccgagctcgcacaaggctttagtcttggcgagccgagccgagctggccttttcatgctcgtcacgagctcgagcccagc…	AGGATTGCTCTGCTGGAATTGAAGGCGTTTCTGAAATCCAATAATATTATTTATGCAGATCGCCTTCTTCCGTCGTGGATTGACGACGCAAAGAGTGAGTGTTGTGGTTGGGAGAGGGTCACGTGCAACTCCACCACCGCTCACGTGATCAAGCTTTCCCTCGACAACGTAAAGCAAGATCCTGATTATGAATATCATTACTATGTAGATGAATATACAAATCATAAGAACCGTTGGATGCTAAACGTGTCCATGTTTCTGCCTTTGAAGGAGCTAACAACTCTTAATCTATCCAGAAATGAAATTGGTGGTTGCCTACCAAATGAAGGATTTGAAAAGCTGTCAAGTTTAAGGAATCTAGGAATTTTAGACCTTGGTTATAACTACTTTGATAATAAT…	-
Bpev01.c0114.g0061.mRNA1	296.941	1.03333	0.396181	2.60822	0.00910142	0.0487431	188.681	162.023	155.872	158.802	161.649	157.121	192.909	263.414	241.514	277.505	286.211	548.868	578.523	562.203	647.541	168.226	atAGATTaagttagaggaagttttgctaacctaatttagtagaaaacttTGTCAtattctttattagagaaaactaatattacattgaacataatttttctcgaaaaaagtctacttatattacattgcaaagataaagtttgaaatttttttataaaaaatacatatgattcttttaattttgtccttacaatatttttttaaaaaatatatatttatcacttgtaaagaaacataaggcatttttatagcctgagttagacacatagcatttttatttaaacttttgtccttttttatttttttattttttaattaaatgaggaaaagggttacaaatttacaagggagggtaaatttttgtcgttttacattttgaagttaggtacctacattttt…	ATGGCTACCAAACCAGGGATCCTCACTGACTGGCCATGGAAGCCTCTTGGGAGCTTCAAGATATGGATTTCTCTATCCCGGTACCGAACAGCCAAAGGCAATAATAGGATCGTGGACAAAGGTATCGAATTTCAGCAGGTTGATAGAGAAAGGAACTGGGATGACCAGATTTTGTTGAATGGAGTTCTATTTTACACAGGCTATATGATTTTTCCTGGGGCTCATAACTTACCACTATGGAGAGGAGATGGTGTGGTTATCGCAAGTCTGCTTCATGCGGGCCCAGTGGAGTTTCTCTACTACTGGCTTCACAGAGCATTGCACCACCATTACCTTTACTCTCGCTACCATTCGCACCACCATTCTTCGATTGCAACTGAACCAATTACCTCTGTGATC…	PREDICTED: Juglans regia protein ECERIFERUM 1-like (LOC109008029) mRNA、 PREDICTED: Rosa chinensis protein ECERIFERUM 1-like (LOC112182338) transcript variant X1 mRNA、 PREDICTED: Quercus suber protein ECERIFERUM 1-like (LOC112030629) mRNA、 PREDICTED: Herrania umbratica protein ECERIFERUM 1-like (LOC110425031) mRNA、 PREDICTED: Nelumbo nucifera protein ECERIFERUM 1-like (LOC104596252) transcript var…
Bpev01.c0115.g0034.mRNA1	105.969	1.02167	0.318559	3.20716	0.00134051	0.011549	91.9936	61.1223	51.2998	34.6476	167.388	161.202	101.63	59.8668	73.4118	125.857	76.3947	199.129	60.0543	99.0409	186.868	145.599	atttttttaaactttttatatcgcatcaatcactttttattattattcaaataaaaaatttactatttttatacaaaaatattacaacattctttctactttatatcacgtaaataattttttattattattcaaaactcaaaaatcttaatatcacttaccaaacacagctcaagacatctcaggtctcaatttgtattctaattctatagaggggatgcttgggctcgttcttgagcccatctctctactatctTGTCAttcaattttttattttttatttttatttttatttttcagaaaaatatagaagagatgggcaaaaaatagtgtgaaaaatgagccctaccatttctcttctataaaattgaaaacaaaaaatttcggaaaaggcatcca…	ATGGCTGCTTCCTCTTCTTCCTTCATAGCCATACTCACTTTGGCTCTATTTTTGCTTTTTTCTGAAAGTGTCGTCAATGCTCAACTTTCAACGAATTATTATTCGAAATCTTGTCCAAAGCTCTTTTCCGCTGTGAAATCAACCGTGCAATCTGCAATATCAAAGGAGGCCCGTATGGGTGCCTCTCTCCTCCGCTTGTTTTTCCACGATTGCTTTGTCAATGGGTGTGATGGCTCGATTCTCCTTGATGACACATCCAACTTCATAGGAGAGAAGAATGCAGCTCCCAATCGAAACTCTGCCAGAGGATTCGATGTGATCGACAATATCAAGTCGGCGGTAGAGAATGTGTGTCCGGGTGTGGTCTCATGTGCTGATATTGTTGCTATTGCTGCTAGA…	Soybean clone JCVI-FLGm-17I24 unknown mRNA、 PREDICTED: Quercus suber peroxidase P7-like (LOC112028558) mRNA、 Betula platyphylla peroxidase 6 (POD6) mRNA complete cds、 PREDICTED: Glycine max peroxidase P7-like (LOC100803637) mRNA、 Glycine max peroxidase 52-like (LOC100790279) mRNA、 PREDICTED: Ziziphus jujuba peroxidase P7 (LOC107413966) mRNA、 PREDICTED: Hevea brasiliensis peroxidase 4 (LOC11066807…
Bpev01.c0118.g0003.mRNA1	4.65629	3.6502	1.18375	3.0836	0.00204516	0.0159848	0	0.970195	0	0.962434	9.56502	8.16212	12.2333	2.99334	5.3197	3.09485	4.30393	5.05404	1.0009	3.88396	14.9894	1.96756	ctcactctctgggtagccgtgtgaggcctcaggtggggtatgcgtctctaacccacgcatccgttttgtttgctattgccagtgatcaagtgcaaccttttaccatgtcctacatacatcccggtgcgcgtatgcatgcatggcttttctagcgtctcttcatcttctccactttctctggatgtataggccttgtttcccacaaattaaccaactgttaggttaacgtcgaaatctacaagttgttagttacCCAATtttctaaagaacctctgctcagggtgtattggttAGATTtatttaatacaaataaataaatacatttatgtcgtattttacataattataaaatctatttggtatatataaaattatgagtgctgtatttattaagaatat…	ATGACCAACTTCTTCAAAGATAAATTAGGCGAAGGGGGCTTTGGTGGTGTCTACAAAGGAAAGTTACAAGATGGTTGTCTTGTGGCAGTGAAGGTTTTAAAAGAATCAATAGGTAATGGAGAGGAATTCATTAACGAGATTGCAAGCATTAGTAGGACCTCCCATGTCAACATTGTCACTCTTATGGGCTTTTGCTTTGAGGGTTCTAAAAGAGCTCTCATATATGAGTTTATGCCTAATGGATCTCTGGAGAAGTTCATAGACAAAGAAAATCCCTCCAAGGTTGATTGTCGATTGGAATGGGAGACTAAATACAATATTGCACTTGGCATTGCTCAAGGACTAGAGTACTTACATAGAGGTTGCAACACACGAATCTTGCATTTTGACATAAAACCT…	PREDICTED: Quercus suber LEAF RUST 10 DISEASE-RESISTANCE LOCUS RECEPTOR-LIKE PROTEIN KINASE-like 2.5 (LOC111987828) mRNA、 PREDICTED: Juglans regia LEAF RUST 10 DISEASE-RESISTANCE LOCUS RECEPTOR-LIKE PROTEIN KINASE-like 2.1 (LOC108998552) transcript variant X4 mRNA、 PREDICTED: Quercus suber LEAF RUST 10 DISEASE-RESISTANCE LOCUS RECEPTOR-LIKE PROTEIN KINASE-like 2.5 (LOC112025071) mRNA、 PREDICTED: …
Bpev01.c0118.g0012.mRNA1	21.0567	2.0533	0.709611	2.89356	0.00380897	0.0254533	7.50969	7.76156	5.91921	3.84974	42.0861	28.5674	35.7588	37.9156	46.8133	21.6639	27.9755	7.07565	6.00543	2.91297	0	55.0916	agaaTGACtctacaaatttttcaataagccaaaaatattcctctaaatttgaaaaaaaaaaaaaaggaaaaatttgaatttttttaaaaaatgaaaAGATTtaaaggtttttttttaaaaaaaaaaatgaaaaattttaatattttaaatttggctaccccctgttttgttttttaaattcctagttttagtttttttagaattattttattttattttattaagtgtattttcatcattaaaagatattatctcaattgaaagtttaggaagacatTGTCAatgaatgttaatttaaagagggtatgtaaatttttcttaatttctttcgttaaaaataattattaactttggtaatatgatcatctcaaattccttttagatgcaaaatttgtggaa…	ATGGACTCCCAACAACCCCCAAAAGATCCCCAAAAACCCTCCTCCGGCGGTACTTTTCCGTCCAACATCATAGAAAAAGTGAAAAACAATCTGGTTTTCCGATCGAAATGGGCCGAGTTGAACGGAGCAATGGGGGACTTGGGCACGTTCATACCAATAGTCTTGGCCTTGACACTAGCAAACAACCTTAACCTTGGCACAACATTGATATTCACCGGAATCTACAACATTCTCACCGGCGCCATTTACGGCGTCCCCATGCCTGTCCAGCCCATGAAGGCCATTGCAGCCGTAGCAATATCATCTGGGTCTGAATTCGAGGTCCCGGAAATCATGGCTGCCGGATTATTGACCGGCGGGATTTTATTCGTTTTGGGTGTCACCGGGTTGATGCAGCTA…	PREDICTED: Nicotiana tomentosiformis molybdate transporter 1-like (LOC104109444) partial mRNA、 PREDICTED: Nicotiana tabacum molybdate transporter 1-like (LOC107761509) mRNA、 PREDICTED: Momordica charantia molybdate transporter 1 (LOC111004614) transcript variant X2 mRNA、 Arabidopsis thaliana molybdate transporter 1 (MOT1) mRNA、 PREDICTED: Nicotiana attenuata molybdate transporter 1 (LOC109233267)…
Bpev01.c0120.g0049.mRNA1	249.27	1.01966	0.207867	4.90536	9.32555e-07	3.23252e-05	140.807	192.099	132.196	98.1683	280.255	329.546	302.068	255.432	124.481	252.746	237.792	378.042	367.332	265.08	297.789	334.485	aggtattatttaaatttatgcttaatttaaggatttatgttAGATTgTGTCAaaaaaaaaaaaattgtgatggtttggccacccttaaactttatttgtctttttttcaattttttttttttaatattgaatcttttatttataataaaagtaaagaaataatttttttaatgtgatggggcactaacatgcgttgcacatggagtccttAGATTttttttccttcttcttcttttttttttttcttaaaaaatatttatgattacggtcaaaataatattctaTGACtacggtcaaaataaaataatattctatcatgaaccacgtgtgtgctcaatagaaactatgattacggtcaaatagcatttaaaaagctttcattgctgtttggaattttgt…	ATGGCACTCCTTTGCCAGTCATTAGGTCAACCGCATTGCACGGCTTATGGCGTGAAGAGAAATATGGTGGCATCTAATAAGAAGGAAACTCGTGTTAGTTTCCCTTCCTCACTTCATTTAGCTAAAACTTGGGTTGGAAGGAAACAAGGGCATAAAGTGATTGTTGCAGCAACCGCCACCGAGGCTATTGTATTGCCGACAGAGCCACTGACAAAAGAGGATCTTGTTGGATACTTTGCCTCTGGGTGCAAGCCTAAGGAGAAATGGAGAATAGGAACTGAGCACGAAAAGTTTGGTTTTCAGTTGAGAACTTTATGTCCCATTACCTATAAACAAATAGAAGAGTTACTCAATGGTGTTGCTGCAATATATGACTGGGGCAAAATATTGGAAGGTGAC…	PREDICTED: Quercus suber glutamate--cysteine ligase chloroplastic (LOC111985770) transcript variant X1 mRNA、 PREDICTED: Durio zibethinus glutamate--cysteine ligase chloroplastic-like (LOC111291428) transcript variant X6 misc_RNA、 PREDICTED: Vitis vinifera glutamate--cysteine ligase chloroplastic (LOC100266723) transcript variant X1 mRNA、 PREDICTED: Quercus suber glutamate--cysteine ligase chlorop…
Bpev01.c0126.g0030.mRNA1	6.52288	5.61474	1.50259	3.73671	0.000186445	0.00248329	0	0	0	0	0	0	0	9.9778	13.8312	15.4742	10.7598	9.09727	14.0127	26.2167	4.99646	0	gaatttctttcatatcttaaaacttccaaaatcacaacaacaatatcaatcatatctcttcaaatatttcgtaaaacattgaaagttgatacgcacgcgagcgcgcaccgattttaaatttataataaactactcgcgatagatcgtatccttgtaggataactctaaaagagggtatcgtccacagagactgtgatggtcggtttattaagctttcgAGATTttcaccagctcaactcatgaaaacaaggtgttttgatttttaaaactaaaagacataaacgtaaaTGACtaaaacataaaTGACataaactttaaaTGACataaagtgtaaaTGACataaatgtaaTGACatgaatgtaaagataaagatagaatgcAGATTgtatctaacttcgg…	ATGGCAACTTCTACTCAACTTCAACCACCAGCACTTGTGACCTTCACCAACTTCAATCCTATTAAGCTTACTCGAGATAACTATCCCCTTTGGTTGCCTCAAATTGTTCCTCACCTCAAGGGAGGCAATTTATTCGGATATGTTGATGGCACCTACCCTTGCCCATCTCCGACAATCACCTCCACCAAAGATGGAGTGACAACTACTTCCCCCAATCCAGCCTATCTTCACTGGACTATGCAGGATCAGTTGATCCTCGGGGCTATCAATTCAGCACTATCTAAGAAAACACTTTCTCATGTCACCCGATGTCGTACATCCAAAGAAGCGTGGGTTACTCTGGAAACTCTGTTTGCCTCTCAAGCCAAAGCACGTTCCATGCAAGTGCATTTTCAGTTG…	-
Bpev01.c0127.g0001.mRNA1	26.444	1.10118	0.383679	2.87007	0.00410387	0.0267978	15.0194	8.73176	11.8384	21.1736	15.304	21.4256	25.4076	43.9023	67.0282	26.822	45.1912	29.3134	25.0226	26.2167	23.983	16.7242	caatgctctactgctcacgtgaggctagagttaaattcttaagaatattatatatcataattatcattattattctccatttatttaaataactcttaaaaaacttctaaggttccaaacattttatttctctttaaaccttattcaaattaatcacttctcattttcaaactaaaaaacattaaatatcaaatatattttatctatcttaacatcacaattaacaccaaagtaatttttagtcgtcctaattaaatctttgggtgttacaaagtcacctactggaacgggtcgaatatgaaatattactcaactcatgcaaaatttataggaatatattgaaaaatcttgaacttatttaaacggctctaaactcaactatatatcttactcgaatat…	ATGGCGAAGTTCTACGAGGAATATCCCGGCCACCTCTTTGATTATCTGACGGTCGACCACGACACTGCATTTCATATTGCAGCATATAGTGAAAGAACAGAACTGCTTACAAGTCTACTTAATCTCGTACCGCAAGACAGGGTATTTGAAGCCTTGTGTAAAAAGAACACTCACGGACAAACTCGGTGGAAACAATATGGCCCATCTGAGAGAGCTACTCGAGAATCGAAACCAACTTGGAGAAACCCGCTGTATAGGGCTGTTGCCCTTGACCTTCCTGCCCATTATGATTATGACAACGACGATTATGGCGATGGAGCTGATCATGAGACACTATCAAGTCAAGTGGATGATTTGGAGAGCGGCCAGGGTAGCAGTACCCTCCGTCAATCAAATAAG…	-
Bpev01.c0127.g0063.mRNA1	231.187	1.52635	0.130887	11.6616	2.00231e-31	4.86711e-28	94.8098	109.632	89.7746	89.5064	372.079	252.005	282.306	291.352	279.816	250.683	276.527	293.134	243.22	224.299	247.824	302.02	gaaacaaagttcttgatgtagcaaaaggggaaagataaccgcacaggagaaCGACGtcttctaatacgcaaacaagaggccagcaactttaaattgttattaccactcaaaaagctgaagacaatcgtttgtttctccaccatatattacaaatgtaaaacttcgaaaaaagccaagcaaataaactaaagggggaaAGATTcaactaaattgctaaaagaaagaaataaaatctagtgcagcataaaatcagtgggctcctttttgtagttagcataattgtgaaatttAGATTgatcgaatgtattatactaccatcaacatggaggggaatagctcttaatggtgaaaaaaaaaaatggaagtgtctttcaaaagcttttattttgttattttgca…	ATGGCTTTGTACTCGGATGAGGCTGGTTGCCTAAAATCGGATGGAACCAATTATTTATTATGGTCATATATGATGCGCAATTTCGAGTTGGAAGGACAGTTATGGGACTGTGTCAGTGGGTCAGTGACTCGTCCTCACCCCAAAGATAAGAATTATGCTAATTTGCTAAAGCAATGGGAGTCTATGAATGCAACAGCTCTGACAATTATTGAAATGTATGTTGATTATTCCCTTCGGAAACATTTGGCGAAATATAATTCTGCCAAGAGTGCATGGGACTACTTGGCCAGGTTATATGCCCATGATGACGAATCCAATTTTGCTAAAAAGTATCGGCTGGAGATGGAGATTCAGGCTGTGAAACAAAGCGGTTTCCCCATAACAGGACTATATTGTTTT…	PREDICTED: Quercus suber tyrosyl-DNA phosphodiesterase 2-like (LOC112030748) transcript variant X1 mRNA、 PREDICTED: Quercus suber tyrosyl-DNA phosphodiesterase 2-like (LOC112030748) transcript variant X3 mRNA、 PREDICTED: Juglans regia tyrosyl-DNA phosphodiesterase 2 (LOC109012595) mRNA、 PREDICTED: Nelumbo nucifera uncharacterized LOC104612770 (LOC104612770) mRNA、 Vitis vinifera contig VV78X086408…
Bpev01.c0129.g0040.mRNA1	5.86611	5.46519	1.49543	3.65459	0.000257597	0.00323385	0	0	0	0	21.9996	5.10132	11.2923	0	0	0	0	6.06484	8.00724	9.70989	12.9908	18.6918	taaaattagaatatatggatgtaacacctgagtttcaatttgggaatatgagtagttaacataaagtgagtggattataaaggtaatcatgggtgttcagtctcatgttggttttttactatgtgaaactaggttttataagtgattctaaagagctttaaatTGACtagttcttttgaaataataTGACaaatctggctagtgctttccctaggtcgttacaaatagtatcagagcaacttaataactctaaatgataattggcaaggacgccagAGATTtaatgggaagagctccaaatttacaatggtagacatatatgtctaacataaggctaatgatattcttcagcccagggctgaatgaatagtcattcagccctgggtttttttcctttgt…	ATGAGCTCTGCAACTGCAAATGAAGACTGCCTTGGATGGGCCGCAAGAGATGAATCTGGAGTTCTCTCACCTTACAAATTCAGCCGAAGGGCTGTTGGAAGAGACGATGTTTCTATAAAAATCACTCACTGTGGAGTCTGTTATGCCGATGTAGGTTGGACTAGGAACAAAAATGGAGACGCCAAGTATCCTGTAGTGCCTGGACATGAGATTGCTGGAATTGTGAAAGAGGTTGGCACCGATGTCCATCATTTCAAAGTTGGGGACCATGTTGGGGTGGGAACTTATGTTAACTCTTGCAAAGATTGTGAGTTCTGTAACAAAAAGCTAGAAGCTAATTGTGCAAAGGGAGCTATTTACACTTTTAACGGCATCGACACTGATGGTACAGTTACCAAA…	PREDICTED: Rosa chinensis probable cinnamyl alcohol dehydrogenase 1 (LOC112175092) transcript variant X2 mRNA、 PREDICTED: Quercus suber probable cinnamyl alcohol dehydrogenase 1 (LOC111984706) mRNA、 PREDICTED: Rosa chinensis probable cinnamyl alcohol dehydrogenase 1 (LOC112180641) transcript variant X2 mRNA、 PREDICTED: Fragaria vesca subsp. vesca probable cinnamyl alcohol dehydrogenase 1 (LOC1012…
Bpev01.c0129.g0075.mRNA1	13.4388	2.20017	0.642902	3.42225	0.000621051	0.00634512	0.938711	6.79137	3.94614	2.8873	11.478	10.2026	1.88204	16.9623	9.57545	13.411	32.2794	25.2702	33.0298	18.4488	23.983	3.93512	gtcaatttgctatttggctgtccatgcatgccaaatgcatttacatattgaaagcactactttggtattcaagtcctcagagatctgaagatcttacgagctcaaatacttccattcattgtaaatactttgtttggtatactttcattcattccaagtatctgatagaagagcaagagtgtttatTGACaccttcacaattttcacacttctaaagcttgttaagttttcgtagtttgttgtaaacaggtggagttcacttgataagactacctgcctgaggttatggaatgaaaaacgattgccaaatcaagggatgtgggtacatttcagaaagcccatccaaacccaaactatttttttgtgttgtcctctgtgaaccctgcttcgTGTCAagaa…	ATGATTGCCTCTCTTGTGATTTTTCTTGCAGAACGAGTTTCGAATTGGGCCAATGTTGTTTTGGCCTATGAGCCCGTATGGGCCATTGGTACTGGGAAGGTTGCTACCCCAGCTCAGGCTCAGGAAGTACATTCTGAATTGAGGAAATGGCTTCAAGCGAACACCAGTCCTGAAGTTGCTGCAACTACCAGGATTATTTATGGAGCCATCAAAGAGGCACTCCTGGGAAGCTTCCCCTCCCTCCTCCAGTTGAGAACACTTCAGCGAGTTCTTATCCAAAGCATATACGACCAAGCAGCAATGAACACAGTAACAGATATGGACAAGGAAGTGGATTTGATTATGCTTCTTCTCCATATGCAGAACATTCTTCACAGAATAGGAGTTGTCCTGTGTGTT…	PREDICTED: Pyrus x bretschneideri triosephosphate isomerase cytosolic-like (LOC103948425) transcript variant X2 mRNA、 PREDICTED: Malus x domestica triosephosphate isomerase cytosolic-like (LOC103435138) mRNA、 PREDICTED: Juglans regia E3 ubiquitin-protein ligase RGLG2-like (LOC108996483) mRNA、 Vitis vinifera clone SS0AP1YH02、 PREDICTED: Malus x domestica triosephosphate isomerase cytosolic (LOC103…
Bpev01.c0130.g0004.mRNA1	4834.59	1.4342	0.201589	7.1145	1.12316e-12	2.40012e-10	2292.33	2842.67	1693.88	1665.01	7514.28	6054.25	4521.61	5388.01	4264.27	4552.52	3535.67	6874.5	6242.64	5397.73	6744.22	7769.89	catctggctagccagctgctaaaccaggccgccggccacttcgggatcttgtcgaaccccacccgcgccgggagccgatctcgccgccgtccacgtcaggagccaccacccacgtcggggtttgccgtccacgctgagagccgccaaaaattctcttgtcccgttcgattccgccgctgccacgccgccagtaagttcaacctctctctctatatgttgcagacgttcttctttgatggatttgttccaaagaatgccttttctgatgaggaagaagaggaaagtgaaataggtgatgaaaatgaacaatgaattgaagaacctatggattgcttcaacgaagtgaaagagatgcacaaatagggaggaataggcggcggcggTGACatccggcggagg…	ATGGCTTTGACTGGTAAGGTGGAGGGTGTAGTAGAGAGCAAGTCCGCTGCAGACAAGATCTACAGCGTCCTCAGCAGCGAAAATCACCAAGTTGCCAATGCCTGCTCTGATAAGGTGCAAGGAGTTGAAGTACATGAAGGTGACTGGAAAACTACGGGCTCTGTCAAGCTTTGGAAATATACTGTTGAGGGAGAAGTTGAGATTATGAAGGAGAAGGTCGAAGTAGACGAGGAAAAAAAGTTGGTAACTCTTACTGTTCTGGAGGGACATTGCCTTAATCTTTACAAAAGCTATAAGATTATCTTTCAGGTTATACCAAAGATTGAGGGAAGCTCGGTGAAAATCACTGTGGAATATGAGAAACTCAACGAGAATATCCCACCTCCCAATAAGTACCTT…	-
Bpev01.c0130.g0005.mRNA1	8.16396	5.93887	1.14119	5.20409	1.94951e-07	8.70316e-06	0	0	0	0	12.4345	3.06079	4.70511	15.9645	19.1509	11.3478	8.60785	8.08646	2.00181	14.5648	12.9908	17.708	aaaattatcttttaatcgatttttttcatttgatttaaatgaagagcattattgtcctggtccTGACgggcaTGACccaaattgaatgtcttgtcgcgagtgctttgTGTCAatctccctctacaattatagatcgaattattgctgttgCCGACactttcaaacgagatatttctatgtgcgcactgtacggcgtgcccattgctaacacgtgcataatgcgagggatttggcaaggacccttcctgattttcttcAGATTgacggacccttctttgtaccataagtagtttgcggatgctttaaaatgtagtattatttcttttaattaagtgaaaaaacaatcagtagctacggaaaaaagaaaaaaagaaaaaaagacaaaaagaaaaagagagt…	ATGGCCAGAGGCGCTGGCTGGCCAGACCAGCGGCTTCATCTGGCTAGCCAGCTGCTAAACCAGGCCGCCGGCCACTTCGGGATCTTGTCGAACCCCACCCGCGCCGGGAGCCGATCTCGCCGCCGTCCACGTCAGGAGCCACCACCCACGTCGGGGTTTGCCGTCCACGCTGAGAGCCGCCAAAAATTCTCTTGTCCCGTTCGATTCCGCCGCTGCCACGCCGCCACAAACACGCTTCCGGTTTGGATCCACCATCCTGTTATGCCTCCATCGTTGCCAACTACTTCCCTGCATGTGCTGCAAGCGCATGAATTGCACGCGGCGCTACATCTTCTCTTCATTTCAAGCCACACACCTGCTGATAGATCTTACCGTGATGTCCTTTTCATTCCTGGGCTT…	-
Bpev01.c0134.g0040.mRNA1	14.1465	2.76678	0.638662	4.33215	1.47661e-05	0.000316933	4.69355	4.85098	0	0.962434	12.4345	12.2432	24.4666	17.96	25.5345	23.7272	32.2794	8.08646	9.00814	11.6519	4.99646	33.4485	agacaacttcattgtactggcgattctatataggaccaaaaatttggcatattgtaagaatggcgatcgatcttggacttttattcgctacatggggcttatctgctgCGACGttacatattataaggtgaaattctatgctgtggataaggatggaacgttctcttctccatgtgcaatgtaagtgatgagtcgccgagtgctacggtaattattacaccaCCGACactAGATTtctcttgccatactttatatttggtaaattcaggTGACaatgagttgttactagttgcacgatggtatgaatatgggttttgcaatttgatcataccttgcaaaaatacgttgcggtttgaggtttatagaatggattggagtgggccgcagtgggataggatc…	ATGTGCCCTTTGGAACATCAGAATGAACCAGCTGAAACCTCGCACAGCACGCGCCTCCGCGACTCGTCCCACGGCTTGCCCGTGATCCTTGACGAGTCTCCGGCGGTCCATCTCTTCAACCCTCTTACCCGAGCCAGCCTACACCCCCCTGCATTCGATGTTAAAGACGACGCGCTCCCAAGTACGTTGGCCACTGACTGGACACAACTCCCGCGAGACCTCCTACAATCAATCTCCAAAAAACTCACAGTTTACCGTGATTACGTCCGATTCCGAGCCGTTTGTCCCCAATGGCGCTCCTCCGTTCCAAGGGACCCACGACACCTCCCCCCTCAAATCCCATGGCTCATGCTTCCCCTCTCAGAATCCCACCTACAATCCCACCGCTCCTTTTACGAC…	-
Bpev01.c0134.g0043.mRNA1	68.9422	8.29487	1.04497	7.93792	2.05599e-15	7.83939e-13	0	0.970195	0	0	116.693	96.9252	62.1074	88.8024	68.0921	55.7072	129.118	69.7457	89.0805	94.186	92.9341	138.713	nnnnnnnnnnnnnnnnnnnnnnnnnnnnnnnnnnnnnnnnnnnnnnnnnnnnnnnnnnnnnnnnnnnnnnnnnnnnnnnnnnnnnnnnnnnnnnnnnnnnnnnnnnnnnnnnnnnnnnnnnnnnnnnnnnnnnnnnnnnnnnnnnnnnnnnnnnnnnnnnnnnnnnnnnnnnnnnnnnnnnnnnnnnnnnnnnnnnnnnnnnnnnnnnnnnnnnnnnnnnnnnnnnnnnnnnnnnnnnnnnnnnnnnnnnnnnnnnnnnnnnnnnnnnnnnnnnnnnnnnnnnnnnnnnnnnnnnnnnnnnnnnnnnnnnnnnnnnnnnnnnnnnnnnnnnnnnnnnnnnnnnnnnnnnnnnnnnnnnnnnnnnnnnnnnnnnnnnnnnnnnnnnnnnnnnnnnnnnnn…	ATGGCCGATGACTGGGCAAAACTCCCGGCAGACCTCCTGCAATCAATCTCCAAGAAACTCATAGTTTACAGCGATTACATCCGATTTCGAGCCGTGTGTCCCCAATGGCGCTCCTCAGTCCCAAGGGTCCCACGACACCTCCCCCCTCAGTTCCCATGGCTCATGCTTCCCCTCTCCAAATCCCAACTACAACCCCACCGCTCCTTCTACGACCTCTCTACCGACAAGACCCACCATCTCAAGCTCCCAGAAGCTTCTGGCCCCGAGCTTCGCATTGACTCCTCCAACGGCTGGCTCGTCATCCTCGACAACTCCTCAGCCATCCTTCTCTTCAACCCTCTCACCCTGGACAAGTTCCATCTCCCTCCGCTCTCCTCCTTCCCCAACGTCGTTAGCCTC…	F-box protein SKIP23-like [Quercus suber]
Bpev01.c0134.g0108.mRNA1	16.0419	2.29227	0.450364	5.08981	3.58429e-07	1.45209e-05	2.81613	3.88078	1.97307	7.69947	30.6081	27.5472	19.7614	19.9556	9.57545	13.411	16.1397	20.2161	23.0208	19.4198	19.9858	20.6594	tatccttaaattggaaggtttgaaaattaaaaatgcaaacaaaggagaggcgcaaTGTCAtgtctcaaacatttggtcatcaaaagatgcattgagttgatcatgcttccttcgaatctattgaggtTGACtgccctccaagacgtggaggtattatggagcagttcagaattagcaaagatgcttcaagaattgcAGATTaaggttggattcaaactacttatcgatcttcctcTGACtgaggaccttcatgaacaaattgcgactagacaaatttcttgctccttttgccagtgttttatgcggTGACagggtacttCGACGgaaacagagatggcgttccttcAGATTtgccagtgtatacgagctagctaatcccttgcatggtctttgttttgt…	ATGGAGAAGCACCAGCCACAGAGGAAGCAAACCAGAAAAACAATAATTAAATACGGAGAGCCAACCGCCGGTAACGCTATTCCATGCATGAACCTGATAACAGCAATTATTGAATGTGAAAGCCCTGCAACAGCAGCAGAAAGGAACACCAATTGTAGAAAAGAGAAAGGAGGTGACTCACAATCAGAAGGACAGAGCGACTCAGAAAGTACACGAGGACGGTGGGGAACCGGTCAGAAAACAGCAAAGAGTCCGGCAAGGGACGGCAGTACCCCAACGGCGGCGGTGGGGTCCTGTTTGGGCCGGAGATCTTGCCCGAGCAATAAATTCGAGAAGGGCTTTCCCGTAAAATCAGGGTCCCCTATACTGTCAGTCAGCACCCATAAGGAAAGGAGAGGA…	-
Bpev01.c0135.g0092.mRNA1	485.997	2.62973	0.595839	4.41348	1.0172e-05	0.000235482	100.442	107.692	104.573	84.6942	1098.06	911.097	841.273	826.161	659.642	756.174	774.707	115.232	106.096	105.838	176.875	1007.39	ataaaaaaaaaaaaaaaaaaaactttgggggggtggcagaccagccacccccattttggccaaggttcggccactctcaaagagcaaaaagtagtggctgaaatcaccccaagaccccaaactggtcgnnnnnnnnnnnnnnnnnnnnnnnnnnnnnnnnnnnnnnnnnnnnnnnnnnnnnnnnnnnnnnnnnnnnnnnnnnnnnnnnnnnnnnnnnnnnnnnnnnnnnnnnnnnnnnnnnnnnnnnnnnnnnnnnnnnnnnnnnnnnnnnnnnnnnnnnnnnnnnnnnnnnnnnnnnnnnnnnnnnnnnnnnnnnnnnnnnnnnnnnnnnnnnnnnnnnnnnnnnnnnnnnnnnnnnnnnnnnnnnnnnnnnnnnnnnnnnnnnnnnnnnnnnnnnnn…	ATGGCACCCAATAACTCGGTGAAAGTAGTTGAGGTTTTCCGGGTGTCACCACCACCAAACTCACCAGACTCAGCCAGCCCAAGGTCTCTTCCTCTCACCTTCTTTGACATAATCTGGCTAAGAATCCCCCCAGTCCAACGAGTTTTCTTCTATGAAATTGAAATCTCTCCTACTAACGCCTTGTTCATGGATTCCATTCTTCCAAAACTCAAACACTCACTCTCCCTCACCCTCCAACACTATCTCCCTCTCGCCGGTACCCTCACTTGGCCTAATGACAAACCCATCATCAACTACACAGAGGGTGATTCGGTTTCCTTCACCCTTGCTGAGTCCAGTGCCAACTTCTCCCATCTCTCAGGAAACAAATTTGTTGAAGCCGAAGAATACCACCCCCTC…	PREDICTED: Quercus suber phenolic glucoside malonyltransferase 1-like (LOC112012864) mRNA、 PREDICTED: Quercus suber phenolic glucoside malonyltransferase 1-like (LOC112012865) mRNA、 PREDICTED: Malus x domestica phenolic glucoside malonyltransferase 2-like (LOC103425632) mRNA、 PREDICTED: Malus x domestica phenolic glucoside malonyltransferase 1-like (LOC103411219) mRNA、 PREDICTED: Prunus avium phe…
Bpev01.c0135.g0103.mRNA1	206.038	1.22796	0.30904	3.97346	7.08349e-05	0.00117084	100.442	95.0791	103.586	111.642	486.86	293.836	344.414	225.498	244.706	155.774	248.552	185.989	108.098	100.012	141.899	350.225	ttgtagcatttaattgtgtgcattgTGTCAcgttattttaaaTGACgtgaaaatatatataccattaaatatttgaaatctaattataactgtgaaatggatcatctttattttgctcctggtacaaatcaaaaagaaagagagttataattaatgatgttttagtaaaattaaaagaaaattatagtaagctcaagaactattggttgtctacagtaaacataaaattactgaaAGATTtagtatgatatgataattgatttttaatatcagttaaaggaacgtcgagttcaattatcatgatcaattttttctgtctttctgttttttcgttgtttttttacatatgaacttaaagttgattaattagtatgtatttttatatgtgcttttgagtta…	ATGAGGAACGTCCTCTCAATGCTCACCCCAATCTTCTTCTTATTCTGCCTTCTTTGTTATATCTCTTCAGTCTCTACTTCCACACCTCGTTACACCGCTGTTGATAATATTATCCTCAGCTCTGGCACTCGTGGCAACTCAACGGCTATGGATAAGCGCGAGTGGATCGGAGACATAAACTCCAAATTCACACCCATAGAAGAAGGTGATCACAAATCTAATGCCTCTACAGCCCAAATCCAAGACAGCTCGGTAAACACTGTCCCCTACTTGACTGCCCGTTTATCTTATTCCCAATTCATGTACGAGTTTCCTCTCAGTACCCCTGGCCCCAAATTCCTTCGCTTGTACTTTTACCCTGTTTCTTACCCAGGTTTTGAAGGGTCTCAGGACTTTTTC…	PREDICTED: Juglans regia receptor-like protein kinase FERONIA (LOC108985963) mRNA、 PREDICTED: Juglans regia receptor-like protein kinase FERONIA (LOC108985964) mRNA、 PREDICTED: Juglans regia receptor-like protein kinase FERONIA (LOC109000382) mRNA、
Bpev01.c0138.g0002.mRNA1	13.8757	1.90834	0.628318	3.03723	0.00238766	0.0179338	13.1419	1.94039	1.97307	0.962434	21.9996	32.6485	9.41021	31.9289	8.51151	26.822	7.53187	4.04323	9.00814	20.3908	13.9901	17.708	taaaaaatttacaacattccctctcaacaatcactttagctatagtagaatcatcaaacagtagaatcaaaatcacttgccaaacattctcaatttttcctccaaaactcttgcctctctcccaaggcattgattatttttattttttatttttctggtaaaactcttattgaatttcaaaggttgcccttttttttttctttgaattccgaaacacgctcaattgaaggatttcttattgaaaagaaacaagaaaaattgttcagatccagaaacaagaaaacgactccatcaacacatgccaacatcacgtcctgcagagaagacacgttccatatatatcaacgttcttttatttatttttttaacTGACgtgcgagtaatccttctttgtgtaca…	ATGGCTTCCTCTAATTTGGTGGTTTTCGTAGCTATGCTTCTGGTACTGCTACCCATGACTGCCCTGGGGTTTAATGATACATCTCCTCTTGATGATTTCTTTGGAAAGGTGTGTGAACAAGTGGAATGTGGAAAGGGAAATTGCACAGCTGGTGCGAGTTACCCATTGGGCTTCAAGTGTGAATGTGAATCTGGTTGGAAGCGAACCCGTGATGACAGTGATGATGACAGTGACGATCTCACTTTTCTTCCTTGTGTCATTCCTAACTGTACCCTTAATTACGGCTGCCAACCAGCCCCTCCTCCGGTTCCAGAAAAGGAGATTCCACGAAATTTATCTTTCTTTGACCCCTGCTACTGGGTCTATTGCGGAGAAGGGACATGCAACAAGAACAAGACA…	PREDICTED: Juglans regia uncharacterized LOC109021925 (LOC109021925) partial mRNA、 PREDICTED: Juglans regia micronemal protein 6-like (LOC109018440) partial mRNA、 PREDICTED: Morus notabilis uncharacterized LOC21407328 (LOC21407328) mRNA、 PREDICTED: Juglans regia uncharacterized LOC108984634 (LOC108984634) mRNA、 PREDICTED: Juglans regia uncharacterized LOC108995230 (LOC108995230) mRNA、 PREDICTED: …
Bpev01.c0138.g0007.mRNA1	5.89038	3.99901	1.22422	3.26657	0.0010886	0.00989206	0	0.970195	0	0.962434	11.478	5.10132	15.9974	1.99556	1.06394	5.15808	0	9.09727	4.00362	12.6229	13.9901	11.8054	gcccattcaatttccatgggatgtacaaatgttcatgattattcagaataaggtaaaaaagtgttaaaataaaCCAATcttgatattttgctgcaataatgatgtcttctaaattcagttggtgcccttcaagaagaacttcctactgcaggctgcagcctgcagtnaggagttgcatcatccctaagaaagCCAATtctatgctcaaagcgtgagcatgtaatggccaagtttctgtaggtgcttttaaattggaccaacttaagagaagaggaatgattttgtgggaggccggtgatcgataaacttTGACatagtgagaaaccgctcatggcagcaagttttagtgggaatgaaaaaatagtagtttagagcaatttagttaaaatataattgaat…	ATGACAGTGAACGGTAGCCCTAACTATGTTCGCTCATGTTGTGAGGCTAGCTTGAAGCATCTTGATGTGGAATACATTGATCTGTATTATCAGTATCAGGTAGACACGAATGTACCTATAGAAGAAACTATAGGCGAACTTAAGAAACTGGTAGAAGAGGGAAAAGTCAAGTATATTGGTCTATCTGAAGCCAACCTAGACACAATAAGGAGGGCACATGCTGTGCATCCATCACAGCTGGAACTTGGCATTGGAATAGTTCCATACAGTCCTCTTGGTCGTGGTTTTTTTGCTGGCAAGGGAATCGTGGAAAGCTTTGCTGCAAACAGTGCCTTGGCCATGCATCCTCGGTTCCAAGGAAACAATTTGGAGAAGAACAAGACCGTTTATACTCGAATA…	PREDICTED: Juglans regia probable aldo-keto reductase 1 (LOC108984452) mRNA、 PREDICTED: Juglans regia probable aldo-keto reductase 1 (LOC109016275) mRNA、 PREDICTED: Juglans regia probable aldo-keto reductase 1 (LOC108995243) mRNA、 PREDICTED: Quercus suber probable aldo-keto reductase 1 (LOC112015895) transcript variant X2 misc_RNA、 PREDICTED: Juglans regia probable aldo-keto reductase 1 (LOC10901…
Bpev01.c0141.g0035.mRNA1	1446.13	1.33972	0.348771	3.84127	0.000122399	0.00179907	493.762	449.2	784.295	965.322	857.983	1741.59	1541.39	2094.34	3168.41	2253.05	2628.62	929.943	1110	1463.28	1813.71	843.099	ttatcaggggagaccggcatgaaccatggcctcctccatttttgcatgattctatataaagatatcttattttatgcttttaggctaaaaaggaaattgtttggcccctggcccttaaaaagcagtccaactataTGACcctcaattatatttgtttcaaatttatgctattttataagctaaattgtgcctactagttagagataaactgtgcttactatttataatatctagaattatgttaaactatgattaatagtaatgaaatatgtaataaacTGACtcaattttctttttttcaaagtttattataattttataaactttattaataaaatagaattatgttaaaagataaattagaaagactcaatctcattggatatcaattttactaaa…	ATGGAGGTAGCGAGTGTGCAAGCTATTGCTTCCTTCTCCCTCACCACTAACACCATCCCTGCAGAATTCATTAGGCCCGAGAAAGAGCAGCCTGCTCTCACCACATTCCGCGGCCCGGCCCCGGAGATCCCAACCGTCGATCTTAGCGACCCGGATCAAGAAAACCTGGTCCGTTCTATAGCTAATGCCAGTAGGGAGTGGGGGATATTCCAAGTTGTAAACCACGGCATACCTACTGACGTCATCAGCAACTTACAGGCTGCTGGAAAAGCCTTCTTCCAACTCACACAGGAAGAAAAAGAAGCATATGCGAAGCCCCCCTGCGGCCAGAGCATCGAAGGCTACGGAAATAAACTCCAGAAAGATCTCGATGGAAAAAAAGCTTGGGTGGATCACCTT…	Citrus unshiu CitFLS mRNA for flavonol synthase complete cds、 PREDICTED: Prunus mume flavonol synthase/flavanone 3-hydroxylase-like (LOC103332909) mRNA、 PREDICTED: Vitis vinifera flavonol synthase/flavanone 3-hydroxylase (LOC100232939) mRNA、 PREDICTED: Citrus clementina flavonol synthase/flavanone 3-hydroxylase (LOC18037475) mRNA、 PREDICTED: Cucurbita maxima flavonol synthase/flavanone 3-hydroxyl…
Bpev01.c0145.g0020.mRNA1	19.0952	1.73302	0.470641	3.68225	0.000231189	0.00295944	11.2645	9.70195	0.986534	5.77461	19.13	27.5472	9.41021	29.9334	29.7903	37.1382	18.2917	35.3783	10.009	11.6519	20.9851	28.5296	ggtctcaggacgggagaagaacagaagaagaagaacagaagaagaagaagaagaacagaagaagaagacgactcagggaagggaggcgtgggcgtcgacaggtttaggaattggggaaagttaggTGACctaaattagggctggctgcctggctctctgatgtgaattgggggaattagaaaaaaataaaaaaagtattaagtatatcacaaactcgcgggtcgggtcgggtacccgcaattttcaaaaaaaaaaaaacaacccgcaacccgatCCGACccacacggatttgtaaaaaattaacccgaacccgcaattaaaccataaaaatccgaatttttcgggttggggcgagcgggtattgcgggtagggtcgggttttgctcacccctaaattat…	ATGGAATTGGAGGGCAGTTTCGGTGTGAGAAAAGGTGCATGGACTAAAGAGGAAGATATCCTTCTGAGGCAGTGCACTGAGAAGTATGGAGAAGGAAATTGGAACCAAGTTCCTTCCAGAGCAGGATTAAATAGATGCCGGAAAAGCTGTAGAATGAGGTGGTTGAACTACCTAAAGCCAAATATCAAGAGAGGAGGCTTCGATGAAGATGAAGTTGATCTAATCATCAGGCTCCATAAGCTCTTAGGTAACAGGCAAGTATAA	Morella rubra MYB2 mRNA partial cds、 PREDICTED: Populus trichocarpa transcription factor MYB90 (LOC7469153) mRNA、 Fragaria x ananassa R2R3-MYB transcription factor MYB10-1 (MYB10-1) mRNA complete cds、 PREDICTED: Rosa chinensis transcription factor MYB114-like (LOC112185634) transcript variant X1 mRNA、 PREDICTED: Juglans regia transcription factor MYB113-like (LOC109007798) mRNA、 PREDICTED: Rosa c…
Bpev01.c0146.g0018.mRNA1	8.70555	1.74459	0.629443	2.77164	0.00557739	0.0337109	0	5.82117	1.97307	4.81217	3.82601	14.2837	6.58715	11.9734	9.57545	26.822	12.9118	4.04323	13.0118	7.76791	8.99362	6.88645	ttaaatagagaatatttagatattaacataatatggaatTGACagaaattagttataaactggtttgtagctaattcatacaaaccagtctaataaagTGACatgtgtcccttagctggTGACatgcacatgattttttattaatgttatttaaaaaaaaaaaagtacgtgctattaaaaaatatgtgtctctcacatgctatggaacacaTGTCAttttattatactgatttatatgaattaactacaaaccagtttgtagataatttatgtccatatgaaatatatgaaaatatactctctctctctctctctctctctctctctctctctctctctctctctctctctatatatatatatattatatatatataatatataatatatatatatagt…	ATGAAATGCTCTGACCAAGGGGAGAATTTCACTCAAGGAAACTTAACTCCATACGGGAACATTGAGATGAGCCCATCTGCTGCAATCTTAAACTATGGACAGGGGTTGTTGGAAGGTTTAAAGGCATACAGGAAGGAAGATGGTTCTGTTTTGATCTTCCGACCAGAACTGAATGCTCAACGCATGAGGAATGGTGCAGAGAGATTGTGTATGCCATCGCCATCTATTGAGCAATTTGTTGAGGCTGTAAAGCAAACAGTCGTCGCCAACAAGCATTGGGTACCTCCACCAGGGAAAGGGTCGCTCTACCTTAGGCCATTGCTCATGGGAAGTGGAGCTGTTCTGGGCATGGCGCCGGCACCAGATTACACATTTCTGATTTACTCAGTTCCTGTTGGA…	PREDICTED: Gossypium hirsutum branched-chain-amino-acid aminotransferase 3 chloroplastic-like (LOC107898986) mRNA、 PREDICTED: Gossypium hirsutum branched-chain-amino-acid aminotransferase 3 chloroplastic-like (LOC107913347) transcript variant X1 mRNA、 PREDICTED: Fragaria vesca subsp. vesca branched-chain-amino-acid aminotransferase 6-like (LOC101290706) transcript variant X1 mRNA、 PREDICTED: Goss…
Bpev01.c0146.g0019.mRNA1	217.301	-1.16557	0.188232	-6.1922	5.93298e-10	6.28145e-08	408.339	377.406	367.977	333.965	221.909	232.62	194.791	172.616	170.23	134.11	152.789	121.297	139.126	117.49	102.927	229.221	ccgaatctcggtcattctcgaaaattatcaatgcctctgatgaagtggctgagggtgggcagctagggcatccagaggacttctacaaaggtaatgaaattttttgggattggagggggggcgtttgcaccctctcgaccccctccctccgccctgcctctcggacatcgtcgagactcacccggaacatttttgagaccctcaggacacttttcgggacccaaccgggacatcaccgggatccgcccgTGACatttatgggacccccaTGACattttcgggacacactcaggacattttcgagacccgccctggacattttcgggacccaccccggatatttttgggatccgccatggacatttttggaacccgcttaggacatttttaggacctgcc…	ATGGCTTCATCCTCAAAGCAAACAACAACTCGTGAGATTATGAACAGTGACAAATATGCTGATGTCAACTGGGATGAACTTGGATTTAATCCAATTCCAACGGATTACATGTTTGTGATGGAATGCTCTAAAGGAGAAAACTTCTTACAAGGAAATCTCACTCGCTTTGGGAACATTGAGCTGAGCCCAACTGCCGCAATCTTAAACATGGGACAGGGAATTTTTGAAGGTCTTAAGGCATACAGGAGAGAAGACGGTCGTATCATGCTCTTCCGACCTGAACAGAATGCTATGCGCATGCAGATTGGTGCAGAGAGAATGTGCATGCCATCACCATCTACCGAGCAATTTGTTGATGCTGTAAAGCAAACAGTCCTTGCTAACAAGCGTTGGGTGCCG…	PREDICTED: Prunus mume branched-chain-amino-acid aminotransferase 6-like (LOC103334949) transcript variant X1 mRNA、 PREDICTED: Prunus persica branched-chain-amino-acid aminotransferase 2 chloroplastic (LOC18767948) transcript variant X4 mRNA、 PREDICTED: Prunus persica branched-chain-amino-acid aminotransferase 2 chloroplastic (LOC18767948) transcript variant X6 mRNA、 PREDICTED: Prunus persica bra…
Bpev01.c0146.g0024.mRNA1	17.7638	1.08251	0.358338	3.02092	0.00252009	0.0187224	9.38711	9.70195	12.8249	6.73704	15.304	32.6485	25.4076	15.9645	21.2788	25.7904	22.5956	26.281	10.009	14.5648	19.9858	15.7405	gccactaaatgttcgttgtagaggtcgaacgttccttacttgagaaacaaacgttcgtcctagatagtggaatgttcgcgtatgagtcagaatgcataaaaactcaaaactacacttaaaattaatcacttacagaatccaagctccttattagttacatgcaatttatattaaggcatatcaacgtcataaaacatgaaagtacacataaatattttaatcattatgaaagcttaagaattcatgtataagatattataaattttaatatgctattttaaaactcatcaaacacaagatagataatatagtgagatattaacatgaagaaactaaaataaggattcagaggttaccttcttggataatgaattccaccaaaatcatcattcctctcaa…	ATGGGGTTCACAAAGTTTTTGCTAGCCCTATACTTGATAGGTTTAACCCTAACTCATGTCTCTCTAGCTGAAAACGACCAGCAAGACTTCCTGAGTGGACACAATGCAGCACGTGCTGAGGTTGGTGTCCCCCCATTGAAATGGAACAGCACGCTTGCAGCCTACGCTCAAGCTTATGCTAACAAGAGGAGCGTGGACTGCGAGATGGTGGAATCAGATCCCAATGGGCCGTACGGAGAATGTCTTGCTGAAGGTTATGATGAGTTAAGCGCCGTCGATGCAGTGAAGGCGTGGGTGAAGGAGAAGCCATTTTATGACCATGAAAACAACAAATGTGTTAAAGAAGAGTGCGGACACTACACCCAGATAGTTTGGCGCGATACCAAGTATCTTGGTTGT…	-
Bpev01.c0146.g0025.mRNA1	32.7403	1.0142	0.261904	3.87243	0.000107757	0.00162186	21.5903	19.4039	17.7576	15.3989	22.9561	55.0943	41.4049	25.9423	40.4297	27.8536	36.5834	36.3891	42.038	43.6945	36.9738	40.3349	gtgaagtactgctgtgctgtcttgaagaaaccgatcttcacgcaaccaaagaaagaggttgagttaaaacgccaacttcagatgcccaaaccagagtcgtcttccataggtgattatctcactcattttaaatctatttttgataatcttgtagccatacacaaaCCAATttctgatgaagacaagactatgcaattgtctcgttgtcttggcaaaattatgatgtgtttttcacaaccatgctatctattttcccatttcccacatttagtcaattagtcatagccttacaaggctatgggggatttaattcaaatcCCAATcttgcattttttggtcaacgaaatggtggacagggtcgtggatcgaatcaagctagaaaccaaggatcctctttca…	ATGGGGTTGGCAAAGTTTTTGCTAGCCCTATACTTGACAAGTTTAACCCTAGCTCATGTCTCTCTAGCCAGAAACGACCGGCAAGACTTCTTGGGTGGACACAATGCAGCACGTGCGGAGGTTGGTGTCCCTCCACTTAAATGGAACAGCACGCTTGCAGCCTACGCTCAAGCTTATGCTAATAAGAGGAGCGTAGATTGCCAGCTGGTGGAATCAGATCCTGATGGGCCGTATGGAGAATGTCTTGCTGAAGGTTATGATGAGTTAAGCGCCATCGATGCAGTGAAGGCGTGGGTGAGGGAGAAGCCATTTTATGACCATAAAAACAACAAATGTGTTAAAGAAGAGTGCGGACACTACACCCAGGTGGTTTGGCGCGATACCAAGTATCTTGGTTGT…	-
Bpev01.c0154.g0008.mRNA1	15.4832	4.39172	1.35299	3.24593	0.00117066	0.0104281	0	3.88078	0	0	1.913	1.02026	0	19.9556	12.7673	20.6323	2.15196	19.2053	36.0326	56.3174	67.9518	5.90268	aacatcaaaggtcaaggtctccaccaacaagaacatcaacaaaaaaatagggagacaaatgcccaaacaaaaaactacagcaacaaaacattagataaaaaatatacaagaaacagcaaaaccccaaaagcagcaacttTGACggaggaagggggcggctgaactgtgcgtgaaaaccacgaaccggcgcgtgaacatcaattggaggtggtcggtgggaagcgaagaggccggtggagacggtggcggggcgcgtgtggtgattagactggctatgattaacaaatctggcttttagacggccaaatctaagaatcaaaaccggtttgaaaggagctgctatccactaaaagagggtgaaggaaggatacagaggtTGACcactggcgggggagagaa…	ATGGCTTCAAGTAGCCTTTTCTGCGTCCGTGCCTTTGTCTTGTTATCTATCGCAACGACAGCTTTCTCACAGCTTTCTCCCAATTTCTACGCCAATTCTTGTCCAAATGCTTTGTCGACTATTCAAAAGATCGTTCGGACTGCAATATACAAAGAGCGACGCATGGGTGCTTCTTTGCTACGTCTGCATTTCCACGATTGCTTTGTTAACGGTTGTGATGGTTCAGTTCTTCTGGATTCTACCCCCACCATTGATAGCGAGAAAACTGCAGTTCCCAATAACAATTCTATCCGAGGATTTGAGGTGGTCGACAACATCAAGTCCGAGGTGGACAAAGCCTGTGGAGGTCCGGTGGTCTCCTGTGCAGACATCTTGGCTGTCGCAGCTCGTGACTCTGTC…	PREDICTED: Amborella trichopoda peroxidase P7 (LOC18429650) mRNA、 Arabis alpina genome assembly chromosome: 8、 Phaseolus vulgaris hypothetical protein (PHAVU_010G066700g) mRNA complete cds、 PREDICTED: Nelumbo nucifera peroxidase P7-like (LOC104589740) mRNA、 PREDICTED: Glycine max cationic peroxidase 1-like (LOC100785609) mRNA、 PREDICTED: Cajanus cajan peroxidase P7-like (LOC109814132) mRNA、 PREDI…
Bpev01.c0154.g0092.mRNA1	233.561	-1.03551	0.163677	-6.32656	2.50683e-10	2.91903e-08	382.055	324.045	464.658	346.476	219.039	247.924	226.786	196.563	207.468	169.185	158.169	117.254	142.128	171.865	148.894	214.464	taaaaaattaatttataattctctaataatAGATTaagtcctttcctttgaacggaagtattggcatataatatattcaaagcttcaataacagcatcacgtatcttggctctctcacatgtgaattaggattagagtaaagatagaaatcggtctcggctgaatgaacagttattcaatttaagcagatgaataatatttttgtgggtttaaatattaaaaaataatttttttttttttttaatctcatctctgtctgaactgaaTGACtgttcattcagcccagactgatatgaatcacgactcttaAGATTatggttcttgaatttttactcgaagcttttccagcaattgagtcaaaacttattttgaaccccacaaaggagaatattgaagtag…	ATGGCAAATGCTTCAGTTGTTCCGTCGGGATACCTGCAAAACACTTCTGCGGCCGCGCCGGAGTGGCTGAACAAGGGAGACAACGCATGGCAGATGATATCCGCCGCGCTAGTGGGCATGCAGGGCATGCCCGGGCTAGTGATCCTTTATGCAGGCCTTGTGAAGAAGAAATGGGCACTTAACTCAGCCTTCATGGCACTATTTGCCTTTGCAGCCGTCATGCCTTGCTGGGTGCTTTGGGCTTACAAGATGTCGTTTGGTCATAAGCTTCTTCCGTTTTGGGGGAAAGCTGGCCTTGCCGTTTCGCAAGACTTCTTGATCCGACAAGCCGTCCTTCCCTCCACACACTACAAAAATAGTACTGCCGTGGTTACTCCCGACGCTACACTTTTGTACCCC…	PREDICTED: Quercus suber ammonium transporter 3 member 3-like (LOC112035397) transcript variant X3 mRNA、 PREDICTED: Quercus suber ammonium transporter 3 member 3-like (LOC112035397) transcript variant X2 mRNA、 PREDICTED: Cajanus cajan ammonium transporter 3 member 2-like (LOC109807098) mRNA、 Pinus pinaster ammonium transporter 2.1 (AMT2.1) mRNA complete cds、 PREDICTED: Quercus suber ammonium tran…
Bpev01.c0155.g0012.mRNA1	167.569	1.02125	0.241865	4.22241	2.41702e-05	0.000476687	97.6259	71.7944	108.519	100.093	143.475	121.412	147.74	268.403	273.432	275.441	300.199	153.643	151.137	185.459	151.892	130.843	tcgattatccctttagtttctgtattttcaatcgatagaaaccctatgttcctatcatctggtatcagagaagttcttttttggttgtttttctatatggtgtggtgagccatcgcgggagtgggttacctgtgtgaagtagtgatCGACGgcgaggtggaccgctcgtggtgaagctgtgcggggtactgcgcgatttttccgtgggcTGACacggtggcTGACagtggacccgagctcttggcgagtgctcagcaatgggttgcacggtgctgcaacgtcggagcagtgtcgctagactgagtcagtggcTGACggcgtctctccggtagCGACGaatactggaagtggcgtggtgcagtcgtgggaagaccccgtgcggggcgttgcaatctggtt…	ATGGCTATACACATGATCTTCACCACCCTCTACCTCTTAATCTTCGCATTAATCCCACTATGTACTTCCAGCATCCACGTGACCACCACGTGCAGATCATATTGTGGAAACATAACCATAGACTACCCATTTGCGCTACAATACGGCTGCGGCCACCCTGGCTTCCGAGACCTCCTGTTTTGCATGAATGACGTACTCATGTTCCACATCAGCTCCGGCTCCTACCGTGTCCTCGAAATAGACTACGCTTATCAAGCACTTACCCTACACGACCCCCACATGTCAACCTGCGACACCATTGTTCTAGGAGGCAAAGGCAATGGCTTCGCCGTCGAGCCGTGGCGGTCGCCGTACATGAATCCGACCTCCGACAACGTGTTCATGTTAATAGGCTGCTCG…	Phaseolus vulgaris hypothetical protein (PHAVU_003G201900g) mRNA complete cds、 PREDICTED: Carica papaya uncharacterized LOC110812610 (LOC110812610) mRNA、 PREDICTED: Jatropha curcas uncharacterized LOC105640363 (LOC105640363) mRNA、
Bpev01.c0155.g0013.mRNA1	3.43209	3.1951	1.14983	2.77876	0.00545672	0.0332013	0	0	0.986534	0.962434	7.65202	6.12159	4.70511	2.99334	3.19182	2.06323	5.37991	4.04323	1.0009	3.88396	7.99433	3.93512	tgataagcgtagtctatttcgaggacacggtaggagccggagctgatgtggaacatgagtacgtcattcatgcaaaacaggaggtctcggaagccagggtggccgcagccgtattgtagcgcaaatgggtagtctatggttatgtttccacaatatgatctgcacgtggtggtcacgtggatgctggaagtacatagtgggattaatgcgaAGATTaagaggtagagggtggtgaagatcatgtgtatagccatggctgtgatcagaggagtttgggtagaagtgagaggaggaagagagtagtgggggcggtttgaaatgattctttgcttggagtggtgatgaggacatgttaatttgtgggggggctttattcacatggagtgttgaggaatctgt…	ATGCCCCCTGATCAGAATAATCCCAGGATGACTGGAACTGTCAATTGGGGCACAGCAACTGTCGTTGGAGTGTTCGCAGGCATGTTGTATGGAGGTAGTAAGGAGGCAGCTGCTTCTGTTAGCAAGGATGCAGAAGTAATGTTGAAGCTAGGGAGTACGCCAGACAAGCGTGAGCAGCATCGATTAATGAGAGATGCAATGGAGAAGAGGTTCATTCGAGTCACTCGTGGCTCGATAGTTGGTGGAGTGCGCCTTGGAATGTTCACTGCTGCATTCTGCGGTCTACAGGATTTGCTTGCAGAGAAACGTGGCGTGCATGATGTTTTCAATGTTGTTGGAGCTGGTTCAGCCACTGCTGCGACATTTGGTCTAATCATGCCAGGATCACTCCTTTGGCGT…	PREDICTED: Hevea brasiliensis uncharacterized LOC110642811 (LOC110642811) mRNA、 PREDICTED: Jatropha curcas uncharacterized LOC105640364 (LOC105640364) mRNA、 PREDICTED: Prunus avium uncharacterized LOC110766931 (LOC110766931) mRNA、 PREDICTED: Juglans regia uncharacterized LOC108991489 (LOC108991489) transcript variant X1 mRNA、 PREDICTED: Manihot esculenta uncharacterized LOC110630730 (LOC110630730…
Bpev01.c0157.g0005.mRNA1	29.6142	1.011	0.314863	3.21091	0.00132316	0.0114509	23.4678	17.4635	9.86534	16.3614	21.0431	38.7701	41.4049	43.9023	31.9182	24.7588	33.3554	17.1837	38.0344	42.7235	49.9646	23.6107	attttgaaagcaaaagaaggcaaaaatttatgtatctaAGATTcctactaattttctattgatggtttaataattagaatataagttttaattcttgcttcttttttttcatttttttttcatttcattttaaactactcctgtggaaataaaatttttaacatgatttaatttatatggattaaacgaaaaatcaagtgtcttttaattcatttgaatgttttgtgAGATTtttttttttttcatttgtaAGATTtatctAGATTttcagtcattttttgaaagtgttttttttcttttttaaaaacaaagtgagacaaaaattaatttgattgttattcagaaaagaacaaaaatgcttttgtacaataattaagcattaaacttgatataaaaata…	ATGGTGCCTTGTCGAGGGGATACTCAAGCCAAGGTCATAGGTGCCTTGTTGAGTGAGTACCCAAGGCAAGATCTTTATATGTCTTGTCGAGTGAGTACCCCGAGACAAGGTATTTCGTGCCTTGTTGATGAAAGGCGCCAGCTTCACCTGCTTTTCTTCCCATTCTTGGCCCCAGGCCACATGATCCCAGCCATAGACATGGCCAAGCTATTTGCTTCGACAGGGTTGAAAATAAGCATAATCACCACTCCTCTCCACGCCTCCCAAGTCTCCAAAACAATCGAAAAAAGCAAGACTTTGGGGTTCAAAATGGATGTTCTAATCATCGAATTCCCTTGGCTCCAGGTTGGTTTGCCCAAAGGATGCGAGAGCTACAATTTGGCTACTTCACCTGATTTG…	PREDICTED: Quercus suber scopoletin glucosyltransferase-like (LOC111986676) transcript variant X2 mRNA、 PREDICTED: Quercus suber scopoletin glucosyltransferase-like (LOC111986674) mRNA、 PREDICTED: Quercus suber scopoletin glucosyltransferase-like (LOC112007061) mRNA、 PREDICTED: Quercus suber scopoletin glucosyltransferase-like (LOC112025005) mRNA、 PREDICTED: Juglans regia scopoletin glucosyltrans…
Bpev01.c0157.g0013.mRNA1	318.333	1.65907	0.234988	7.06024	1.66209e-12	3.47539e-10	141.745	94.1089	116.411	133.778	330.95	338.728	307.714	466.961	584.103	594.21	598.246	261.799	280.253	298.094	267.81	278.41	attggcttgaaacatgagagaaaattgagttgtggAGATTgattggaattaagataatacgtacctttagtatgtttgggatagcactccgtttctgattcattgttattattcttcaatctacatttcttgcctttcacttcacagcgtctgcactttggtctggaccacttcaattgcagaatatTGTCAtaattaccggatattaaactagatggaattgagcgaagagtatacatctttttacaagatgctatgggcaaatcgttgaTGTCAtcatccgaatagaaggcaagaacttcgtggcttgggccactaagacaagagatcgtccgatagtaggatcgtgtttcttttgaggaacaattgaataaagcgtagtcaagctggttttgttgt…	ATGGCAGGACAAATGGCCCTCTCTCTTGGACTCACGGCCCTTGTTCTTATTGTTCTAGTCCATCAAACTTGCAGTGCTGAGGATGGTCATCTCTGTGCTGCTTCTTCCTGCGGCGATATCCATAACATAAGCTATCCTTTTCGATTACAAGACGATCCACAAAACTGCGGCGACCGAAATTATACCCTGTTCTGTGAGAACAACCGTACAGTGTTAAACTTATTTGCCGGAAAATACTACGTACGGCAAATCAATTACGATGACTACACAATCCGAGTGGTAGACTCTGGTATTGACCAGGTATTCATCCCTCGTTATTTTCTAAACCGCAATAATTTCAGTTTTAATGAGGATCCATATGCCCTGGATCCACAAAAGGGTGTGGTTTTTGTGATGTGT…	PREDICTED: Quercus suber LEAF RUST 10 DISEASE-RESISTANCE LOCUS RECEPTOR-LIKE PROTEIN KINASE-like 2.7 (LOC111992597) mRNA、 PREDICTED: Quercus suber rust resistance kinase Lr10-like (LOC112026483) mRNA、 PREDICTED: Quercus suber rust resistance kinase Lr10-like (LOC111992661) mRNA、 PREDICTED: Quercus suber rust resistance kinase Lr10-like (LOC111988874) mRNA、 PREDICTED: Quercus suber LEAF RUST 10 DI…
Bpev01.c0157.g0014.mRNA1	289.951	1.9093	0.189143	10.0945	5.84429e-24	6.31378e-21	85.4227	96.0493	85.8285	110.68	302.255	351.991	241.842	450.996	512.819	484.859	426.089	294.145	308.279	260.225	322.771	304.972	agttgaaaaagtgagtaacaacttCCAATtaatctccttattcctaaatccttataattaagcacgcatggtatttgttgtctttttcctgtaaacttcataaatattttcatcatgcatgtctggacgttcaaactataattttcatgtttcacgtacacattctaaggaataatctgtttaaacaaattgaagaagatgaaatgagcgaaacaagtgcttaCCAATgattattaggccaaaaagaactgcaacagatagaaaaataagaattaattagtaattaatcaaaaacttaaataatttccccatggccatgcttaacaagaaacttAGATTttaaaaacctctAGATTtttcctgtatgggctttaaattcgttgatctgctcgattttgt…	ATGGCTTTCACAGCTTCAGTCAATTTAAAGTTAAAAACGAAGAGCCCAGCTTTCACAACAATCAGGGCAGTGAGCCTCAGCACTGCAAACCTCACGGACAAGTACAACAACAATCAGGGCAGCCTTGGAGAAGCTCAAAATGGGTGTGATGAATTAATACGGTGTGGAGGCGGTGGCCCAGCCATTCGATTTCCCTTTCGGCTTAACAGCCAGCCAGATTATTGTGGATATCCGGGGTTTACTCTATCCTGCACTCATACAAACGACCTGGTGCTCCAGCTGCCAAATTTTGTAAAATTCTTTGTGAAAAAGATCGACTACAAATCTCAAGTAATTGAAGTACGTGACCCAGATCATTGCATTCCAAGACAGCTTCACGAACTCAATTTGTCCTCCTCG…	PREDICTED: Juglans regia rust resistance kinase Lr10-like (LOC109011453) mRNA、 PREDICTED: Quercus suber rust resistance kinase Lr10-like (LOC112017070) mRNA、 PREDICTED: Quercus suber rust resistance kinase Lr10-like (LOC112031200) mRNA、 PREDICTED: Quercus suber rust resistance kinase Lr10-like (LOC112027990) mRNA、 PREDICTED: Quercus suber rust resistance kinase Lr10-like (LOC111992996) mRNA、 PRED…
Bpev01.c0157.g0047.mRNA1	37.3095	4.34185	0.531099	8.17523	2.95303e-16	1.4006e-13	1.87742	4.85098	0.986534	1.92487	38.2601	37.7498	35.7588	37.9156	82.9873	58.8021	55.951	63.6809	55.0497	48.5495	50.9639	21.6431	acataaaaaaataagtagggagtcaattttggctcttcacatggggggaggtttaTGACaaaactaaatatgggaggggagtatggagtttgatagaacatgtttttctcctaaattagccaaaattTGACtaaaagtgaaatgcagagagtttattgtgaatgctctaaatgctctatataggattcgaatcatctccatttcaaaggaaatcgagtaaagCCGACtagtttaatatgaggggcaaagtggtaattttatttttatttttttaaaaaagtaaaaatactactttttccttcatattaaactaaccagctaaaggtggagtaagatgtagagttattagatgctttagttgtaataggaccaggatcctctccatttcaaagatctttt…	ATGGCCTTGAATGAGCAAAAAGAACAAATTCATGTTCTAATGGTGGCACTCGCCTCTCAAGGTCATATCAACCCTTTGCTTAGGCTTGGAAATCGCTTCGTCTCCAAAGGCCTCCACGTCTCCCTAGCCATCACTGAAATATTCCAGCATCGTAGGCTCAAGTCTTCCTCCTCCACCACCTCCACCACCAATTCCATCGCCGGAATCCAACTCCTATTCTTCTCCGACGGCTTCAACATGGACTTTGACCGTGAGAACAATCTCGACCATTACATGGAGACCCTTGGAAAAGTGGGACCCATTAGCCTCACAAACCTTATCAAAGATAATTTCCATGGTGGCAAGAAAAAACTCTACTGCATCATCAACAATCCCTTTGTGCCGTGGGTGGCGGACGTT…	Hydra vulgaris minicollagen 8 (LOC100200194) mRNA_x0001_BK008442.1 TPA_exp: Hydra magnipapillata minicollagen 8 mRNA complete cds、 PREDICTED: Quercus suber limonoid UDP-glucosyltransferase-like (LOC112015190) mRNA、 PREDICTED: Juglans regia UDP-glycosyltransferase 84B1-like (LOC108996343) mRNA、
Bpev01.c0157.g0051.mRNA1	44.7855	-2.34303	0.391993	-5.97723	2.26967e-09	2.05284e-07	90.1162	65.0031	115.425	179.975	5.73901	16.3242	31.9947	20.9534	11.7033	31.9801	4.30393	24.2594	33.0298	28.1587	34.9752	22.6269	atggccgttgttggatacttttattttattttattttattttaagTGTCActgcatacttttattccttcaaaaacattgccaaacagtcaaatccttcttcaaacttgcttaaatatttaccAGATTaacaaatcacaaaaactaagtagctatttttttgggaggtgtaggtgaaaagaaagtgctaaaactttacctttttctttaatgatttctcttccttgaaaattttttgttaaaataattaaagaatatttgtttgaactgaatactatatttctgtgtgtttgtaactgtgtacagaagagtctatttatagttgaataggaccagttaaactagaaaatacaatcaaaaaattaatggacaatattacaaaatcaaataaaacctaaac…	ATGGACTCTGCAGCTCCCACTCACGTGCTCCTTTTGTCCTTGCCAGCCCAAGGGAACATTAACCCCTTGCTCCGACTAGGCAAGAGACTCGCTGCCAAGGGTATGCTTGTCACTTTCTCTACCACCGAAACCGTTGGAAAACATATGCGAAAAGCCAATGCGATCACTGACCAAGCCACTCCGGTGGGCGATGGTTTTATAAGGTTTGAATTTTTCGAAGATGGTTGGGAAGAGTACGATCCTAGACGAAAAAACCTTGAAGAATACTTGCCTCAGCTTCAGCTTGCTGGAAAGGATGCACTTCATCAAATTATCAACAAACATGCCCATCAGGATCGTCCAGTTTCATGCCTTATAAACAACCCCTTTTACCCATGGGTTTCTGACGTGGCCACCGAA…	-
Bpev01.c0157.g0056.mRNA1	238.297	-1.18537	0.113169	-10.4743	1.13327e-25	1.57411e-22	440.255	428.826	394.614	381.124	186.518	161.202	237.137	181.596	188.317	176.406	131.27	195.086	158.143	197.111	189.865	165.275	caatatatactttgaaaaccatttatcctactatcatctctttccacaaaacttaattagagagagctttacctTGACttgaacaaaaaattttgcacatcatcataacatacatttctaatgcataaaaggcatacttatcatacatatatatttattaaagaaactactagataatcatacatgctatcaatatacacatacttaaatccaaacaatgatcacatgcatacatcgcacaatatacatcctgagtcatcgCCAATcgcgcgtcctaatctatgctttgcccgtcacgttattgaggtaaccatactttttcctttacttaaccgtttcttttcattattcgttaatctagctttaagcattacatcaatgcacatgtcgttttcttta…	ATGGCTTTCTCGGAGTTCAGGCCGCTGGACGAGACGTCCCTGATTGAGTACATAAAGACCGTGCCTTCCCTCTCCTCTAAGCTTGGCAACAACCTCGATGACCTCAGGATTAAAGAGGTCGGGGATGGCAACCTCAATTTTGTTTACATCGTCGTCGGCCCGGCCGGTTCTTTCGTCATCAAGCAGGCTCTGCCATACATACGTTGTATAGGGGAATCTTGGCCAATGACGAAGGAACGGGCGTATTTTGAGGCACTGGCACTGAGAGAGCATGGCCGATTATGTCCTGAGCATGTGCCTGAAGTTTATTATTTTGATCGTACTATGTCTTTGATTGGCATGCGTTACCTGGAGCCTCCACATATAATCCTGAGAAAAGGGTTGATTGCTGGGATTGAA…	PREDICTED: Prunus mume methylthioribose kinase (LOC103335159) mRNA、 PREDICTED: Morus notabilis methylthioribose kinase (LOC21409663) mRNA、 PREDICTED: Juglans regia methylthioribose kinase-like (LOC108996190) misc_RNA、 PREDICTED: Juglans regia methylthioribose kinase-like (LOC108996191) mRNA、 PREDICTED: Populus euphratica methylthioribose kinase-like (LOC105108561) mRNA、 PREDICTED: Quercus suber m…
Bpev01.c0157.g0060.mRNA1	8.67372	-1.80088	0.577094	-3.12061	0.00180477	0.0146049	11.2645	21.3443	24.6634	17.3238	6.69552	8.16212	2.82306	1.99556	1.06394	2.06323	5.37991	11.1189	3.00271	0.970989	15.9887	4.9189	cggtttggaggtggtcgaaccaccctcaTGACtcttgggtttttaaattttttatttcttataaaaaaaaaaaaagTGACacgtggcatgttttgattcttttgatgtggactttcattaaaattttggacggaagttagacggagataccatttttgtattttctcataaattaggtaccatctatgatacaaaatgaaactagagtgaaaaaaaataaaatcgttaaaatctaggtactaaaaatgtatttaacccccgcccccccccttttttttaaatttataaataaactgattttgtaccaaACACACGaagactacaaagctttccagaaaaaaaaataaataaataaaataaaatctggaacacagttgctaaaacagcaacttcacaact…	ATGGCGCCCTCAGCTCCCAAGTCATGGTTCATCTTAGCTTTCTTCATTGTCTTCAACTTCTCCAGCATGAGCAGCAGCTTAGCCACCGCTCGTCATCTTTTACAAACGACTGCACCAGTGGTGCCAACATTGCCAAAGCCAACGCAGCCAGCTTTGCCCACAATTCCAACATTGCCACAGCCAACGCAGCCAACGTTACCTTCAATACCAACTTTGCCGACCACCCAACCATCGCTGCCTAAGCCGACAGTGCCTCAAATTCCGAGCTTGCCCACCATTCCAACAATCCCAAATTTCAACTTGCCTCCGTTTCCAACCATTCCCACCTCCTTCCCAATTACTATTCCAACTGCCTTAATTCCTTCCATCCCATTCCTCTCACCACCGCCTTCAACCAAG…	-
Bpev01.c0157.g0063.mRNA1	43.1767	1.51723	0.422109	3.59439	0.000325147	0.00389236	27.2226	19.4039	15.7845	9.62434	105.215	71.4185	31.9947	45.8979	53.197	42.2962	26.8995	45.4863	18.0163	26.2167	41.9702	110.183	ttgaaattgaaccaaagttattaaacacttttatttttattatcttattatttttaactcaaattatttaaaaaaaaaaaacaaaaaaaattaacaataaaaatttagtaggtggttgcaccacttccgtgttttacggtggcattggggtggtttggcatccactgaaattcaatgtttagtttagtttagtttttttttttaatataagtttgaaagaaaattcaatggtcaggcatccattctattttaaaagtctattccgtggtagaaagttTGACagttgcacttctccagatcttagtcagacagctgcatgtagaagccgTGACCCGACaagttttgggtcagccgaaaagccggagtcagtcaacgaTGACtTGACgaagagtagagtct…	ATGGCAAACCTCTGTTTCTTCCTCTCCTCTCTTCTAGTCCTAGCAGCCCTGCATGGTACCCATGCAGTTGAGTACATTGTCACAAACCGGGCGGAAACAACCCCAGGTGGTGTCCGGTTCAATAATGAGCTGGGCGTCGACTACACAAGGGAAACAATGGTGTCCGCCTCCAACTTCATCTGGAGCCTCTTCCAACAAAGCAACGAGGCGGACAAAAAGAGCGTTGAGCGCGTGAGCCTCTTCGTCGATGACATGGACGGGATCGCGTACGCTAGCAACAATGAAATTCATGTTGCTGCCAACTATATCGGAAACATATCGGCGGATATCAAGTGGGACTTTAATGGGGTGCTTTACCATGAAATGACACACATATGGCAGTGGGGTGCTAGTGATACT…	Populus tremula isolate swl504-24 peptidase M gene partial cds、 PREDICTED: Populus trichocarpa uncharacterized LOC7457562 (LOC7457562) mRNA、 PREDICTED: Populus euphratica uncharacterized LOC105108570 (LOC105108570) mRNA、 Populus tremula isolate swl504-14 peptidase M gene partial cds、 PREDICTED: Juglans regia uncharacterized LOC108996194 (LOC108996194) mRNA、 Populus tremula isolate swl504-14 pepti…
Bpev01.c0157.g0064.mRNA1	205.104	2.54858	0.257665	9.89107	4.55124e-23	4.21445e-20	65.7097	48.5098	39.4614	23.0984	427.557	342.809	205.143	235.476	262.793	300.2	194.753	216.313	143.129	188.372	255.819	332.517	gggtggtcgcaaccactcccgtTGTCAccctcggatgtttggttggggtggcagaccatggccacctaggatggagatcagaacaaaaaTGACgaatgattttttgaggatattatttttagagttcaattcatagagaaataattattcttcataatttttaaaggaatttttattcctaattttagacaaatagctattcCCAATaataatggtgcaaccaaataatagaatagctatttcatacgaataattattatattattgggtcgatctattgatgtgtaccaaagatctaatgcttcaaaatcaaaacacctttaattaagtaattagatgttttgagttgtctttgttgtaattaaacatatttaaaagtatgagggtttcctcaagcag…	ATGGAGGCTTTGGAGCAAGAACACAGTGCAAAGCCCCTTATAATTAGCCTGAAAAGCAAAGCTAAAGAAACCATGGCTCACCACATGTTTTTCCTCTCTTTCCTAGTAGCCCTAGCAGCCATTGAAGGCATTCAAGCAGTTGACTACGAAGTCACCAACACCGCTGGGAACACTCCTGGTGGGGTTCGCTTCAACAACGATATTGGATCTGAATACAGCAAGCAAACTTTGGTTTCTGCCACAGATTTCATATGGAGGCTCTTCCAACAAAACAGCGATGCTGATAGAAAGAATCTGCAGAAAGTGAGCTTGTTTATCGATGACATGGATGGAATTGCAGGAACTATAAATGACGAGATCCATGTTAGTGCGAGGTACATCAACAACTATTCGGGTGAT…	PREDICTED: Quercus suber uncharacterized LOC112011319 (LOC112011319) mRNA、 PREDICTED: Quercus suber uncharacterized LOC112033117 (LOC112033117) mRNA、 PREDICTED: Juglans regia uncharacterized LOC108996193 (LOC108996193) mRNA、 PREDICTED: Juglans regia uncharacterized LOC108996194 (LOC108996194) mRNA、 PREDICTED: Hevea brasiliensis uncharacterized LOC110656555 (LOC110656555) mRNA、 PREDICTED: Quercus …
Bpev01.c0157.g0070.mRNA1	19.3649	2.18164	0.51854	4.20728	2.58463e-05	0.000506151	7.50969	5.82117	5.91921	1.92487	21.0431	30.6079	3.76409	36.9178	29.7903	41.2646	22.5956	14.1513	18.0163	40.7816	13.9901	15.7405	tcaatttaaggaatagttattccgtcaTGACtatggggatggttagttcaagtattaaaatatatgtatactttaacaCCAATattattttatttcgcttctttcatttttaataaataatattttaaataataaacatttcacgtatcaaacatacccttatacttgattttggatttagggtttcgttgtacgtgttgttgaagttagatctCCAATacccactatctcacggagaccaagcccactttttattgcgacttTGACattttCCAATttatcaaaatatttgcaattaatttttgaaagatgtgcaaattcaCCAATattaaatctgtgagatctacatgtgagtctcacaaatttaataataaatttaaaaaataaatagacaaaaaa…	ATGGCTCACCACATGTTTTTCCTCTCTTTCCTAGTAGCCCTAGCAGCCATTGAAGGCATTCATGCAGTTGACTACCAAGTCACCAACACTGCGGGAAACACTCCTGGTGGGCAAGCAAACTTTAGTTCTGCCACGGATTTCATATGGAGGCTCTTCCAGCAAACCAACAACGCCGATAAAAAGAATGTGCAGAAAGTGAGCTTGTTTATCGATGACAAGGATGGAGTTGCATATACTAGCAACAACGAGATCCATGTTAGTGCGAGATACATCAACAGCTATTCGGGTGATGTAAAAAGAGAAATCACCGGAGTGCTTTACCATGAAATGACACACGTATGGCAGTGGAATGGTAACGGGCAAACCCCTGGAGGATTGATTGAAGGAATTGCTGATTTT…	PREDICTED: Quercus suber uncharacterized LOC112011319 (LOC112011319) mRNA、 PREDICTED: Juglans regia uncharacterized LOC108996194 (LOC108996194) mRNA、 PREDICTED: Juglans regia uncharacterized LOC108996193 (LOC108996193) mRNA、 PREDICTED: Quercus suber uncharacterized LOC112033117 (LOC112033117) mRNA、 PREDICTED: Quercus suber uncharacterized LOC112014153 (LOC112014153) mRNA、 PREDICTED: Hevea brasili…
Bpev01.c0158.g0022.mRNA1	27.815	-7.55093	0.62855	-12.0133	3.02674e-33	9.80967e-30	111.707	96.0493	94.7073	135.703	2.86951	0	0	0	0	0	0	0	4.00362	0	0	0	tgccaaaagaacaaaatataaaagaagttcggaaaattgagaggccatcctggagaataagatggatttctttgattggtgatagataggcaagtgcaaaactccaaagaaacTGACaTGACcaaaccattattaataaacaattcatacacaaaatatctttcaaaataaaaatactttttaaatataaactccaccaaaacaacttgtaacctttataccacgtcaaaaacacttttgtttttttccaaactattaataaacaatttaaacccaaaatatttttcaaaatacaaaatactttttaaatatgaactatattaataataataaaaaaaaaaaacaaaaaacctcaccattaaagagaaatgctattgtccaacaatttcacctaaaatc…	ATGAATAATTCTGGAGCAGAAAGTGAGCAGAGACCAGCAGCCGATGTTACTAAGGACAAGAATGGAATTGATCAGGTTGTGCTTAGGAACCCTCGAGGAGCTTCAGCAACGGTTAGCTTGCATGGAGGGCAGATTCTTTCATGGAAGACCGACCATGATGAAGAATTATTATTCACAAGCAGTAAGGCTATCTTTAAGCCACCAAGGGCAGTGAGAGGAGGAATTTCAATTTGTTTCCCGCAGTTTGGAACCCGTGGATTACTGGAAAAGCATGGGTTTGCTAGGAACAAGATTTGGGCCATTGATGAAAATCCTCCACCACTGCATCCCAATGATTCCAATGGCAAAGCATATGTTGACTTGCTACTCAAACCATCTGATGAAGATCTGAAGAACTGG…	PREDICTED: Juglans regia putative glucose-6-phosphate 1-epimerase (LOC108980559) mRNA、 PREDICTED: Juglans regia putative glucose-6-phosphate 1-epimerase (LOC108997366) transcript variant X4 mRNA、 PREDICTED: Quercus suber putative glucose-6-phosphate 1-epimerase (LOC111989328) mRNA、 PREDICTED: Juglans regia putative glucose-6-phosphate 1-epimerase (LOC108997366) transcript variant X5 mRNA、 PREDICT…
Bpev01.c0158.g0045.mRNA1	1.92772	3.86065	1.30197	2.96525	0.00302437	0.0214635	0	0	0	0	5.73901	3.06079	3.76409	3.99112	1.06394	4.12646	2.15196	1.01081	1.0009	0	0.999292	3.93512	ggttattcgtttcatagtggaacctgaaggcatgggggAGATTgttagagtagatatgggtgagagttctagcaccaaatttgggtcagcagatgaggaattcctttctaaattcaagcagaacatggtcaaggaTGACtccatcacatatgaggagagagtagtcagaaatgctgcagatacaattgctgtgctccatgaggtaaaccactgcaatctgtttttggtgggtagaatgcctgaaggtggagtagccttaggtttaagcatgaggagcgaatgcctagaactgggccctgtaggaagtttgtTGACttcacctgagttctcaacaacagcatcagttttggttgtccaacaatataataatcgggcatctacaaatttggtcggatggat…	ATGGGAGGAGAGCTTGTACAAAAATCTTGTTTCTTTCTCTTCCTCATCCTCATATGCCAATCTGTTTTGGCATCCCAAAAGTCATTGAGAGAGCGAAAACCATGCAAGCGTCTCGAGCTCTATTACCATGATATTCTCGTCGATGGCACAGACGTGGCCAACGCAACGTCCACCAAAGCTGCAAATCAGACTTTGCTCGGAAACTTCCATTTTGGCATGCTGGTTGTCTTCAATGATCCTATTACAGAAGACAACCATCTTCTTTCTCCTCCAATTGCACGAGCTCAAGGCTTCTATTTCTACAACAAGAAGGACGATTACAATGCATGGTTTGCCTTCACCTTGGTCTTCAACTCGAGCCAGCATAAAGGTACAGTAAACATCATGGGTGCAGATTTG…	PREDICTED: Juglans regia dirigent protein 5-like (LOC108997353) mRNA、 PREDICTED: Quercus suber dirigent protein 5-like (LOC111994110) mRNA、 PREDICTED: Juglans regia dirigent protein 5-like (LOC108997354) mRNA、 PREDICTED: Juglans regia dirigent protein 5-like (LOC108997307) mRNA、
Bpev01.c0158.g0049.mRNA1	109.612	-3.18678	0.355287	-8.96959	2.97632e-19	1.80867e-16	369.852	335.688	302.866	310.866	28.6951	49.993	23.5255	20.9534	17.023	24.7588	17.2157	97.0375	18.0163	34.9556	65.9532	36.3998	ttcaaactcggcgatttatcgtggttcggtctaccTGACctatgtccactccccaagcacaccgcttgAGATTtcaatccactaaaccaaactccttgcaggtggagttcaaacatttacacaccaagagtacaccactcttcttcacaaggtgaaaaatctccttcaTGACaccacacaagggtcacaccaaccctctTGACacaatTGACtgtggatcggatttaAGATTtctctcatacTGACaattctgctttttgagaaggatatacaaatgaagctcttacaataatatctcttactagaactcttgtatggattaaacttgaatggctcaaaggatattgaatagatgaaaagaaagaatgctttgagttctaagcttgtttgtttctcact…	ATGGGAGCCAAATACTACAATATTATTGTCTTCTCTTTCCTAACTTTACTTGCTTTATCTTCAGCCTTGCAGGTCAAGAAACAGTACAAACCATGCAAACGCCTGATCTTGTACTTCCATGACATCATTTACAATGGCAAAAATGCTGCAAATGCCACATCTGCAATCGTCGCGGCCCCTGAAGGGGCGAACTTAACCATCCTGGCGGGCCAATTTCATTTCGGGAACATAGCCGTTTTTGATGACCCCATCACCGTAGACAATAATCTACACTCGAAGCCCGTCGGCAGGGCACAGGGGCTTTACATTTATGATACAAAGAACACTTTCACAGCTTGGCTGGGCTTCACATTTGTTCTTAATAGCACGGAACACCAAGGCACCATAAATTTCGCTGGG…	PREDICTED: Quercus suber disease resistance response protein 206-like (LOC111994098) mRNA、 PREDICTED: Quercus suber disease resistance response protein 206-like (LOC111986771) mRNA、 Quercus suber putative dirigent protein 7.5 gene partial cds、
Bpev01.c0159.g0042.mRNA1	12.7246	2.74111	0.991164	2.76555	0.00568271	0.03417	3.75484	0	5.91921	0	4.78251	18.3648	6.58715	23.9467	3.19182	75.3079	2.15196	15.1621	0	16.5068	23.983	3.93512	ttattaaacacttaattgtattttaaaatatatatttttaaattacatatttttaaattattatttttaaaatcacaaatttaaacgaattatagggtgcgtttgggtaaacgatttcgtagataataagtgcaattttaaacaaaattgtaaaaactggattgtttgggaactgcgtttttaaaaaattgctatttgaaaacgcagaaaatctgcattttcaaatcgcagctaaggcggtgcttttttgaaaacgcagaattttaaatgctaaactgtgattttaaatgctaaactgtgattttgctaaacgtttaactgcgttttaaaaaatcatgtttttaaatcgcactttttaaaatcacattttttaaaatcgcaatctaaaacagagccata…	ATGAAATTTTCGGTGCTGCAAATTTTGGCGCTTTTTATCCTGGATGGTGCCCTCTATTGCCAAGGTTGGGCTCGTCATACTTTTGTGGTGCAAGAGACTCCATACACAAGACTTTGCAGCACGAAAAGCATCTTGACGGTAAATGGACAATTTCCTGGACCAACTCTACATGTTAACAAAGGAGATACTATCGTTGTTGAAGTTCATAACAAAGCCAATTATAACATCACCATCCACTGGCATGGAGTGAGGCAACCAAGATATCCATGGTCGGATGGTCCTGAATATATTACACAGTGTCCAATTCAACCAGGACAAAAGTTTAACCAGAAGATAAAACTTTCCTCAGAAGAAGGAACTCTATGGTGGCACGCACACAGTGACTGGTCACGTGCCACT…	PREDICTED: Juglans regia laccase-15-like (LOC109010195) mRNA、 PREDICTED: Quercus suber laccase-15-like (LOC112034097) transcript variant X2 mRNA、 PREDICTED: Vitis vinifera laccase-14 (LOC100261086) mRNA、 PREDICTED: Vitis vinifera laccase-14-like (LOC100263789) mRNA、 PREDICTED: Vitis vinifera laccase-15 (LOC100258642) mRNA、 PREDICTED: Juglans regia laccase-15-like (LOC109010194) mRNA、 PREDICTED: Q…
Bpev01.c0161.g0001.mRNA1	2.28754	-4.50771	1.30232	-3.4613	0.000537571	0.00568749	10.3258	7.76156	7.89227	6.73704	0	0	0	0	0	0	0	0	0	3.88396	0	0	acttcacggatcgcagtggtatgaaaagaggctcctgagtccaagacccaagagtcaagaggacTGTCAacagatagaagtagtgcatcatgtacttcttctgttaccaCGACGtttgcagagtcgtcaccagtcttctttcttggttctctgcaatttttcttgaagtggccagtcttgccacaattccaacactccattggtttcccaaatctggatttgcttctaccttttctggatttcgatctgcctttaccagagtttctatcgtgtcctctacctcttgtctcgaggtttaaggcagcaccagaagtcgaggtttcactgccggcttttctccgaacttcctcgcttagaatcaaatcccgtatatctgTGTCAttgaatttctcgattCCA…	AGGATGGGCCTTCTTCAGAAAAAATTGACAAGGAACTTGCTTTGACAAAGGCTGTTGATGCGATGGTGCTTAGTATGGAAAGCCTTCCACTTTCCTCTGAAGACAACAATGAGACTCGTGACTATGGAATCAGATGCCGTGAGAAATATTCAAATTCTGAGACAGAATCAATCTCTGATGTGGCTGCAGAGCCTTATGGAAGCACACAGAAGACAAGCTCGAAGATATCCTTTGAAGAAGAAGCTTTTAATGGGTACAAAGGCAAAACTTGCGAGAAACCTGTGGAAGAAGGAGCACTGCTCTGTTATCAGAGGAAAGTGACAGTTCTTCACTTGCTTCTTTCAGCTTGTGTTGCAAAAAATACTGAAGATGACAAGAAGTGTTCTCAATTAGGAAAGG…	PREDICTED: Juglans regia transmembrane and coiled-coil domain-containing protein 4-like (LOC108991306) transcript variant X2 mRNA、 PREDICTED: Quercus suber transmembrane and coiled-coil domain-containing protein 4-like (LOC112035795) mRNA、 PREDICTED: Prunus avium transmembrane and coiled-coil domain-containing protein 4-like (LOC110771585) transcript variant X2 mRNA、 PREDICTED: Prunus avium trans…
Bpev01.c0161.g0056.mRNA1	8.09542	3.11256	0.980325	3.17503	0.0014982	0.0126445	1.87742	0.970195	0	1.92487	2.86951	4.08106	4.70511	31.9289	29.7903	20.6323	11.8358	2.02161	3.00271	1.94198	8.99362	2.95134	aataatacccacaggccacaagatactcaatggtaggaggccttatttTGACtgaattgatttgaaaactcctTGACcttaaaaccatccctgcctatgtgaatgcaatatacaaaattaatgagcttataattataattatttaaaacatctaagatgtgatcaaacacaaggacacgtacccatcatccatttcaaatgcaattagttattaaggggggcaaaattgttcaaaccggcgaaattattgcaaagtctatggatatgtatctttcataaaataattgcaagtcatgtgagaagaataacacatgttaaatgaatgaaaggCCAATaacacagtatatgctactagatattttccatacatgtggttcgattcccactgaagagctgtac…	ATGGAAGTTGCGGAAGTATTTCACATGAACAAGGGGGCTGGTGAAACTAGCTACGCTAAGAACTCCAGCGTTCAGGGCAAGATAATATCAATCGTAGCGCCAGTTATAGAGGAGGCCATAATTCAAGTGTTGTACACAAATTTGCCGGAGAGCATGGGTGTTGCCGACTTTGGTTGCTCATCCGGACCCAACACCTTATCGGTGATCTCAGAGATAATAAATGTCATATATTCTAAATGCCGCCATCTGGGTCGCCCACCGCCGGAGCTTAGAATCTCGTTGAATGATCTTTACACTAATGATTTCAATGACATTTTTGGCTCCTTGCCAGCTTTCTACAATAGAATGAAGGAAGAGAAGGGCACCGTTTTTGGGCCATGTTTCATTTCCGGTGTGCCG…	Populus trichocarpa S-adenosyl-L-methionine:jasmonic acid carboxyl methyltransferase (JMT1) mRNA complete cds、 PREDICTED: Hevea brasiliensis jasmonate O-methyltransferase (LOC110652372) transcript variant X2 mRNA、 PREDICTED: Quercus suber jasmonate O-methyltransferase-like (LOC112011027) mRNA、 PREDICTED: Cajanus cajan 3 7-dimethylxanthine N-methyltransferase-like (LOC109814692) mRNA、 PREDICTED: H…
Bpev01.c0161.g0057.mRNA1	12.6231	2.34157	0.796526	2.93973	0.00328493	0.0228139	4.69355	0.970195	0	6.73704	11.478	3.06079	5.64613	29.9334	25.5345	37.1382	44.1152	3.03242	7.00633	9.70989	7.99433	4.9189	acatagtTGACacgtatagaatcgagatgcaatgtTGACaaaagtcAGATTtctttatatagaaggaaaaagaccatttgaaggggacttcgactttttctcttctctctctttctcagacaggagctctctatgagagctccggctcactgatccaccctcagaggggaaaccatggctctctccagagcccccatttatttttctcattctatataagcatgctaacttaagcatcggagggtctccggctccagtcggagacattctgaTGACtccttattttgcaggtgTGACactctctcagtccgattgcacgttgattgctagggtcgctgcCCGACaaggaagaTGACctataaatagcaccaacactactcaacatttttaagtagtaat…	ATGGAAGTTGCGGAAGTATTTCACATGAACAAGGGGGCTGGTGAAACTAGCTACGCTAAGAACTCCAGCGTTCAGAGCAAAATAATATCAATCGCAGTGCCAGTTACAAAGGAAGCTATAATTCAAATGTTGCACACAAATTCGCCGGAGAGCATGGGCATTGCCGACTTTGGTTGCTCATCCGGACCCAACACCTTATCAGTGATCTCGGAGATAATAAATGTCATATATTCTAAATGCTGTCAGCTGGGTCGCCCACCGCCAGAGCTTAGAATCTCGTTGAATGATCTTTATACCAATGATTTCAATGATATTTTTGGCTCCTTGCCAGCTTTCTACAACAGAATGAAGGAAGAGAACGGCACCGTTTTTGGGCCATGTTTCATTTCCGGTGTGCCG…	Populus trichocarpa S-adenosyl-L-methionine:jasmonic acid carboxyl methyltransferase (JMT1) mRNA complete cds、 PREDICTED: Quercus suber jasmonate O-methyltransferase-like (LOC112011027) mRNA、 PREDICTED: Cajanus cajan 3 7-dimethylxanthine N-methyltransferase-like (LOC109814692) mRNA、 PREDICTED: Quercus suber jasmonate O-methyltransferase-like (LOC112011029) mRNA、 Vitis vinifera contig VV78X211230.…
Bpev01.c0161.g0082.mRNA1	6.47303	2.4973	0.899644	2.77587	0.00550538	0.0334436	1.87742	0.970195	0	2.8873	0.956502	13.2634	3.76409	0.99778	13.8312	21.6639	9.68383	6.06484	7.00633	12.6229	6.99504	0.983779	gttattgaaaaaagtgggggcaaaattgtaatttcacaaaaaaaattttatgaaattacaattttacccccactttTGTCAataaccggctcccctccagttgagttcaactggaggggatccggatcccttgttgcagggataggtacttcttctgccattaatgttctttactttccaagaaacagacatatatagcactaggcaatgagatagtaacacttccatctttttattcaaaaatatattttggtggcggtgatcataaaacagacattaaaaagtcggaagataatccaaaaaaatgagcaatctccgggatagaaaatgggccaagtggctgtcttcttTGACcatctattccattatttagttcaccaacatggtggcttcgctggt…	ATGGAGAACAACGGACGTGATAACGGGCTGGCGAAGATCCAAATGCCCGGGCACCAGACAAGGGAGGTGTGCCACGACGACAGCACGCCTCCGGTGAGAGCTCAGACGATCGACGAGCTCCACTCCCTTCAGAAAAAGAGGTCGGCGCCGACGACTCCGATCAGAGGAGCTCAGGGAGCCTTTGCCACTATGTCCGAAGATGAACGCCGGAACCAGCAACTCCAATCCATTAGTGCTTCGCTGGCGTCGCTGACGAGGGAGACGGGGCCAAAGTTGGTGAGAGGGGACCCAGCAAGGAAGGCAGAAAGCCCGCGAGGGCCCACCAAAGTTGAGCATCACTACACTCCCTCCCTGCAGTCCCTGGCCATCAGTGATAGTGCGCTCAAGTTCACGCACGTC…	PREDICTED: Rosa chinensis phosphoenolpyruvate carboxykinase (ATP)-like (LOC112175314) mRNA、 PREDICTED: Prunus mume phosphoenolpyruvate carboxykinase [ATP]-like (LOC103319416) transcript variant X4 mRNA、 PREDICTED: Juglans regia phosphoenolpyruvate carboxykinase [ATP]-like (LOC108991349) transcript variant X1 mRNA、 PREDICTED: Juglans regia phosphoenolpyruvate carboxykinase [ATP]-like (LOC108991349…
Bpev01.c0161.g0108.mRNA1	4.26597	4.99804	1.22449	4.08173	4.4701e-05	0.000798215	0	0	0	0	1.913	3.06079	0.941021	12.9711	8.51151	11.3478	8.60785	8.08646	2.00181	2.91297	1.99858	5.90268	tgttgtttcctCCAATgcctcttgctttttttttggttctgttgccactttgctcgttatcaagtgtatactttataatatagtaataaaaattattattaaatctaaaatttaatagcaatttattcaaaatttaatattaatttgttattgccgaattagtaaatgtgcacttaagagttgtaaaataattattaaattgtttatatatatcgttactcttataaaaacgtatatcagttcaaCCGACtgaatttgaggattaaagaaacaaaaattaatgaataaagaattctctaggatagtactgaaaaagttaagaagaagaaaaataaaaaataaaaaatccctagggggctaggatagtactgaaaaagtaagaggaaaaaaggtcctgaa…	ATGGGATTCTCTTACAGGTCGTCGTTTCGCTCCTCTCCCCTACACTCCCAATCTCATCGACCTCATAGCCGCACCACCCTCCATGGCCCAACAACCTTCCACTGCCGCCCCGCCGCAATGCCTAGTTCCCCTCAGAACCGGAACCTCTTCCGTCGCCAACTCCCTCCAAACCCACCGTTTCCTCACATTCCCAAACGCATCCACCTTTCTCTCAGAGTCCACGCATCAAACAGATCAAGTGCAAATCTAATCGGTACCTCCGCAGTCACCGCAACGCTAGCCGTCGCCAACCGTGTGCTCTACAAGCTCAACCGACTGAATTGA	-
Bpev01.c0161.g0112.mRNA1	19.9531	1.534	0.481426	3.18636	0.00144077	0.0122483	1.87742	12.6125	7.89227	10.5868	13.391	11.2229	30.1127	17.96	14.8951	39.2014	61.3309	19.2053	14.0127	23.3037	20.9851	20.6594	agtaattaggggcgaaaatgttatgtgtggtgcacatgatgtaagttttgtccaaaaaaactaacggagggtcctaaaTGTCAtggttacgtagtttgtacggtctgaaTGTCActttttaaattttagaagtacaaatgctgaaattgtaattcttctaaagggggtaatgtgtatttttctcgccctataCCAATaatacgataaactCCAATgatctaactattgaatcattcgagacctatattaattcctataagagatcaaagaaatattccaaaaaacatttgtctctttcgttcatgtactagacctcatcaaataaaaaagaactattattgtttttttctcaaaagccctaaTGACttttcgaaatgcgaTGACtacatataaattgga…	ATGGCAAGCCCCTGTTGTTCGACTGTTTTCCCCATCTCACACATTGAAGCAATGCTGACAGTGAGACCATACAAGATGACTGATCCGCGACGATCACGTCAAGTGTCGGCCATGGACGGCTCTGTCGTCTCGGGAATATTCCGAAGTTGTCTTCACGTGGTTCTTTACTACAAGAGCGTGTCGGAGGAGGATTCGGGGTGGCTTTTGGCCGGCTGGGCTATGGAGTCACTAGCGCGAGCGTTGTCGGAGCAGCAGCCATTGCTCGCCGGAAGGCTTCGGCGAGGGGAGGATGGCGATGGAGAATTAGAAATTGTATCCAATGATAATGGGGTCAGGCTCATCGAGGCACGCATCGCGGTGACTTTATCAAGCTTTCTTGAATTATTGAAGGAAAATGAA…	PREDICTED: Quercus suber anthranilate N-benzoyltransferase protein 1-like (LOC112036292) transcript variant X2 mRNA、 PREDICTED: Vitis vinifera uncharacterized LOC104878715 (LOC104878715) partial mRNA、 PREDICTED: Quercus suber anthranilate N-benzoyltransferase protein 1-like (LOC112036292) transcript variant X1 mRNA、 Vitis vinifera contig VV78X186529.3 whole genome shotgun sequence、 Vitis vinifera…
Bpev01.c0162.g0007.mRNA1	8.85942	2.99233	1.01224	2.95615	0.00311502	0.0219076	4.69355	0	0	0.962434	26.7821	15.304	8.46919	1.99556	4.25576	1.03162	0	22.2378	3.00271	22.3328	11.9915	18.6918	atggagcgttttaaagtccggaacatcctggcatccgcatcacagcaaacttcatataagccagaaaaactaagcattatctatatgttcagtttacagtaagatggatcacatagcaacttcttctttttttgttgtaaaataaaaaattcttattaatactaaataatattaatctgaaaaataagataaatagaatacaattaaaatagaataaggaaatatctcataaaattatagaatcacgcaatagcgttatctttaaagcttgatttcgtaccttctagagtatgtaactcggtacgattaaatttttTGACacgcaatcttttaggattagactgcacttctaaatacaaaggtggaatattgaacacCCAATttgatgggctgatttta…	ATGGAAGCCATTACCCATCTTTTCGTTTACTCTTTCTTATTCTCCCTGTTTAGAATCTGCATTACACAAGACACTATTACTCCAAGCCAGTCAATCAGAGACAATGCCACTTTAGTTTCAGCCGGCGGATCATTTCAATTGGGATTCTTCAGCCAAGGTAATTCCAAAAGTCGATATCTTGGAATATGGTACATGATATCTTCGGAGACAGTTGTATGGGTAGCCAACAGAGACGCTCCGCTTAACGATCAGTCAGGAGTTTTAAAGGTCACTGATGATGGAGTTCTTGTGCTTTTAAATAGCACGAATAGTATTGTTTGGTCATCTAATACATCAAGAACTGCAAAAAATCCAGTTGCACAGCTCTCGGACGCCGGGAATCTTGTTGTGAAAGATAGA…	PREDICTED: Quercus suber G-type lectin S-receptor-like serine/threonine-protein kinase At4g27290 (LOC111992253) transcript variant X2 mRNA、 PREDICTED: Juglans regia G-type lectin S-receptor-like serine/threonine-protein kinase SD1-1 (LOC109014127) transcript variant X5 mRNA、 PREDICTED: Quercus suber G-type lectin S-receptor-like serine/threonine-protein kinase At4g27290 (LOC111992253) transcript …
Bpev01.c0162.g0075.mRNA1	45.0501	1.25945	0.445828	2.82498	0.00472843	0.0298245	14.0807	31.0462	24.6634	18.2863	61.2162	54.074	42.346	99.778	91.4988	79.4344	89.3064	17.1837	22.0199	19.4198	23.983	32.4647	aagctcttggtgtacagcttgcaatctctttagcaatTGACttcaatcttgagaaattcattcttgaaggtgattcacagatagtaatttcaacattacaagatcaatgtacaactcaggactggcgtatttcctcaatcattcacaattctgttgctactataccggtaccaaccatatggataactcgaaaaattaataaaagtacaaatttttgtgtccactatgTGACatattgggccgcagccagatatttcttTGACaacattctcacctattcctttcctatttcttctgtaccactcgttagtggtaaAGATTtcccgtttaaatttttgcctatttaatttttgtttttcgtaggtacttaaaaaaaaaggggagcagccgagcaggtac…	ATGGGAGAATCAGGAAGTGCGGAAATTCGACAAATCGCAAATGCTTCAATAAAAGATGTATATCAACGTGCGAATTTGGTAAATGACATGATAAAAGAGTTAGAAAGCTTGAAGCCTCTCTCATCACCTAAATGTTGTATCTACAAGGTTCCAGATCCTCTTCGCAAGTTGAACGAAGAAGCCTACACTCCTCAGGTTATTTCGATAGGGCCTTTTCACCATGGCGATGAAAAATTGCAAACCATGGAAAAGTACAAAGTAAGATATCTCAAAGAATTCATGGAATGGGTCAAGATAGACTTGGAGAATTTAGTACGCGTTATAGAGGATTCTGAAGAAAGTGTTCATCAATGTTATGCTGAGATTATTCCACTTAGCAGAGGAGGAGGAACTACAGCA…	PREDICTED: Citrus clementina UPF0481 protein At3g47200 (LOC18038413) mRNA、 PREDICTED: Quercus suber UPF0481 protein At3g47200-like (LOC112035259) mRNA、 PREDICTED: Quercus suber UPF0481 protein At3g47200-like (LOC112030786) mRNA、
Bpev01.c0163.g0039.mRNA1	38.2558	1.33151	0.482933	2.75714	0.00583091	0.0348814	14.0807	13.5827	28.6095	15.3989	30.6081	41.8309	41.4049	21.9512	6.38364	20.6323	23.6716	64.6917	91.0823	73.7952	89.9362	34.4323	gatattggtaagatcaaatggtttaataattgaaaataaagaccattcggattagatattgatgctattattatgcattcagtttctagttgtaaggttcttaaatgatattagtgttagaatttgaaaaaagaaaAGATTatattaattctaaaataaagacgtaccgaaataaaagataaatagctaattcgagatagctaatcacaaggttcagatattgtccttagttggtctttcagtgctttttcttcttTGACtactcctttggcccaTGTCAagtggggtcaaatcttcaccttccagcaagtAGATTtttggacctTGACaatggtggcttggatttcactttacatcacaataatagcacagttcttgtgctctccgttctttcagttg…	ATGCCAAGTGACAAGACCGTTGGGGGTGGTGATGATGCTTTCAACACCTTCTTCAGTGAAACTGGTGGTGGGAAGCATGTCCCCCGTGCAGTTTTTGTTGATCTAGAGCCCACCGTCATTGATGAAGTTAGGACTGGAACATATCGGCAACTTTTTCACCCTGAACAACTTATTAGTGGCAAGGAAGATGCAGCTAACAACTTTGCTCGTGGCCACTACACCATTGGGAAAGAGATCGTCGATCTTTGCTTGGATCGTATCCGAAAGCTTGCTGACAACTGCACTGGTCTGCAAGGGTTCCTGGTTTTCAATGCTGTGGGTGGGGGCACTGGTTCTGGTCTTGGCTCCCTTCTACTTGAACGACTTTCAGTGGACTATGGCAAGAAGTCCAAGCTTGGG…	PREDICTED: Citrus sinensis tubulin alpha chain (LOC102609137) mRNA、 PREDICTED: Prunus mume tubulin alpha chain-like (LOC103335706) mRNA、 PREDICTED: Fragaria vesca subsp. vesca tubulin alpha-3 chain (LOC101301331) mRNA、 PREDICTED: Juglans regia tubulin alpha-1 chain-like (LOC108997696) mRNA、 PREDICTED: Prunus avium tubulin alpha chain-like (LOC110755890) mRNA、 PREDICTED: Quercus suber tubulin alph…
Bpev01.c0166.g0012.mRNA1	40.4516	1.47216	0.331162	4.44544	8.77109e-06	0.000208257	20.6516	5.82117	25.6499	17.3238	68.8682	54.074	51.7562	49.889	43.6215	73.2447	39.8113	37.3999	44.0398	29.1297	22.9837	62.9619	atattcttaaaattataatattaaaagaaatgctatatagtgcacacctattttagtaggcTGACgtactaatgttcatctgccattggaattttttttttacaagggctgatgtagcagcctagtgaaatttgggtgagatgagagtgtaatttgtagttgttgcacataattgttaaccaaattgtttaaattttgctatcttaacctaaaacttaatggaatacaacaaattaaagaaaaatgaaaaatactctaaagatgataaatattgaaacgttaaaatttaaataatttaattataaataattgctagaattttataaatgtcgttataaaattatcctatcatagtgtatagtTGACaaattagctacaaactaattaaatTGACatctt…	ATGGGTCTTCAGCCGAACTTGATTTTGATCACAGCTTCAGTATTTTTCAGCGTTGCCACAGCTTCCTCCAATGGAGAATGCAAGTCACTTGATCCATGTTCATCAGATGGAGATTGCCAAGCTGGATTCTATTGTTTCTCTTGCCCTCAAGGATTTTCAGGCTCTAGATGTGTTAGATCAACCACTACAAACCAATTCAAGCTCCTGAATAACTCTCTTCCCTTCAATAAATATGCATTCTTGACAACCCATAATGCTTATGCTATCGAAGGGGAGCCATCTCACACGGGGGTTCCTCGGATTACCTTTACAAATCAAGAAGAAAATGTCACTCAACAGCTAAACAATGGAGTTCGCGGCTTGATGCTTGATACGTATGATTTTCAAGGAGATGTATGG…	PREDICTED: Quercus suber PI-PLC X domain-containing protein At5g67130-like (LOC112004761) mRNA、 PREDICTED: Citrus sinensis PI-PLC X domain-containing protein At5g67130-like (LOC102612382) transcript variant X2 mRNA、 PREDICTED: Juglans regia PI-PLC X domain-containing protein At5g67130-like (LOC108987943) transcript variant X2 mRNA、 PREDICTED: Vitis vinifera PI-PLC X domain-containing protein At5g…
Bpev01.c0170.g0025.mRNA1	33.4972	4.94258	1.08865	4.54008	5.62327e-06	0.000144643	1.87742	0	0	3.84974	13.391	6.12159	5.64613	5.98668	27.6624	19.6007	7.53187	92.9943	103.093	113.606	114.919	19.6756	gctaagatataaaaagaatgagtaatttatatagaatagtttggcctaaacctataagtttaagcttttgagttgtttggtgtttctctctttcaatagctttcctctttttggtgatgcataaagcgcaacTGACcttccacattgaaattaaataaattattaagagtaatgttacttttcagacctatttataacgcatatttgttaatatgtttgttaacgttttttcattctcccttttgttttttgttttttaaaaacaaaaatattaataaacaattcaaaacataaaacacttacaattacttttatttttaTGTCActtcataataatttttttttttaaaaaaaaaacaataaactccatttaaaaaagcattaactaatagagcttaa…	ATGGCTGACGTGCACATGGGAGAGACCGAGAGCGAGACGTTTGCGTTCCAGGCGGAGATCAACCAGCTTCTGAGCCTCATCATCAACACCTTCTACAGTAACAAGGAGATCTTCCTTCGTGAGCTCATCAGCAATGCCTCTGATGCATTGGATAAGATCAGATTTGAGAGCTTGACGGACAAGAGCAAACTTGATGCTCAGCCGGAGCTCTTCATCAGGATTGTTCCTGACAAGGCCAACAAGACCTTCTCAATCATCGATAGCGGTATCGGCATGACCAAAGCAGATTTGGTGAACAATTTGGGGACGATTGCGAGGTCGGGGACGAAGGAGTTCATGGAGGCGTTGCAGGCAGGAGCCGACGTGAGCATGATCGGGCAATTTGGTGTTGGGTTCTAC…	PREDICTED: Theobroma cacao heat shock protein 83 (LOC18606583) mRNA、 PREDICTED: Ziziphus jujuba heat shock protein 83 (LOC107430207) mRNA、 PREDICTED: Quercus suber heat shock protein 83-like (LOC112038312) mRNA、 PREDICTED: Vitis vinifera heat shock protein 83 (LOC100265661) transcript variant X2 mRNA、 PREDICTED: Prunus avium heat shock protein 83 (LOC110767700) mRNA、 PREDICTED: Vitis vinifera hea…
Bpev01.c0171.g0011.mRNA1	48.5037	1.04012	0.277589	3.74698	0.000178976	0.00240191	15.0194	37.8376	30.5826	25.0233	43.9991	59.1754	76.2227	36.9178	41.4936	41.2646	37.6593	64.6917	64.0579	67.9693	85.9391	48.2052	tttcggactaaatacttatggtttgtatgcgtacgacaccgtctggcttcttgctcatgcactCGACGcatttttgaatcagggagggaatatttcattttcgaatgatCCGACattaaccaagttccatggagggaacttgcgttttgatagtatgagcatctttgatggagggatgatgttgcttgatagcattctagaggtgaatataactggtttaactggcCCAATcaagttcagtacttcggatagaaacctcattggtactacatatgaagtcatcaatgtgattggcacagggataaggagaatcggttattggtCCAATtcttccggcttgttggaaaagctcaacgcagaaacaaatcgttcccgttcaaataatctatatggTGTCAt…	CCCCTAATTGCTAATTTCGTGATTTACTTAATTTGCAGGTTTAGCTTTTCAACTTTGTTTACTGCTCATAGAGAAAAGATTGATAGCGCTCTTGGTCGCTTAGTGCTTATAATATGGCTTTTTGTAGTTTTAATACTCAATTCAAGTTACATTGCAAGTCTGACCTCAATCCTCACCGTCGAGCGCCTTTCTTACTCTGTCAAAGGGATTGAAAGTTTAATCATAAGCAATGATCCCATTGGTTACCAACGTGGTTCTTATACTAAAAATTATTTAATCGACGAGCTCAACATACACGAGTCCAGACTTGTTCCTCTTGACTCGGAGGAAGAATTCGAGAAAGCCTTGAACGATGGTCCCAAGAAGGGTGGTGTTGCTGCAGTGGTTGAAAAGCGAGCA…	Arabidopsis lyrata isolate s2-1_1 AT4G3529-like protein gene partial sequence、 PREDICTED: Arabidopsis lyrata subsp. lyrata glutamate receptor 3.2 (LOC9303151) mRNA、 Arabidopsis lyrata isolate s1-5_1 AT4G3529-like protein gene partial sequence_x0001_EU546084.1 Arabidopsis lyrata isolate s1-5_2 AT4G3529-like protein gene partial sequence、 Arabidopsis lyrata isolate s1-3_2 AT4G3529-like protein gene…
Bpev01.c0171.g0017.mRNA1	57.2953	-1.45842	0.448503	-3.25176	0.00114693	0.010278	135.174	115.453	102.6	84.6942	12.4345	24.4864	14.1153	83.8135	92.5627	58.8021	67.7868	22.2378	16.0145	25.2457	19.9858	41.3187	tggcttctactattttttatagctttaagtatagatatataacaaatcataggttaactcttcggattgaaaagatattgcgtagggtaaaatagctttaatttggatagtttattaattaaatgcaaaaagaaagagactgagaaaaaaaatagtggctggcttgcactatatgggTGACcgatctctttgatcaaaggaagtgattagataatacgtgaaatatataattaaaatgaaaggaaaTGACatagacaaaatttgaattttgaatctttgctttgatatcatattgaattaCCAATtattcaaaaagcttaatctaatagaaaatattttatgaatttaatcatttaattaatatcctaacacgttaacgtgatcaaattaccccctttt…	ATGGACGGTGGCTTCCTAGCTGGTCACAACAGCCAAGGAGCGAAAGATGATTTGTATACTGAACTGTGGCTGGCATGTGCTGGCTCTCATGTTTACGTTCCGCGCGTTGGGGAGAAGGTTTTCTACTTCCCTCAAGGTCACATGGAACAGGTTGAGGCTTATACCGACCAAGACTGTATGACGGAAATGCCAATTTACAATTTATCTTCTAAGATCCTTTGCAAGGTTGTTTATGTTCAGCTAAAGGCTGAGGCGCAAACAGATGAGGTGTTTGCTCAAGTTACTTTGCTTCCAGTGGCAGAGCAAGATGAGCTAAGTTCGGAGGATGAAAATGCTGTGTTATTGCCTCATAGAGTTGGTGTGTGCTCCTTTTTCAAAAGGCTCACTCCTTCTGATACA…	PREDICTED: Prunus persica auxin response factor 2 (LOC18768867) transcript variant X2 mRNA、 PREDICTED: Ziziphus jujuba auxin response factor 23-like (LOC107426029) transcript variant X1 mRNA、 Prunus mume auxin response factor 1-like (LOC103333854) mRNA、 PREDICTED: Ziziphus jujuba auxin response factor 23-like (LOC107426029) transcript variant X2 mRNA、 PREDICTED: Quercus suber auxin response facto…
Bpev01.c0173.g0004.mRNA1	7817.7	1.31499	0.194623	6.7566	1.41271e-11	2.40979e-09	3490.13	5585.41	2213.78	3488.82	11367.1	8672.25	8391.09	12309.6	8900.92	11079.5	9230.84	7025.11	8322.52	7318.35	8644.87	9042.9	tgcaccacgaaatttctcgaaaccatatttttcaggccatcactgccataaggtcaagttctaccaagtcaaattgtccaaacatcttctcaaccatttgggcaaatgtgcttccttcaCCAATacctttttgtagcttttttggaccacaactttaaacatcttgtgcagacgggcagctctatagaatatgcttctctgttttttcatctcaactacaaatagggtattgggtatcttgaactacacctcattttaatattcaactttgtgggtggaAGATTactgcacgcatgccacatgaacattttaaccgtatttgatactttaaaatttcaaatcatcttccacactatattttcatcgctttgccaagaactcccaccacgccgcataatc…	ATGGCTGCACTTTGGGTGAAAACAAATCTTCTAACACTTGCTGTAGTCGCATTAATCTTAGCAGGATATGTGAAGGCTCAAAATTGTGGATGTGCCGCAACCGAATGTTGCAGCCAATACGGCTATTGTGGCACTAGCGCTGAATACTGTGGGCAGGGGTGCAAAGGAGGCCCTTGTACTTCATCCCCTAGTACTACACCAAGTACTTCAAGCGGTGTTTCGGTGGCCGATATTGTGACGCCGGATTTCTTTAACGGTATACTTAATCAGGCCAGTGGAGACTGTCCAGGGAAGAGCTTCTACACTAGGGCAGCATTCCTTGATGCTCTTAATTCGTATCCTCAATTTGGCACCACTGGCACTGCTGATGATTCTAAACGTGAGATTGCTGCTTTCTTC…	PREDICTED: Vitis vinifera endochitinase A (LOC100268106) transcript variant X3 mRNA、 Panax notoginseng chitinase (CHI1) mRNA complete cds、 Alnus glutinosa partial pr3 gene for chitinase exons 1-2、 PREDICTED: Quercus suber endochitinase EP3-like (LOC111999187) mRNA、 Corylus heterophylla class IV chitinase mRNA complete cds、 PREDICTED: Vitis vinifera endochitinase A (LOC100268106) transcript varian…
Bpev01.c0188.g0002.mRNA1	136.681	3.94687	0.320477	12.3156	7.46546e-35	2.90347e-31	11.2645	6.79137	13.8115	14.4365	258.256	244.864	249.371	106.762	110.65	104.193	118.358	228.442	171.155	185.459	194.862	168.226	gaaaagttagtaactaaacttaaaaaatacatattttaaataactaaaatagatactagagatgctctaaggtatttatttctttttttttttgtttaggcagttaatgtttgtggtgttagtttgaAGATTtatatcggttacgcacttaaatgccacagacccatTGACaaggcgcaattgtcggcaaccgcccgtttgttaatccattctctttttttttttcttcttattttttattaaaaaaaattaaaatattaacaaataactttcgatgtaaaacactaaaaaagaaaaaaactcaaaacattttacgcaacattaaaataatttttcaaccaaaataaaaaatcacctcggttatcaaatacatccggtaactctcttatatcttgaagc…	TACCAACCCCATTTACCAGTGCTATTTCCTTCAACTTCACCAATTTCACTTCTGGTGACTCCGATATAAAATATGACAGAGCTTTCGCAGCAAACCAGGTCATCCAACTCACCGGCAACAAGGTCATGACGAACTCTGTGGGTCGAGCCACGTATTTCAAACCCATGCACCTGTGGGACAAGGCATCTGGAAACCTCACAGATTTCACTACCCATTTTTCGTTTGTCATTGATTCGCATAATAGTACTAATTATGGAGATGGGCTTGCATTCTTCCTAGCACCTGATGGTTCATCAACAACTCCTGAAGGCAGCGAAGGTAGCGGTATGGGTCTTGCTAGGCTTAACGAGTCATTAAACACGACCGCCAATCATTTTGTTGCGGTGGAGTTTGACATTT…	PREDICTED: Populus trichocarpa L-type lectin-domain containing receptor kinase IX.1 (LOC18095141) mRNA、 PREDICTED: Populus trichocarpa L-type lectin-domain containing receptor kinase IX.1 (LOC7478697) mRNA、 PREDICTED: Juglans regia L-type lectin-domain containing receptor kinase IX.1-like (LOC108983901) mRNA、 PREDICTED: Ziziphus jujuba L-type lectin-domain containing receptor kinase IX.1-like (LO…
Bpev01.c0188.g0007.mRNA1	15.2079	2.2925	0.619157	3.70262	0.000213382	0.00277183	0	5.82117	2.9596	6.73704	26.7821	20.4053	7.52817	22.9489	24.4706	42.2962	27.9755	14.1513	3.00271	18.4488	7.99433	11.8054	ttaaacgattttcatatagttaTGACaatgTGACagtaaaaaatagatattattattttttaaaaaaaaaaattttttgttaattcaaatgttaattttcactattacactattataattaaattgcaatcaaCCAATcaacaagtatTGACtaaatagtatttgtctttaactttttggtataaacaaatggacataatttttctttaaactAGATTgaagaaattaagttagtctaatatagtttataaaaaTGTCAtgtgataaatacattttttaaacagcacgtgagaagcacatgcctttttaataagtcatcttttatctggtaggcaacatatatgaatatgcgacagagaattaacaaaagtaacaattttgattgctgcaatatgtttt…	ATGGCTTTTTACATCTTCAAAATCAAACACTTCTCATTTCCAAAGCCCCAAATCCTCTTTTATCTCTTAACGATCACCGATTTCTTCTCACCACACCGCCCATTTACAAGTGCTTTATCCTTCAACTTCACCAGTTTCATTTCTGGTGATCCCAATATAACAAATTCTAGAGCTTTCATTCAAGACCAAGTCATCCAACTCACCAGCACCCAGATCTTTACGGGGATTGCAGGTCGAGCCACGTATTTCAGTCCCATGCACCTGTGGGACAAGGCATCTGGAAACCACACAGATTTCACTACCCATTTTTCGTTTGTCATTGATTCGCATAATAGTACTAAATATGGAGATGGGCTTGTATTCTTCCTAGCACCTGCTGGTTCATCAACAACTCCTGAA…	PREDICTED: Prunus persica L-type lectin-domain containing receptor kinase IX.1 (LOC18780831) mRNA、 PREDICTED: Prunus mume L-type lectin-domain containing receptor kinase IX.1-like (LOC103336354) mRNA、 PREDICTED: Juglans regia L-type lectin-domain containing receptor kinase IX.1-like (LOC108983901) mRNA、 PREDICTED: Juglans regia L-type lectin-domain containing receptor kinase IX.1-like (LOC1089956…
Bpev01.c0190.g0053.mRNA1	4.14711	4.95989	1.51628	3.27109	0.00107133	0.0097625	0	0	0	0	0	0	0	8.98002	2.12788	8.25292	15.0637	10.1081	4.00362	5.82594	11.9915	0	aattacggataaacaaaaaaataaaataaatagatcaacttcTGACtgcactcatcttcttcacaggtcctgcacatccaaacctacaagtgaaacaatgatatgaattatcaagtaTGACactaccaagaaaatgagcaTGACcacaatcaagaaaagaatgataatgaattaccattgtaataacttatattttaacttcaggTGACgactttgtataagtcaacttagatccaagtatgccacattttttgcaaaattataatCCAATtttcagaaaataatacaagctaaattattttaatctctttaagtatatttatttttttttaaaaatacctgagtaattacacttttttcagtttcaactacataatcatgttgaataggagttatcaa…	ATGGGCAGCAGTAGCACCCTTTTAGAAGCTCTCAATGTTCGCGTGGAGGGCTCAGGCCAGAGGATCCTCGTCCGGGTCGTCCTCGCCCACGGATTCGGTACCGATCAGTCGGTCTGGCAGCGCATTCTCTCCTCCTTCACGAATCACGCCCCACTGCCGCGTCATTCTCTAAGACCTCGTGTGCGCCGGCAGCGTCAACTCCGATTACTTCGATTTTCGTCGCTACACCACTCCGGCACTGATATTCCTAACGATCAAAAGAACATAATATCACTCAACACAGGCTTCTACTGGTAA	-
Bpev01.c0195.g0013.mRNA1	44.9591	1.38825	0.35003	3.96609	7.30607e-05	0.00119591	15.0194	16.4933	28.6095	21.1736	70.7812	113.249	43.287	40.909	85.1151	39.2014	43.0393	42.4539	22.0199	38.8396	49.9646	49.189	gcaataacagcgctccaagaaaccaaattcttttcgggcatttcgtggaaaacctgaagagaatcatctaatttcttacatttggcatacatatctactagagcacttcctgttaccacatccttatcaaaacctctcctcactgcatttccatgaatctgaatccCCAATtcaatgtcttctgtaacagaacatgctttcaaagaaactgcaaacgtagtgtggtcgaacaccatccctgttctccccattttcacaaatatatcaatTGACtctggataatcaccgttctgcaagtaccctgagatcaaagaattccaagacaccacatctctctcaggcattcTGTCAaaaaaTGACtgcgcaatccccatcttctcacatcctatgtacccaaaa…	ATGAACTTTCTTGCCATCCTCCTCACATACATATATGAAATCGATCGCATACTCTTTCTGGGTACTATAAATACTTACAATGCCACAATCAATCTGTTCCATCTGAAGTCACAACACATGTCATCAATGGAAGACAAAGTTTGCAGCGTGCCGGCCTGGTTCGACGAATTTATATTCATCATCTCTGGCATCGTAGCGTTGTTATTCTTATATTTACCAATGGAATACATAGATGGCAACCCTGCTCCGACCCTTATCTTTAAGGGCCAACCCTACACTTTCCACGCCTTCATTGTATGCGTATTGGGGACTTCTTGTGGCTCCAGGTGTTCCATGTATCTCCACGACAGGAATCCAAAGGCAGCCAGAATTTTCCGATACTTTGGCTGCTGGGCCATG…	-
Bpev01.c0210.g0013.mRNA1	138.893	-2.45181	0.562676	-4.3574	1.31615e-05	0.000289523	395.197	390.989	343.314	306.054	132.954	124.472	122.333	27.9378	10.6394	23.7272	15.0637	47.5079	53.0479	34.9556	81.9419	112.151	gcatgcatgcttttgatattggaatctctagcaatttattgtttaaattttcagcaatttggatagtaaatgtaataggttttatataggacccatttgtccgattagatggttggacaaaatttatttgagcaggtaagtcttatataaggatttagcttgagtgttataaaaaaactacaacatatgtgatatagtttgttttttttaaaggttgAGATTttattttactttcatttcatttttttaaaaaaaaaattcaaattaaatctccgccattaaaaataactatagtgtgtgcagctgtgctgtaatatttctatagaagtaataatacaagtcaccctttatgtttatcttgTGTCAaccaaaattgatgaagcttttaaaataactatt…	ATGGCCATGGCCGGATCACCCACTACCTCTCTAGTCTTCACAGTGCGAAGGTGCAAACCAGAACTGGTTGCTCCGGCTAAGCCAACACCCCATGAATTCAAACAACTGTCTGATATCGATGACCAAGAGGGTCTTCGATTTCAAATCCCATTGATACAATTCTACAAATATAATCCCTCCATGCATGGGAAAGACCCTGTGAAAGTCATCAGGGAGGCACTTGCGCAGACGCTAGTGTTTTACTACCCGTTCGCCGGCAGGCTTAGGGAAGGGCCTGGCCGGAAGCTTGTGGTGGAGTGTACCGGCGAGGGTGTTATGTTTATCGAGGCCGATGCTGATGTCACTCTTCAGCAGTTTGGTGATGCTCTTCAACCCCCATTCCCATGCATGGAGGAGCTC…	PREDICTED: Quercus suber benzyl alcohol O-benzoyltransferase-like (LOC112021200) partial mRNA、 PREDICTED: Momordica charantia benzyl alcohol O-benzoyltransferase-like (LOC111017182) mRNA、 PREDICTED: Quercus suber benzyl alcohol O-benzoyltransferase-like (LOC111989482) mRNA、 PREDICTED: Quercus suber benzyl alcohol O-benzoyltransferase-like (LOC112029458) mRNA、 PREDICTED: Quercus suber benzyl alcoh…
Bpev01.c0212.g0024.mRNA1	5.84016	2.61432	0.901737	2.89921	0.00374105	0.0250943	0.938711	3.88078	0	0	3.82601	1.02026	3.76409	6.98446	17.023	2.06323	3.22794	9.09727	14.0127	9.70989	11.9915	5.90268	attttttaaaaaaaaaaaaaaaaaaaaaaataagaacacagatggtggcggtggaaaaaatttgcaggtggtggtggagttctCCGACaaccctccttcacactacaagagaTGACtagtgaggaccttaccctaatgaagtggtcttgagagtaaggagagtcccttacaacttatcatcttaggtggtggggtgggtcaccagggactccacccactctcgcgaccatcttcatagggtgggaggaggtggttggnnnnnnnnnnnnnnnnnnnnnnnnnnnnnnnnnnnnnnnnnnnnnnnnnnnnnnnnnnnnnnnnnnnnnnnnnnnnnnnnnnnnnnnnnnnnnnnnnnnnnnnnnnnnnnnnnnnnnnnnnnnnnnnnnnnnnnnnnnnnnn…	ATGGAGAGTACTGGAAAGAAGAGGGCAGCTGTATTGGTTGGGTGCAATTACCCCAACACCCCACACGAGTTGTATGGATGCATAAACGATGTGTTGGGCATGCGAGAGGTGCTTGTTAAACGGCTGGGGTTCGAGCGCCGCCATATTGAGGTGCTCACTGATGCACCCGGTTCATCGGTGATCCCCACGGGAGTAAACATTAAGAATGCTCTGGATCGGATGGTGAATCAGGCTGAATCTGGTGATGTTCTTTTCTTCCACTACAGTGGACATGGAACCATAATCCCCTCATCCAAATCCGGCCATCAATTCAGGCAGGATGAAGCGATCGTGCCTTGTGACTTCAATCTTATAACTGATGTGGACTTCCGGCAAATAGTGAATCGGGTGCCAAAGGGA…	PREDICTED: Quercus suber metacaspase-9-like (LOC112041046) mRNA、 PREDICTED: Juglans regia metacaspase-9 (LOC108988376) mRNA、
Bpev01.c0213.g0019.mRNA1	14.9953	1.4612	0.492811	2.96504	0.00302648	0.0214635	13.1419	6.79137	1.97307	3.84974	13.391	24.4864	11.2923	13.9689	27.6624	20.6323	24.7476	24.2594	22.0199	3.88396	17.9872	9.83779	gattgttgagatggccgaactattccttttggccataAGATTagtagagttatccctaacttggtcattagtggtttggccacacctaagagtaatgatagagactattttttttttttaaatttgatgtgaattttaaaattaccattagatcaaaattttagactaatagtaatccatcataaatcaatagtaatttttttttgttgatatgaagtattcggctttactcttattgcagcccgatagtatcacgagcccatcactaaatttatgatgaattattatttaatttaattttaataataattttaaaaattacaCCAATtttagtacaaacaggccatgttaaagttattagatcccattgcacgggtcttgatcccaaattttaatatc…	ATGGCTTTCTCGTCCAAATTGCCTGTGGTTCTCTTCCTCTCTTCTCTCTTCCTCCATGCAGCATTAGCTGAGCTTGTATGCGAGGACCTGCCAAAGAGTGTTTGCGCGTTTTCAATAGCGTCTTCTGGGAAAAGGTGCTTGTTGGAGACGTCGGTGGCGGGCGACGGAAGCGTGGAGTACCAGTGCAGGACATCGGAGGTGTTGGTTCAGAGGATGGCAGAGTATATAGAGACAGACCAGTGTGTTCAGGCATGTGGGGTTGATAGGAACATGGTTGGCATTTCTTCCGATTCCCTTCTTGAGCCTCAATTCACCGTCAGCCTTTGCTCTCCACCTTGCTACCAGAACTGCCCCAACATTGTTGACCTTTACTCCAACTTGGCTGCCGGCGAAGGAGTA…	PREDICTED: Quercus suber uncharacterized LOC112025785 (LOC112025785) mRNA、 PREDICTED: Quercus suber uncharacterized LOC112004096 (LOC112004096) mRNA、 PREDICTED: Durio zibethinus uncharacterized LOC111296643 (LOC111296643) mRNA、 PREDICTED: Manihot esculenta uncharacterized LOC110620462 (LOC110620462) mRNA、 PREDICTED: Juglans regia uncharacterized LOC109021392 (LOC109021392) mRNA、 PREDICTED: Morus …
Bpev01.c0213.g0039.mRNA1	745.941	2.68309	0.208134	12.8911	5.0498e-38	2.45496e-34	148.316	135.827	139.101	165.539	748.941	739.692	739.643	1300.11	1190.55	1464.89	1403.08	696.446	857.775	811.747	784.444	608.959	taatagctttaattctagtctgaatgtgcccaaaatgatggtggttCCAATctttcaaagctagtttagtgctcctccactttctacttaaagagaaagctggagaaccaaggccgtctactagccaagctctagcaacgatcaaaaaactggacttgtctctcgtccagaaagcttcaaaacggaaaggcttcgggAGATTctgataattacccaaagtcgagagcaagatagagcaatgatccgattttatggcaggaaaatggttaacgatagcattagggaataaatgcatccaaccatgatttgcaaggccacgatccagacgctccctgatatttgctTGACcaagacgatggttgctccaagtgaaccggttgcctataaaacccagatcaa…	ATGGCGGCCGTACGAGTGGGGAAGATAAAGCTGGGTTCACAGGGACTGGAGGTGTCGGCACAGGGCCTGGGTTGCATGGGCATGTCCGCCTTCTATGGCCCTCCCAAGCCTGAACATGACATGATCGCTCTCATCCACCACGCCGTCCACTCCGGCGTCACCTTCCTTGACACCTCCGACAGCTACGGCCCCTTCACCAACGAAATCCTTCTTGGAAAGGCTTTGAAGGAAGGGGTGAGAGAGAGGGTGCAATTGGCAACCAAGTTCGGAATTAGCTTTGCGGATGGGAAGAGGGAGATCCATGGCGATCCAGCGTATGTGAGAGCAACCTGTGAGGCCAGCTTGAAGCGCCTCCACTTGCATTGCATCGATCTCTACTACCAGCACCGCGTCGACACC…	PREDICTED: Quercus suber probable aldo-keto reductase 2 (LOC112033820) mRNA、 PREDICTED: Quercus suber probable aldo-keto reductase 2 (LOC112033819) mRNA、 PREDICTED: Quercus suber probable aldo-keto reductase 2 (LOC112006346) mRNA、 PREDICTED: Juglans regia probable aldo-keto reductase 2 (LOC108993851) mRNA、 PREDICTED: Juglans regia IN2-2 protein-like (LOC108983210) transcript variant X2 mRNA、 PRED…
Bpev01.c0215.g0017.mRNA1	35.3896	-1.88681	0.277296	-6.80431	1.01537e-11	1.79498e-09	80.7291	84.407	59.1921	88.544	13.391	19.385	22.5845	14.9667	12.7673	15.4742	16.1397	22.2378	27.0244	30.1007	16.988	42.3025	tacacatgtattgagaatgcctgttgaattagatgaaTGACtTGTCAaggggtgttcTGACatttgaatgaAGATTgatgaaaagacactttcgtcaatctggataagcataggagaatgatctaatgttgagcgtggtaagtgtttcaccatagtatatagaggagaaaacatcagcccaagccggattagtgaaaacgctatcaagccttgccccatcaaagcccccatactcttggttattcgaccaggtaattaaaaaaaaaaagaaaaaagagagaggatcttgttggaactataccagcaatgggactacaatgggcagagagctgtgatattactttattttcttgaatctaagaaaataaaggagtaaattattggggattgaatgtgaga…	ATGACCTTTACATTTTGGTTGAATTCCATGATGCACACAATACTCATTAAAGCTGTTAGAAGTAAACTCTCAACCACCATCACTTCTGATGTGAAGTTGTACGTTTGGTACGGGTTGCTCCCGCCCACTAACACTCTGCCATCTGGCAAGAGCGCTGCTGTGGAGTGGTACATTCTGGGAATCTGGCTCGGGTTGAGCACCACGAATCCCCCGGTCGGATCCTCATCGGGGGTGAAGTTAGTAATGCCGCCAAAAAAAAAAGTAGCTGCAGCCTGCAAGGCAATGAAGCGTTTTGGCATCCCTGCAGATGAAGTAAAGCCAGCGCTGAATGAACTTCTAGAATTGTATAATAATAAGTGGACCCTTATTGAAGAAGATGACTATAAAGTTCTGCTTGAT…	PREDICTED: Vitis vinifera probable inactive histone-lysine N-methyltransferase SUVR2 (LOC100252920) transcript variant X2 mRNA、 PREDICTED: Prunus persica histone-lysine N-methyltransferase SUVR4 (LOC18785805) transcript variant X3 mRNA、 PREDICTED: Vitis vinifera probable inactive histone-lysine N-methyltransferase SUVR2 (LOC100252920) transcript variant X1 mRNA、 PREDICTED: Vitis vinifera probable…
Bpev01.c0215.g0028.mRNA1	202.082	1.43573	0.313017	4.58675	4.50195e-06	0.000121759	84.484	95.0791	73.9901	101.056	81.3027	108.148	156.21	312.305	300.031	315.674	338.934	264.832	298.27	304.891	295.79	102.313	tatttatgtgagagtagtaccaggatggaTGACctcctgggaagcctgattcatcgttggggcgggttgttacacttttgtttgcttgtataataaatttaggattaaaattttctacaaaccatattctaaaagTGACatatattctttaagcgtatgaaaagtacatgtttttttgttcatgttattaaaaaagaatatgagaagtacatgctattaaaaaaagcatgtatttctcacatgctaaagacacaTGTCAtttttacagcccgatttataggagtttcctacaaatcagtttgtaggaaatttatgtctataaatttatgggtaacacatataatcttcggaagataaacacttggcaagcctCCAATtaatgtggcaatgataaaatac…	ATGGCTCTACATTCTTCGCGCTCGCTGCCGAATCTCGACCTGAATAGCACCATAGAGGCACACATCCTCTGCTCCTCAGAGCCCACCCCGCGCATGATGGTCTATCGACGGAAGACTGCAGAAGCGGACACAGTACTAGCAGAAGACGGGATTCTTGTTCTGCAGGTAAATGATAGGGGGAAACTGAGAAATGATGAACGTTATGATGAGTACAGACGAAGTTCAGATTTTATAAAGGAGTATATTTTTCCCGGTGCATGCATTCCCTCATTAAGCCGGATAACATCAGCCATGGCTGCTGCATCCAGGCTTTGTGTGGAGCACGTGGAGAACATAGGAATTCATTACTACAAACAGTCAAATGTTGGAGAAAAAATTTTCTGCAAAACCAGAGCTGGT…	PREDICTED: Quercus suber tuberculostearic acid methyltransferase UfaA1-like (LOC111999550) transcript variant X2 mRNA、 PREDICTED: Juglans regia tuberculostearic acid methyltransferase UfaA1-like (LOC108991198) mRNA、 PREDICTED: Quercus suber tuberculostearic acid methyltransferase UfaA1-like (LOC111999550) transcript variant X3 mRNA、 PREDICTED: Juglans regia tuberculostearic acid methyltransferase…
Bpev01.c0215.g0029.mRNA1	162.027	1.92749	0.340133	5.66689	1.45415e-08	1.00631e-06	59.1388	32.0164	47.3536	70.2577	70.7812	116.31	106.335	233.48	309.606	247.588	218.424	257.756	281.254	218.473	252.821	70.8321	aaaattttggggggacattagtccccccaaaggactacatagttccgctcctgagcattagtaacagtttttttcagacttttcttcaataaagggaactaaattacttttttttttctttatttaaataagctttattgcagcctttcttattatttttttatattatttaaatattaggaaaataaaaaagaaaaagaaaaagaaaaagtcaaataaaaattatttaaaataaatgttagagggTGTCActttgtaatatatttgtatttaatgcattatgtttatttcaagtcacatcacagtttggctagcatcagtaactggcatgTGACctgaatttTGTCAtcttgctgggCCAATtattggcttaaattaaaataaaaaataaaaatctat…	ATGCTTCAGATAGGTGGCCAAAGAGACTGTAAGGCTGCCATGGCTGCTGCATATAGTTTGCCTGATGAAAGCTCTGCTCTTCAGAGCAAGCAAAAACACATGATGCCTTCTCCAATAGAAGCTGGGGCGCGCCACTTTGTTACTAGGTTCCTTGGACGTTATATCTCCGCTGGATGTTTAATTTTGTTGGAGGAAGGGGGCACAAAATTTACCTTCCAAGGAAACAGGAGAGAATGTTCTCTGAAATTGGTTCTTAAAGTTCACAGTCCCCAATTTTATTGGAAGGTCATGACACGGGCTGATTTAGGCCTTGCAGATGCATATATTGATGGCGACTTTTCTTTCACTGATAAAAATGATGGCCTTCTAAATCTTTTTATGGGGCTGGTGGACGCCATG…	PREDICTED: Quercus suber tuberculostearic acid methyltransferase UfaA1-like (LOC111999550) transcript variant X2 mRNA、 PREDICTED: Juglans regia uncharacterized LOC108991195 (LOC108991195) mRNA、 PREDICTED: Quercus suber tuberculostearic acid methyltransferase UfaA1-like (LOC111990399) transcript variant X3 mRNA、 PREDICTED: Quercus suber tuberculostearic acid methyltransferase UfaA1-like (LOC111990…
Bpev01.c0215.g0042.mRNA1	36.7219	1.89064	0.543562	3.47825	0.000504702	0.00544038	7.50969	10.6721	20.7172	9.62434	21.9996	28.5674	12.2333	30.9312	19.1509	26.822	21.5196	103.102	83.0751	101.954	72.9483	16.7242	tatagttaaactactttttaatggcaaggggtcaaacaaaaattcttctgcccaAGATTataaaataagacaaatttctaataaatcttgtaaaaatgggggaggccatggccatgcggattcccccttaggcccgtctatgcctataatgcttaatttctttataTGTCAtgcaaatgcaatgcttaaatatataactaattaatttgagacaatatacgcttcatatacataattattatcttcattaattaatgctactattgtattaatcatggtggtcctcacaggatcctcttgatcacctcattggctctagccacttgcaaattatgggacttcgaaccttcagtcgatcatgctcaaagacttgctcgatcacccgagtgatcagtactt…	NNNNNNNNNNNNNNNNNNNNNNNNNNNNNNNNNNNNNNNNNNNNNNNNNNNNNNNNNNNNNNNNNNNNNNNNNNNNNNNNNNNNNNNNNNNNNNNNNNNNNNNNNNNNNNNNNNNNNNNNNNNNNNNNNNNNNNNNNNNNNNNNNNNNNNNNNNNNNNNNNNNNNNNNNNNNNNNNNNNNNNNNNNNNNNNNNNNNNNNNNNNNNNNNNNNNNNNNNNNNNNNNNNNNNNNNNNNNNNNNNNNNNNNNNNNNNNNNNNNNNNNNNNNNNNNNNNNNNNNNNNNNNNNNNNNNNNNNNNNNNNNNNNNNNNNNNNNNNNNNNNNNNNNNNNNNNNNNNNNNNNNNNNNNNNNNNNNNNNNNNNNNNGATTGGTAAAGGTGGTGGAGTAGGAGGTGGAGCT…	-
Bpev01.c0217.g0001.mRNA1	802.612	1.84585	0.340843	5.41556	6.10982e-08	3.32117e-06	258.145	238.668	277.216	315.678	447.643	516.254	504.387	1300.11	1457.6	1298.8	1439.66	1044.16	1204.09	1108.87	1020.28	410.236	nnnnnnnnnnnnnnnnnnnnnnnnnnnnnnnnnnnnnnnnnnnnnnnnnnnnnnnnnnnnnnnnnnnnnnnnnnnnnnnnnnnnnnnnnnnnnnnnnnnnnnnnnnnnnnnnnnnnnnnnnnnnnnnnnnnnnnnnnnnnnnnnnnnnnnnnnnnnnnnnnnnnnnnnnnnnnnnnnnnnnnnnnnnncccAGATTttggccgggTGACcagcttgcagtgctcagcaactttgctggggtgcactgtgctcataaaaacaatattttaataaaataaaataacatctctctcctctctcctcttttttcttttcttttttttttcctcctgcgcttcttctctcctcaccttcttctttttcttcttttttttttcctgcgccagcgtcctcttttgg…	ATGACACGGGCTGATTTAGGCCTTGCAGATGCATATATTGATGGCGACTTTTCTTTCACTGATAAAAATGATGGCCTTCTAAATCTTTTTATGATTCTCATTGCCAGCAGAGATTCAAATTCCTCTATCGCAAAATTGAGTAAGAGAAGGGGCTGGTGGACGCCATTGCTTTTCACAGCTGTTATAGCATCTGCAAAACATTTTTTCAAGCATGTTTTAAGGCAAAACACTCTTACCCAGGCTCGCAGGAACATCTCTCGTCATTATGAGCTGAGTAATGAACTTTTTGCTCTGTTCCTGGACGAAACAATGACATACTCCTCTGGTGTATTTAAGAAGGAAGATGAAGACTTGAAGGTTGCACAGATGAGGAAAATCTCTCTTCTGATTGAAAAGGCA…	PREDICTED: Juglans regia tuberculostearic acid methyltransferase UfaA1-like (LOC108979239) transcript variant X2 mRNA、 PREDICTED: Juglans regia tuberculostearic acid methyltransferase UfaA1-like (LOC108979239) transcript variant X3 mRNA、 PREDICTED: Juglans regia tuberculostearic acid methyltransferase UfaA1-like (LOC108979239) transcript variant X5 mRNA、 PREDICTED: Juglans regia tuberculostearic …
Bpev01.c0219.g0001.mRNA1	17.6122	3.22929	0.953479	3.38685	0.000706998	0.00703597	1.87742	1.94039	2.9596	2.8873	3.82601	4.08106	0	31.9289	58.5167	62.9285	71.0148	14.1513	10.009	9.70989	3.99717	1.96756	ttattttatttggttaatgatttagtactttgattatagaatttattttcattagttaCCAATtcaagtgcattcattgtagtcgtagttttttttgtttcaattttatttattatttatttctgattCCAATtacagatcggacatacatacagtacatcatgggtgtgtgagtctaaatatgtattatgtatatgttgtgtgTGACacttTGACtagaggagtgggaagctaagagaaatttaggcgagaaaactatcagaaatcattagaatggagtagtatatatatagtatatatacatgttcctatttttctttcatgtctatagaaaagttcaactcattaaatgtttatgatcttttgtattgtggtaggaatgaaccttgaattcatTGA…	ATGTTGATAGCTTTGCCTGAAGGAGACATGCTGTGCTTGAGTTCCCAGGCCTTCAAAAAAATGAAAAGGCTTAGACTACTTATGGTTAATGGTAATCCACGCTTTTCTGAAGGGCCTATTTTTCTCTCCAATGATTTAAGAGTGCTAGATTGGCCTAATTTTCCTTTGGAATCTTTGCCACCTAATTTTCGTGGAGAGAAGCTCGTTGTTTTAAAAATGCCTCGTAGCCACCTCAGGAGATTTGAGGGAGTCCAGAAATTTCAAAACATGAAAGTTATGAATTTCTCTGGATGTGAATTTCTAAAAATAGTTCCTGATGTTTCAAAGATTCCAAATTTAGAGAAGTTGACTCTTGATTTTTGTACAAATTTAGTTGAGATTCATGATTCTATTGGATCT…	-
Bpev01.c0219.g0005.mRNA1	32.5045	2.44263	0.91904	2.65781	0.00786505	0.0437858	3.75484	7.76156	9.86534	8.66191	12.4345	5.10132	21.6435	80.8201	84.0512	96.9718	138.802	4.04323	2.00181	15.5358	5.99575	22.6269	atttttgaagaaaaatgtaattaatatttttgaattcgtctttacttatgctgatttgcagaagtccagcttgttaattctacacaataagtgaaaatggtcataaccaaaaataaaaagcatcctagaagttattacaacttgaaataatcttaaagaaatgctaaatactacattttcatactattgggttgatgcgCCAATgcCCAATatataactgctaaagtctctccgaaattgctgctcccgtttttttccctacctttttaaaagatcaagtccgagtaataaatgcctactCCAATtattatgagatgtttaaaatgaaatggagataaattgtttcatgatatAGATTagatatgatcaagttatcaaccattcaattcatgctttggc…	ATGTCACGTAATAAGCAAACGCCGTCGTTGCTTATCACTCTTTTCTGCATGTTTTTGTTGCATGTCAGTGACGTCTCTTCTGAGGCGCCTTTTGTAGACGTGGCGGCGGAAGCCCTCCTCAAGTTCAAGATATCCCTGCAAAACGACACCGCACTTGCCAGCTGGGAAGCCTCGACAGCCCCATGCTCCGACAGTAAAGCAAATTGGGTCGGTCTCCATTGCTGGCAAGGAGAAGTTCGGGGTTTAAAGCTTGAGAATATGGGACTTCACGGCGTCATTGACGTCGACTCGCTCCTGTCACTGCCAAGCTTGAGAACCATAAGCTTTATGAATAACGTGTTTGACGGTCCCTTGCCGGAGTTGAAGAAACTCGGTGCATTGAAGTCGGTGTATTTATCG…	PREDICTED: Theobroma cacao U-box domain-containing protein 35 (LOC18589502) transcript variant X5 mRNA、 PREDICTED: Ziziphus jujuba U-box domain-containing protein 35-like (LOC107408715) mRNA、 PREDICTED: Vitis vinifera U-box domain-containing protein 52 (LOC100262028) mRNA、 PREDICTED: Theobroma cacao U-box domain-containing protein 35 (LOC18589502) transcript variant X2 mRNA、 PREDICTED: Juglans re…
Bpev01.c0219.g0016.mRNA1	21.817	2.38047	0.730052	3.26068	0.00111145	0.010034	14.0807	0.970195	3.94614	1.92487	28.6951	2.04053	30.1127	37.9156	50.0051	42.2962	80.6986	8.08646	4.00362	14.5648	13.9901	15.7405	ccatttggccttggggtggtttaagccaccacctacggccggtcaaggggtggctcggccacccccaaaccggccacacaccccttgccctggttttttaatttttttaatttttaagttttatattttgttaatattctttatttttgaattttaattttttaagaaaacttaagTGACatgtggtaggttttggttcaaacatgtggcattccgttaaaaattttgtcggaatattaacggatgtaccgtctgtgtctttacccataatctaagtacatctaaacgaaaaaataaaaaaataaaaaaaaaaaaaaaaaacctcaaaatccaggtaccaaaaaagtattaatcctatattctaacagtaccttaacttcatttttgccttcccagtaa…	ATGCTCTTCGGCTTCAGATATGTGGGCGGAATGTTCACGCAAGATTCAAAACTTGCAATAGCCGGGGATGATGGGTTACAACTAATTCTGGCATGGAAGGAAATCCTTGATAAGGATGACTTTTTGTTGATTTCTTATTTGGCTAGGCAAGTTTGGCTCAGGAGGAACTCCGTAGTTTTTGGAGGAAATCTTTCATCTCCGGTAGCTATGGTTCGTTTAGCTTCTTCACAGTACCAGTATGGGAGATCTGTCCAATTCAGTGGGGCAACATTGGTGCAAGCCTCCGGTTGGGGTGGCAAATTCAATTGGGACGCAGCTATAGGTCGGATGTCCAACAGAATGGGAGTTGGGGTGATAGTCCGGGATGAGCAGTGGATTGTTTTGGCTTCCAAGTGCACA…	-
Bpev01.c0224.g0019.mRNA1	9.23883	1.61051	0.575346	2.79921	0.00512283	0.0317155	1.87742	5.82117	5.91921	0.962434	7.65202	15.304	4.70511	7.98224	13.8312	7.22131	17.2157	4.04323	10.009	19.4198	17.9872	7.87023	gactacattatttttaacaaacaaaaaaatgttttggttattttTGACaaacaaaaattgttttttttgtcttttgttttttgttttctgttttcaaaacaaaaatattaataaataattcaaaatacaaactacgtagaatttttttttgaacaaaacaaaaacaatttcaaaacaaattaacaaaaatacggtaaatactcatttccgatacaataaataggtctaaggccactcaaaaacatctaagggacgacctttatggagcttcctatacagaagggcacacatcctcctatacaaacacattattctctctctttctcttcattccgttttctcttaaatatcaaactaatttagggtctttttaaaattgcgtaagaaaataaagctttt…	ATGCCCTGTTCCACAGAAGCCATGGAAAAAGCAGGGCATGGGCATGCAAGTACACCTCGCAAGCGTAGCCTCAGCAACTCGTCCTTCCGCCTCCGCTCCGAGAGTCTGAATACCCTCCGCCTCCGACGCATATTCGATCTATTTGACAAGAACAGCGATGGCATCATCACCGTCGATGAACTCAGCCGAGCCCTCAACCTTCTTGGCCTCGAAACCGACCTCTCGGAGCTCGAATCCACCGTCAAATCATTCACTCGAGAGGGCAACATTGGGCTTCAATTCGAAGACTTCATATCGCTGCACCAATCCCTAAACGACAGCTACTTTGCTTACGGCGGCGAGGATGAGGATGATAATGAGGAGGATATGAGAAAGAGCATATTGTCGCAAGAGGAAGCA…	PREDICTED: Eucalyptus grandis calcium-binding protein CML42 (LOC104425137) mRNA、 B.verrucosa Betv III mRNA for pollen allergen、 PREDICTED: Morus notabilis calcium-binding allergen Bet v 3-like (LOC112094832) mRNA、 PREDICTED: Juglans regia calcium-binding allergen Bet v 3 (LOC108989537) mRNA、 PREDICTED: Eucalyptus grandis probable calcium-binding protein CML43 (LOC104433326) mRNA、
Bpev01.c0226.g0001.mRNA1	28.9234	3.27561	0.446737	7.33229	2.26253e-13	5.56926e-11	4.69355	0.970195	4.93267	4.81217	53.5641	27.5472	54.5792	43.9023	31.9182	34.0433	23.6716	53.5728	37.0335	35.9266	28.9795	22.6269	tttttaagtttttcttaaaagtgcgtttTGACaatttttatagtaaaaagtcaaaaaagtactttcagaatttttttattaaacatatccaactttttgtatacacacaactttttagacattaaaatattttttttaatatatctctttttaagtaatctcaaagcatgagttgtataactactttttaagtcctataactaactgaacatacAGATTgctaaatgtgtatagcagcagctgcttgttgaaagctaattaagttatttttaattgagtaatgttatgaaatagacttctatcttttagtattattcaaaagtaatataatttttaaaatttcatcaatcaaaatttaaactaatgattcattttaaatttaaaaataatataaaatta…	ATGGCTGTAAAACTCAACAACTTCGCTTTTCAATCCCTTCCTTCAGTTGCTGTCCTACCTACGAGAGCTCAGAGATCTCCCAAGTTTTCTATTACTTCCACCCTCTACTCCACCTCTAAAGGGAAAGCAATATTGTCATCAGGCCGTGCTAGAGAAGCTAATGTTAAGGTAGGTCTTCTCATGCTACCACCAGAAAAGGTTGAAATCTTGAAATCCATGGAGGACTGGGTTAGGAGTAACATCTTAACTCTCCTAAAACCTGCTGAGAAATCTTGGCAGCCACAAGACTTTTTGCCAAATCCTACCTCGGATGAATTCCTTGAGCAAGTCAATGAACTTAGGGAGAGAACAAAGGGCATCCCGGACGACTATTTGGTTGTCTTAGTGGGCGATATGATC…	PREDICTED: Solanum pennellii stearoyl-[acyl-carrier-protein] 9-desaturase chloroplastic (LOC107003146) mRNA、 PREDICTED: Quercus suber stearoyl-[acyl-carrier-protein] 9-desaturase chloroplastic-like (LOC111992805) mRNA、 PREDICTED: Solanum lycopersicum stearoyl-[acyl-carrier-protein] 9-desaturase chloroplastic (LOC101250561) mRNA、 PREDICTED: Solanum lycopersicum stearoyl-[acyl-carrier-protein] 9-de…
Bpev01.c0228.g0003.mRNA1	84.1768	1.1787	0.205353	5.73986	9.47561e-09	7.03293e-07	35.671	32.9866	51.2998	52.9339	107.128	95.9049	106.335	98.7802	114.905	115.541	121.586	100.07	52.047	100.012	81.9419	79.6861	aatttcaaggtgtattagtgatgttttgtaagagcaatttgctctattaatgaaattgaatgattatttTGTCAaaaggtttaatatgttattaaatcactccctttattccacttcaacaactttttTGACcgaatgccatgttgtattcaatagttttgtaacacgtttacattgtacaataaattgtaccaTGTCAatcgcataatattggggtcgacatgttattataaaTGTCAcacaataaaccatcacatcattaaaaacatcccatcaacaaactactagatgtcggaaaaaaaaatgaaagaaaagatggtcgctgttatgagagaggattgatgtgagcacatcaatcgtggcagagggtggcctctcacaatagatgggtgtggttgc…	ATGAAGATTGGAGGAGAGAAAAGATATGCTCTTCTTCTAGCAGCAAAAGATTCAGACTATGTGAAGAAAGTATATGGTGGGTACTTCAATGTGTTTCTTGCAGCTTTTGGGGAAGAAGGAGAGATGTGGGACTTGTACAGGGTGATAGAGGGGGAATTTCCTGACATAAATGATCTCCAAAACTATGATGGTTTTGTGATTAGTGGAAGCCCTTGTGATGCTTATGGCAATGATTACTGGATTCTCAAGCTCTGCTTACTCCTGCAAACTTTGGATGCCATGGAGAAAAAGGTCCTTGGGATTTGCTTTGGTCACCAGGTATTGTGCAGAGCATTGGGTGGAAAGGTTGGAAAATCTTATACAGGGTGGGATGTGGGGCTAAGGAAGGTAAGTGTAGTG…	PREDICTED: Vitis vinifera gamma-glutamyl peptidase 3 (LOC100267393) mRNA、 PREDICTED: Durio zibethinus gamma-glutamyl peptidase 5-like (LOC111285067) mRNA、 PREDICTED: Herrania umbratica gamma-glutamyl peptidase 5-like (LOC110410902) mRNA、 PREDICTED: Juglans regia gamma-glutamyl peptidase 5-like (LOC108993096) transcript variant X1 mRNA、 PREDICTED: Durio zibethinus gamma-glutamyl peptidase 5-like (…
Bpev01.c0228.g0013.mRNA1	2.04874	-5.18626	1.21334	-4.27436	1.91683e-05	0.000394441	8.4484	14.5529	3.94614	4.81217	0	1.02026	0	0	0	0	0	0	0	0	0	0	ttttctgcagaagaactagggaacaaggcaatggaagggtcagtgaaaacaggcgaataactagaggaggaaggtagagaacctgattgattggtaaacattgtatgttcccagaactcaacaTGACgagagacccgaagtcttttgcttataaggtcataacaacgatagccttttttagtaaggccaaaaccaagaaagcgacataactgggagttggttccaggttagtgcgttcatggggaggaagagTGACaaaataaacacaaccaaagactttaagcaaggagtagtcaggtatgctgccatataaatgctcaaaaggagtttggttgtgaatagtgggtgaaggaacacgattaatggtataaacggcaataagagcagcttcaccccaaa…	ATGCTGGCCACAACCCAAGCCCTTGCAGGGCTAGAGTCCATTCGAGGGCGGTTAAAACACTCTGAAGCAGTTCGCGAGGCTAAGAAGGCCAATGTCTTCCGTCTTGACAGCTCAGGGACTGACGATCCATCATCGTCTGAGGAGTTAAGCAATCAGACTTTGGACGCAGCCCTTGCAGAGCTAGAGTCTATTTGGGGGCGATTAAAACACTCTGAAGCAATTCGCAAGGCTGAGAAGGCCAATGCCTTCCGTCTTGGCATGGAGTTAGGGCGAGCCCAAGGCGAGGCATGGTGTCTTGATCGCCAACTTCAGTTGGCTTGTCGTGCTGAGATGGACCTTGACGCTCGGCTATGTCAAGTCCGGGATGCTGAACAAAGGCTTAGAAGTCAACTCCGAAGG…	-
Bpev01.c0230.g0030.mRNA1	8.66924	2.93615	0.848694	3.45961	0.000540968	0.00571814	0	4.85098	0	0.962434	13.391	24.4864	17.8794	6.98446	4.25576	1.03162	2.15196	14.1513	14.0127	8.7389	14.9894	10.8216	atttaattgggtaatctaaatataaaaggttatatagatggatagacatttttattatttaaaaattaaataataaattagtgttttgattatatacctgaaacttttcaaaaaagagaaatTGTCAaaaaaaAGATTgactttttgctctattctaggcagccttttcattgtacacctctcagaaaaaaaaaaaaaaaactaagcactggacttgaattgttaaatggcttcaaggagaaaaattTGACtggcttgaattcagaaattgcaaatatgaaattgtcgtgccattcgtataatatacttgaacttgttaagtttgtttcaaagttaatcacaacccacaacacagtttaggtttttgaagtttttatatatgtaataTGTCAgtgtaat…	ATGATGCTACTAACAACAACTTTGAGCAGTGGGTTTTTCGTGGAGAAGAGTAGAGTCTTTCAACTGTTCTCAGAACGGGTGCGGGAACTATGGGACGATTGGGAACTACGAATACTGGTCCTCATCAGCCTCAGCTTGCAAATATTACTCATTGTGGGCGGCAACCGCAGAAAGTATAATCCAGCAACTTGGCTCAGATTGTCCATTTGGTCAGCCTACCTGATGGCAGACTGGGTGGCAACTGTTGCACTTGGTGTCCTCTCCAGTAAGCAAGGAAAGTCCAATGTAACCAATCATAACGATTATGAGCTCATGGCATTTTGGGCACCATTTATGCTGTTACACCTCGGCGGCCCAGACACAATTACTGCTTATGCTATAGCAGATAATGATCTGTGG…	PREDICTED: Quercus suber uncharacterized LOC111985660 (LOC111985660) mRNA、 PREDICTED: Juglans regia uncharacterized LOC109011478 (LOC109011478) mRNA、
Bpev01.c0232.g0008.mRNA1	76.5023	1.56189	0.249517	6.25967	3.85797e-10	4.28697e-08	32.8549	37.8376	17.7576	35.6101	85.1287	76.5199	55.5203	88.8024	91.4988	107.288	66.7108	129.383	140.127	94.186	96.9313	67.8808	gatacttctatagaacatcaagtctcttcaagctttagtcatgtgtaatattaatcttttaggcttttgaattatttgcttgcagaggagggggaaaaaaaaagctaaagaaagggaagaaaatgtggggcattaagaaaaaattgaaaagaaagggagagtcaaactgtggaagagagaaggaagttctggaaaataaatgggtaggccaaaaatatgtgaaaacgTGTCAtttcatgttgttagaagcgattctatataattttttttttaaaaaaatctttgtttaggggcagggctatcataagaattgcatttttttttttttttaacttttggtggctagccttgaagcttttttggggcttaaaaaactcataaacttttttatttcaagaa…	ATGTTGAGCAACAAGTACAATTTCATCTCTTTGCTTTGGCTGCTTCTGTTCGTTCTGTTTGCGTTATTGACCAACTCCCAGACAATCGTCGAGACCCTACCGGGGTTTCCCGGCAAACTTCCTTTCAAACTTGAAACTGGATATGTGGGCGTGGGGGAAGCCGACGATGTGCAACTGTTTTACTACTTCATTGAATCGGAGGGGAACCCGAAGAAGGACCCTCTGTTGCTCTGGCTTACAGGAGGCCCTGGTTGTACTTCTCTCACCGGACTGGTTTACGAAATTGGTCCATTGTCATTTAATTATGAAGATTTCGATGGAAATCTACCAACATTTTTATTGAACCCATATTCATGGACAAAGGTTGCTAGCATTATATTTTTAGATGCTCCCGTTGGC…	PREDICTED: Quercus suber serine carboxypeptidase-like 13 (LOC111997409) transcript variant X2 mRNA、 PREDICTED: Rosa chinensis putative serine carboxypeptidase-like 52 (LOC112174541) mRNA、 PREDICTED: Theobroma cacao serine carboxypeptidase-like 17 (LOC18611311) mRNA、 PREDICTED: Erythranthe guttatus serine carboxypeptidase-like 18 (LOC105957469) mRNA、 PREDICTED: Cynara cardunculus var. scolymus ser…
Bpev01.c0243.g0016.mRNA1	363.381	1.22209	0.191242	6.39028	1.65587e-10	2.06411e-08	218.72	238.668	104.573	164.576	422.774	318.323	335.004	539.799	603.254	485.891	525.079	409.377	362.327	350.527	337.761	397.447	gCCAATtgttgggctacccataaggtatttaaagagcctgaatagtaaagttgaAGATTacatgtgttcaatccaagcctcaatcataaactggacaacccaagatgcctcgagcactgaactagtgaatacaactcatacttattaggggactaaggtaatttgtgttcgggtcgtattgaggtatgggtataaaattatataggtcaatcttaactcgaactatttaattaaactggtcaaatcccttaattataactcgttaatttcatgtcgaatttgcaggtctTGTCAaaacataaatataaaattacataaatcaattctaatctacttattttttgtttagtttctattaaattggcaagtcgtgtaaaaaattactaagcttacctttaa…	ATGAGGCAAGCGCCACCTTTCGCCGCCGTGCTTGCATTCCCTCTCTTCTTCTTATTCTTATCCTCCACCGGCCATGCGCACAATATCACAACCATACTTGCCAAAAATCCCGAGTTCTCGACATTCAACCACTACCTCACCGTCACCCACCTAGCCTCTGAGATCAACCGCCGCCTGACCATTACTGTCCTTGCCGTCGACAATGCCGCCATGTCATCCCTCCTCTCCAAGCACCTCTCTCTCTACACCATAAAAAACGTGCTCTCCCTCCACGTCTTAGTTGACTACTTTGGTTCTAAGAAACTCCACCAAATCACAAATGGCACTGCCTTGACTGCCACCATGTACCAAGCCACGGGCGCCGCCCCCGGATCCTCAGGGTACGTAAACATCACCGAC…	Gossypium hirsutum fasciclin-like arabinogalactan protein 2 (LOC107954983) mRNA_x0001_FJ515825.1 Gossypium hirsutum fascilin-like arabinogalactan protein (FLA) mRNA complete cds、 PREDICTED: Citrus sinensis fasciclin-like arabinogalactan protein 2 (LOC102615967) mRNA、 PREDICTED: Juglans regia fasciclin-like arabinogalactan protein 2 (LOC109000734) mRNA、 PREDICTED: Gossypium arboreum fasciclin-like…
Bpev01.c0247.g0001.mRNA1	8.28224	5.96223	1.39807	4.26461	2.00255e-05	0.000407766	0	0	0	0	12.4345	20.4053	27.2896	6.98446	0	0	0	9.09727	7.00633	5.82594	11.9915	31.4809	gcaaaaatcattttatatccaaaccttaaacaacccaaaatttatcatgaacaacaatcaacaacccaaattTGTCAttaaaaaaattaggcatgagcaatagcctctgagagcagcataaaagagtatttaacgcaacaagtgtagcaatgtagaagctgaagTGACatggctatagcagaacatcggctttcattttgataggtgtttgagttaaaaattgaaatatattgagaagcaattattttgtttcttttttctttttcttttgttaatgctgaatggttattaattttaatttttatatattaattaatcttcaatcttaataaattttttattcatgatttggcctccctatcttaatatatttctcattcatgctttggccttttcgat…	GTGAAGCCATTGATGATATTAGTAGTGTTGAATCGTTACAATTCGACTTTGAAACAATTAAAGTTGCTACAGAGAACTTTTCAACTGCAAATAAACTTGGACAAGGTGGATTTGGTGTTGTTTACAAGGGTAGACTCCCAAATGGACAAGAAATAGCTGTAAAGAGGTTGCTCAAGCCTTCTGGACAAGGAAACCTAGAATTTAAGACTGAAGTTGTGTTAGTGGCTAGGCTTCAACATCGGAATTTGGTAAGGCTCGTAGGATTCTGCTTGGAAGGAAGTGAAAGGATTCTAGTCTATGAGTTTTTGCCTAATGCAAGCCTCGACAAATTCATATTTGATCCAATCAAGTGTGCACTTTTGGATTGGGAAAGACGCTATCAAATTATAAGAGGCGTTG…	PREDICTED: Quercus suber putative receptor-like protein kinase At4g00960 (LOC111986875) mRNA、 PREDICTED: Quercus suber putative receptor-like protein kinase At4g00960 (LOC112004490) transcript variant X2 mRNA、 PREDICTED: Quercus suber putative receptor-like protein kinase At4g00960 (LOC112015079) partial mRNA、 PREDICTED: Quercus suber putative receptor-like protein kinase At4g00960 (LOC112004490)…
Bpev01.c0248.g0002.mRNA1	13.2726	1.19602	0.448809	2.66487	0.00770176	0.0431081	7.50969	8.73176	2.9596	7.69947	8.60852	15.304	18.8204	17.96	10.6394	34.0433	21.5196	12.1297	8.00724	10.6809	12.9908	14.7567	tttcttctattcgacttgttgataaaAGATTgatttataaaccccaaagtttctttgctttatctctttttttttttttttttcttttttttttaagcatggacaaaacagtaatttccttcaaactaggttgtagcaacttccttcaacccagtctataaaaatgccatgtgtctctttgcatgtgagaagcatacgtttttttaattgaaaTGACaaagttaaaagaatcacatgcattttttttataaaattattccaacgttgttattgtaattaaaggaagcatatgtttctcatatgcaaagaaaaacaTGACatttttataaactgggttgaacgaagtttctctaacccagtttagaggaaaactcTGTCAagtaagaaatgctacacgca…	ATGGCTACAGTCAAGATGTATCCAGTACCCATAACTCTCACATCATTGACGTGCTTATCTGGTACTTTTCTCTCCACTATCATGACAGCAATTTTGGATCATAAAGCTTCATCATGGAAATTGTCATGGAACATCACCCTTCTTGCACCAATCTATAGTGGAGTTGTGATATTTGGAATTACAGTTTATGTTCAAACGTTGGCAATAAGAAAAAAAGGGCCAGTTTTCATGACAGCATTTAGACCATTGGCCACAATAATTGTAGCCATTATGGGAGTACTCATTTTAGGAGATGCTTTATACTTGGGAAGTGTTATTGGGGCTACATTGATAATTCTTGGTCTATACGCAACTCTATGGGGAAAGGAAAAAGAGAAGCATGATAAGCTGTTGGAGCAA…	PREDICTED: Juglans regia WAT1-related protein At5g07050-like (LOC108998570) transcript variant X2 mRNA、 PREDICTED: Quercus suber WAT1-related protein At5g07050-like (LOC112017697) transcript variant X1 mRNA、 PREDICTED: Quercus suber WAT1-related protein At5g07050-like (LOC112017696) mRNA、 PREDICTED: Juglans regia WAT1-related protein At5g07050-like (LOC108998570) transcript variant X1 mRNA、 PREDI…
Bpev01.c0269.g0001.mRNA1	14.4141	19.9234	3.48567	5.71579	1.09194e-08	7.95277e-07	0	0	0	0	122.432	104.067	0	0	0	4.12646	0	0	0	0	0	223.318	tgaaaaccgcgggtacCCGACCCGACccgcagtttattatacatataaatacttttttttttaaccctactccctcagacagacctaaattctaataaaacctaaattctggaactctctactcacgcggcgcctccggcctccctccactcccctcactgagtcacactcgtcactcactcccatcttccgttcttcttctgttcagtgttcagacttcagagtcttcAGATTgctcttcttcttcggttgaatctgtctcagcacatcagcatactgcatacggcccgtcagctctctctctctctctctgaatctacctgcTGACcgtcggccctctccgcctcttctccgttcaggttagggtttcctgtcttcgatctatgagacatttacact…	CAATGTTCATTACAACCGGGCTCGGTTTGTCTTACAACTGATACATGGACTTCAGTGCAAAACCTCAATTATATGGTTATCACCTGCCATTTTATTGATTGTGATTGGAACTTGCACAAAAGAATTATAAGCTTTTCTTTAATTCCTGATCATAAAGGAGAGACTATTGGGAAGAAGATTGAGACGTGTATGCTTGAGTGGGGTATTGATAGCATTTTTACTATTACAGTTGACAATGCTAGTTCAAATGGATCCGCTATTGACTACTTGAACAGGAGAAAAAAAGATAAGGTTGGCACCATATTGGATGGTAAGTTTATGCACGTGAGGTGTTGTGCACACATATTAAATCTTATTGTGGTTGAGGGTTTGAAAGAGGTTGATGACTCGGTGAAGAGG…	PREDICTED: Hevea brasiliensis zinc finger BED domain-containing protein RICESLEEPER 2-like (LOC110637231) mRNA、 PREDICTED: Hevea brasiliensis zinc finger BED domain-containing protein RICESLEEPER 2-like (LOC110666540) mRNA、 Solanum lycopersicum cultivar I-3 chromosome 7、 PREDICTED: Juglans regia uncharacterized LOC109013016 (LOC109013016) mRNA、 PREDICTED: Quercus suber zinc finger BED domain-cont…
Bpev01.c0274.g0025.mRNA1	14.1352	6.00324	1.10462	5.43466	5.49016e-08	3.033e-06	0	0.970195	0	0	11.478	12.2432	13.1743	14.9667	17.023	12.3794	22.5956	30.3242	26.0235	31.0717	29.9787	3.93512	ccttttaagttatattgcatatttttttctatgtggtacttattgggacatacacaatgaatggactatagtcggcattatatgaatggacatgtacaatatttggagtatgcattatgattagcctttgagtgtggcaattgggtcaggaagggctataactgtagCCAATattttatgtgcacatgtagttttccataactttttcgatactataacttgattttagttatttgaatttgcttgttgtcctggttgtggcgacttatgttggactttagcttctttttccttgatttattaatattgtagttTGACcaactagtttgtgagacaatctaaatgggtggcgtggatgaagtcatcccttgtaaaagaactacaactattagagtttct…	ATGGATCAGCCACTCAACAGGACGGAAAGCACCGTACGACGCGCCGGTGCCGACGACCCACCAACTACAGAGGCAGACCCATTAGAAGTTTGGAGCAAGACCCGCATCTGGGTCTCGGCCGCCATTAATGTACAGACGAGCTTCTCGGCGGTGTTGGAATCGATGGGTTTTGGGGGGTCTACGGAGGAGTTTTTGCACCAGTTGAGAATGGTGGATTTGAGGGCAAGGTTGAGGATAATGGAGGAGAAATCGGCTAAAGTGGGTGTGAAGCCCAGGGGTTTGCAGGCTTTGACGCAGGCTTGTTCGAAAGTGTGGCCGGAGGAGACGATGACTGGGTCGGCCATGAGAGAGCCGAAAATGGGGCAGCGGAACTCCTTTGGGGGTTGCTTTGGTTTGGGG…	PREDICTED: Brassica napus U-box domain-containing protein 40-like (LOC106446129) mRNA、 PREDICTED: Raphanus sativus U-box domain-containing protein 40 (LOC108848664) mRNA、 PREDICTED: Brassica rapa U-box domain-containing protein 40 (LOC103863953) mRNA、 PREDICTED: Raphanus sativus U-box domain-containing protein 40-like (LOC108837940) partial mRNA、 PREDICTED: Nicotiana attenuata U-box domain-contai…
Bpev01.c0275.g0018.mRNA1	28.4291	1.05845	0.29485	3.58977	0.000330965	0.00394118	10.3258	14.5529	19.7307	18.2863	46.8686	34.689	27.2896	29.9334	36.1739	19.6007	26.8995	32.3458	20.0181	34.9556	35.9745	47.2214	caaatttcattaataataaatcagaagcataaagctcttacaatagaagtataaaacgcAGATTaagcatagcacaaacgctatgaaattacacagccatagactggacaaaagcatctaacaattaaagaactgtctaTGACtacaaccaccactaacccaaaaacaactccagaaaatgagcagatctgctcagcaaactatatctaaggttagatcgggacatgattagcccgaaacgcactctgttattactggccgtgagagttatactcccacacCCGACctacactcctcgaccctaaagggcaggagatacacaagtccttgatccaagacccaggacgacagacaaaatacaagaaaattaaagaaaacagaaaaataaatgcaaaaaaa…	ATGAAGCTCTCTTTCTCTTTCTCTGCACCTCCCTTTCATTTCCTCCTCTTCTTCTTCTCTATCGCCACCCTCCGCTGCGTCACAGTCACTGCAGCCACCTGCCACGTGGACGACGAGACGGGTCTTTTGGGATTCAAGTCCCGCATCACCGCGGACCCCTCCGGCATGCTCACCTCCTGGAAACCCGGTACGGACTGCTGCACCTGGGCGGGTATAAACTGCCTGGCGGGCCTGGCCGACAAACGGGTCACCAGTATCTATCTTTCGGGCCAACCTGACAAGCCCAACACCTTCTTATCAGGCCCAATCTCACCCTCCCTCTCCAAACTCAAATTCTTGGACGGTCTCTATCTCCTAAATCTCCGAAACCTTTCGGGTCCCTTCCCGGACCTCATTTTC…	PREDICTED: Juglans regia leucine-rich repeat receptor-like protein kinase PXC2 (LOC109001404) mRNA、
Bpev01.c0277.g0004.mRNA1	24.0878	-1.40769	0.449253	-3.13341	0.00172791	0.0141477	45.9968	49.48	32.5556	52.9339	30.6081	24.4864	18.8204	24.9445	17.023	19.6007	10.7598	1.01081	11.0099	10.6809	4.99646	30.4972	aaacgtccccttttatcttccttttcttaactgctgtggaccgttataggggagggacgtttattgcccagatcagactttaagtggtgaatgcgtctcttgggttttccatacatctagaaggatccaggagagttcaggaggagggctgggtacttggattaggCCGACtggggccttactgtttgcgagggccgggggggggggggaaggtactgcggtattacctgggccttccgtctgggccgggtctttactattcatgagggctattttatatgggCCGACcgggtactgttcacactgatagttgttgagccgtgggccgaatgttcgttctcggtattatctgggccctacaggagtcccCCAATtcccttggaccatttgaaAGATTtg…	ATGGAATCCGATTGGGCATGTCTTCCGGAAGCCCTTCTTGTGTTGATTTTGGACAGGTTAGTAACACTTTCAGACTATGTTCGCTTTAGTGCTGTCTGCATAACATGGCACACCATTGCCCTAGAGAACTACCATGGGGAGAGGCGTTGCAAACTTTCCATGCATCAACCTCCACTACTATTTTTAACTCACACCCATCCGTCTAAAGAAGGAGAAACTACAATTGGCATACACAGTATCAGCCAAAACAAGACGTATGAGTTAAAATCATTCATGCCCATTGGTAGTAAGAGATGGTTTGGTTCTTCACATGGTTGGTTGATTTCCGTGGATGACAATTTTGTCATTACCCTATCAAATCCATTTTGTTCTAAGGTCAAAGGAGGTGATGGAAATATT…	-
Bpev01.c0278.g0028.mRNA1	13.1686	-1.1754	0.418801	-2.80658	0.00500709	0.0311473	29.1	17.4635	25.6499	18.2863	15.304	1.02026	13.1743	17.96	9.57545	8.25292	17.2157	6.06484	10.009	8.7389	5.99575	6.88645	gaatggaaaaatggtgtttcccacggacataaatttcttccaacccaagttgaaggAGATTttattcaacccactctaattcataacaagtgtcgtctattaatattgggttcatcaaaactcaatatttggatttttaggtagtagaatgagaattaataactattgaattttgataaacCCAATattgatagataacactTGTCAtgtattagagtgagttgaatgaaattttctctaacttaggttggaggaaattattatctgtttcccactacaacaaattcgatgaaaaccttacgtctacgtgtagagtagaggtgtacaatcggttttggttgcagttacagttattggacaataaccgcaattgcaaccggggtccccggttgctcgatt…	ATGATTAGGGCTGGACCGTCGATTCTTCAGGATGATCACGATGCTGGGCATCGGATGGCCAGCGAGGAACATGGTGGCAGAGTTGCACGCTGGACCCTACCAATCAGACCGCCGCAAAATCTTGTGTCCCCATTCGCCCTTGTCTCCGCATACGCAACACCTAACATCACGAGTATGCGCATTGCGCACCACTACTCCGGCGAGGCTCCGGGGCCATCGATGGCCAACGACGAGTCTCAGACGGGCCTGTACCAAGCTCTGGTGGATCGGTGCCAGAGTTTGGAGGCGACTCAAGCGAGGCTGAGAGAGCAGTTGGACGAGTTGGTGAAAGAGAAGAAGATAAAGAAGGAAGAAATGGAGGTGGTCGCTTCAGATTACGGCTGGGGTTGCCTGCCGGGA…	PREDICTED: Quercus suber probable serine/threonine-protein kinase DDB_G0271682 (LOC111999502) mRNA、 PREDICTED: Prunus persica raf homolog serine/threonine-protein kinase phl (LOC18775738) transcript variant X1 mRNA、 PREDICTED: Prunus persica raf homolog serine/threonine-protein kinase phl (LOC18775738) transcript variant X3 mRNA、 PREDICTED: Jatropha curcas probable serine/threonine-protein kinase…
Bpev01.c0278.g0033.mRNA1	39.6568	3.83699	0.996746	3.84952	0.00011835	0.00174881	0.938711	5.82117	0	7.69947	61.2162	54.074	65.8715	82.8157	88.307	71.1815	110.826	1.01081	4.00362	3.88396	7.99433	68.8645	gtacacaacacttctggccgagaggctacgaattatgataactttcatactgggtaatCCGACtcttatgagtctcttaagggttatcttttctatagtctatttaagggtgtcttttgagcgcacgccatttagataccactacattggaaggcaatatttCCAATagttggtttgagaggtcatatttccttcaatattcattgctataagagatgtttaggccctcaagaactacattaaacctagtagtaattcaatatgctcattctcttatatgtttatttgggttaatcacacaactctttAGATTgaagacaacttgtagcctcacatcggaactgcCCGACaaaaattcaaaaaaaagagcgtaaccaaataccaaaaaacacaaaagaa…	ATGCCACCACCGTGCTGTTCGTTTGAGACCCACCGGTGTCGCCAACCCCAGCTACTCTCACAAAGCCCAAAAGCAAATGAAAAAATTGTAAGGTCAGGTTTAGAAAATTACCGTATAAATGGCATTGGGTTCGTCGATGGGGTCGCGGACGACGGTGGTGGTAGCCTCTCATCTGGGTTGGAAATGAGAGAGAGGGTCTCTGTGGCGATGGATTGGCTTTCCCCACGGTGGTGGGCTTTCCCGTGGCATCGCCGGTCTGGGTTTGAATCGAACAGCGCGGTTGTGTTGGCTTTGCCGTGGTGGTCTGAAACGGGCTGGGTTTGCTTGTGCCAATCTGAAACGAACGGATCAGTCCACGAACGGCGTTGTGGTGGGTTTGCTAGTGGTGTGACCGTTTCA…	-
Bpev01.c0279.g0004.mRNA1	12.2569	3.02639	0.635776	4.76015	1.93454e-06	5.95711e-05	0.938711	2.91059	0	3.84974	14.3475	10.2026	21.6435	9.9778	5.3197	25.7904	19.3677	24.2594	18.0163	9.70989	16.988	12.7891	atttagttcatgatgagttgggcaatttttctttttttgagcttatgtggcaatgccacactgcattgcacgtcaatacattattttggggttctaatgtggcagcgtcacattgcacaatcacgttaatgaatgtaaaatttgaaaatttttaaaaggtagctccatttgttaatgctttttagtgTGACattatatgtatcatgttaggattttttgcaaatcagtgcatattaaatccacatgaaagccacacgtattccacaaaacaaaacaagaacttttattttcttcctaacattttgttttaaggtccaaatgttttaaaaatataaattaaataattagaatcacattttttattagcttaatttaactttgggataatagtaatttaat…	ATGGACCAAACCACCCGTGCGAGACGAAGCTCGAAGCAGAAGCGGGAGCCAGAATCCGAAGACCAAGACGAAGACGTCCAATCAAACTCAACCACAAGAAGCACCTCGTCTTCCCTGGCTACTCCAACCTTTCCATCATCTTCTGAATCTCATTGGTATCACGACGTCTTCCTGAGTTTCAGAGGTAAAGACACCCGTAAGAACTTTACCGATCACCTTTACTCCGCCTTGGTGCAAGTTGGAATTCATACCTTCCGAGATGAAGAGGAGCTTCGAAGAGGAGAGAACATCTCTGACGAACTACGCAATGCGATTCGTGGTTCAAGGATTTCCATTGTGATTTTTTCTAAAGGTTATGCTTCTTCTAGGTGGTGCCTTGATGAGCTTGTAGAGATTGTG…	PREDICTED: Juglans regia TMV resistance protein N-like (LOC109002116) mRNA、 PREDICTED: Juglans regia TMV resistance protein N-like (LOC108984826) transcript variant X4 mRNA、 PREDICTED: Juglans regia TMV resistance protein N-like (LOC108984826) transcript variant X1 mRNA、 PREDICTED: Juglans regia TMV resistance protein N-like (LOC109009010) mRNA、 PREDICTED: Juglans regia TMV resistance protein N-l…
Bpev01.c0279.g0005.mRNA1	35.7786	2.0974	0.421729	4.97334	6.58098e-07	2.39651e-05	14.0807	10.6721	5.91921	10.5868	21.9996	26.5269	24.4666	73.8357	69.1561	48.4859	72.0907	35.3783	56.0507	51.4624	37.9731	13.7729	caccgtaccagtactacatctggatccttctttttcttcttcatttttctttttcttcctacccacccagccgtttcttttccacccctgcccagccatttctttcctcccctgcatctcagcacccctgcatctgatcagcacgtacgtacgcgtctctctctccctctCCAATaccacatctcagcgtctctctccactgcatctcagcctcgttctctctcccgcttctggtcatcgtctgtggaacaatcaggtaccttcttccttttaaaatttcttaatttcttccttTGACttcatcatctactgcgtttttggggattttgtcgttggatttaacggaggctagtgattttgttgatatttggacgttttggtggagaagaggcctttttg…	ATGTATGTACAACTAGCAGCTCAAAGTGAACAAATAGCATCTCAAAGTGAACAACTAGCAGCTCAAAGTGCAACAATAGCGGCCCAAGAAGCACAGTTGGTTAAAATGCAAAAGATCCTCGAGACAATTATTGCAAATGCAAAATCGGGAAACACATTTGTAGTGCCAGGTGCAGCTGCGGCGCACATTGATGATACATGTTCCCCTGGTTATGTGAGGCCAAAATCGTCGGTTGGTAGTCGACCAGGTGAACATTTAGGCACGTCCCAAGATGATGGACACACCGACAACGCAAACGAGATGTTATCTTCCTTTGATGATCGCCTCAATCACTATGCTACTAAAACAGTTGACAAAGGGCTTCTCCTAAGGATATGTAAGACACCTCTCACTAGCAAA…	PREDICTED: Quercus suber internal alternative NAD(P)H-ubiquinone oxidoreductase A1 mitochondrial-like (LOC112031105) transcript variant X1 mRNA、 PREDICTED: Elaeis guineensis internal alternative NAD(P)H-ubiquinone oxidoreductase A2 mitochondrial (LOC105045842) mRNA、 PREDICTED: Quercus suber internal alternative NAD(P)H-ubiquinone oxidoreductase A1 mitochondrial-like (LOC112031105) transcript vari…
Bpev01.c0279.g0027.mRNA1	70.8543	1.34186	0.262748	5.107	3.27306e-07	1.35134e-05	37.5484	40.7482	18.7442	34.6476	124.345	118.351	67.7535	50.8868	74.4757	55.7072	68.8628	109.167	74.0669	64.0853	93.9334	100.345	tttataagaggtagttcaaattttcatatcacaaataaaaatgttgattaggtaggggtcgataagaaaaatgaagttcTGACgatgattaggttgggttatggatgtccaaaaacaaacttctctcgactccatcaacccttgtagggttatattatagagaaggggtatgtttggtaaagagtttgattgaggttaaaggtttttgagttttgatgtgatataaagtaaaaagaatgttgtaaattttttatgtaaaaaagtgaaaaagttttgttttttagtaagttttttatttgaataataataaaaagtgtttgatgtgatataaaaagtaaaaaaaaatattaaaaagtgaataatgaaatataaaaaaattaaatgttttaatatgataat…	ATGACACGAAAATGGGTAGATTATTACAGGCTCTCATCAGTCTCCCCTGCCATGGCTCCTGGATATCCAAAAGAGCTTCTCTTCTTGCGTGATAAGCACTTCGAGACAAATGGCAAGATCATGATGTTCGTTCTTGTCGCCGTCTTCTCTCTTTTCATCTTGTTCCTTGTCATGCTGCCTTGCCTCAAGCGCGCTAGCCATCAAGAACCAGAGCATTCAGGCTCGGTGACGCCGCCCAAGTGTCCCTTGCCATGGCCGAGGAAACGGAGGAGGATGGATGATGTTACACTTGCACCAGAAGGGTCAGTGCAGGGAGAGAGTGACGTTAGCAGAAAATTCCCCCAGTAG	-
Bpev01.c0280.g0007.mRNA1	12.8666	2.36069	0.77038	3.06432	0.00218167	0.0168086	1.87742	0.970195	2.9596	6.73704	16.2605	5.10132	30.1127	21.9512	29.7903	24.7588	25.8236	0	5.00452	2.91297	7.99433	23.6107	tggttcatccagaattaacgatgtgcttatgatatgatttacttattaatgagtgtgatggtaaagtgcaaagaaggatgaggggtatatactaggaacagagtgaataatgttgataatgatgtagcatggacacattcctataaatatcttgaTGACaccatacagtagaggaagaacgtgcttgtgttttgataagtgcgtgtgtagcataccaactaaaaaaatgctacttcacttgAGATTtgtttctttcttttttcttatctttttatgctagttattgagttggcatctaatttgaatttttcctgtaataactcttagatgaacttgtggaatgaatgtgaagatgatagtttaccgcatctccttccagttgctgatgctccgcccctc…	ATGGGAAAAGGAACCATTAGTAGCAGTGGGGCTGATAATCGTGATGAATACTTGAAGCTATCTGTTACAGTTCTTGCTGCCTTGTGTCGTGTTCCTGAAATTGCTTCTTCAGAAGACATGTCTATGAAGATTCCACTGATACTGGAAATAATGTCGAAGAATACCATGGAGGAACCAACTTTGGAAGAACTGCTGGTGGCCCTTTCATTACTACCAGCTATGACTATGATGCTCCCATTGATGAATATGGCACAAGTACTCTCTTCCAAGTCAGGAAGCTGTGCAGCTTTTCTCTCGAATTACAATCCAAGTTCAGCTGCAAGGGTGACTTTCAATAACAAGCACTACCACCTGCCACCTTGGTCCATAAGCATCCTTCCTGATTGCAAAAATGCTGTC…	PREDICTED: Juglans regia beta-galactosidase 3-like (LOC108987000) transcript variant X2 mRNA、 PREDICTED: Quercus suber beta-galactosidase 3-like (LOC112009741) mRNA、 PREDICTED: Durio zibethinus beta-galactosidase 3-like (LOC111282294) mRNA、 PREDICTED: Juglans regia beta-galactosidase 3-like (LOC108987000) transcript variant X3 mRNA、 PREDICTED: Juglans regia beta-galactosidase 3-like (LOC109005745…
Bpev01.c0280.g0044.mRNA1	1.81603	-3.25835	1.25089	-2.60483	0.00919186	0.0491057	3.75484	7.76156	2.9596	7.69947	0.956502	2.04053	0	0	0	0	0	0	0	3.88396	0	0	gaacctattctattatcactatctaccttttttttttttgagaaattattaatatctaccaaataagggaagagatgggataaggtgatttaggccccgtgcaatttctcatcatccaaacagaccttaataaatggaaccaAGATTtactaaAGATTgtataaccttttatcataggagctatatatgcttaattaataattgatgtgggatgcgatattttttcttttattgcaaaaatgatagaaattaaatccaacagttggccattgatcatcatcattttttttttcttagatgatcatcatcatttaattatcttgtattaattAGATTaataacaaaaaaaatcctgagaatataatttctaattctataatcctctatgataatattgct…	ATGTCTCTGCCATTTAGTTCTTGCAGGAAGAGAAAGTCCCGAAGTAGACAAGATGGAACTCAAACAGTTGCTGAGACCCTCGCCAAGTGGAGAGACATTAATGCCCAGCTCGACTCTTGCAATGATGAGAATAAATCAGTTCGTAAAGCTCCAGGTATTGGGTCGAAGAAGGGATGTATGAAAGGAAAGGGAGGGCCTGAGAACTCATCATGTAAATACAGAGGTGTTAGGCAGAGGACATGGGGTAAATGGGTTGCAGAAATTCGTGAGCCAAAGGGGAAAAGGCTATGGCTTGGTACTTTTGAAAATGGTGTTGATGCTGCCTTGTCTTATGATAAAGCTGCAAGAGTAATGTACGGTTCTTCTGCCCGCCTCAACTTTCCAGATTATGGCTCAGCA…	PREDICTED: Prunus persica putative dehydration-responsive element-binding protein 2H (LOC18782421) mRNA、 PREDICTED: Quercus suber dehydration-responsive element-binding protein 2C-like (LOC112017753) transcript variant X2 mRNA、 PREDICTED: Juglans regia dehydration-responsive element-binding protein 2A-like (LOC108983897) mRNA、 PREDICTED: Rosa chinensis putative dehydration-responsive element-bind…
Bpev01.c0280.g0054.mRNA1	338.757	1.19448	0.216029	5.52927	3.21562e-08	1.96638e-06	138.929	178.516	198.293	173.238	322.341	362.194	311.478	530.819	537.289	598.337	559.51	367.934	341.308	285.471	249.823	264.637	atggttagttgagagTGTCAcgtcagtattattagatgaatgttagatagaataatagtatctagtattattcttttatcttaataaaaagaagagtgaaacatggtgtgcttgggctaattatggtccatgttaaatgggatttcattctaacttggccaggtaataggcctattagccctagtttcaaagagTGTCAgttcatcactcagactataatatacCCAATaaaataaagccttagtcaagctcgatagtgattacatttatgtgcccgatgatgccctagatgttgatgatgattggctgcaattcattgtctgaattacagCCAATtcaggcaagccTGACagagaaagcgagtgcagtgcctacctactcaggactgtttcgggtcat…	ATGGCTACCTTTGCAGGAACCACACAGAAGTGCATGGCCTGTGACAAGACCGTGTACCTGGTTGACAAGTTAGCTGCCGACAACCGGGTCTACCACAAGGCCTGCTTCCGATGCCACCATTGCAGGGGTACCCTCAAGCTCAGCAACTACTGTTCTTTCGAGGGGGTCCTATACTGCAGGCCTCACTATGATCAACTCTTCAAGCGAACTGGCAGCCTGGACAAGAGCTTTGAAGGAACACCCAAAATCTTGAAACCTGAAAAACATGTTGAGGAGAACGCAAAGGCAGTCTCAAATTTGTTCGGGGGCACCAGAGAGAAATGTGTGGGGTGCAATAAGACCGTTTATCCAATTGAGAAGGTTACGGTTAATGGGACTCCATACCATAGGAGCTGCTTC…	PREDICTED: Prunus avium LIM domain-containing protein WLIM1-like (LOC110763684) transcript variant X1 mRNA、 PREDICTED: Rosa chinensis LIM domain-containing protein WLIM1-like (LOC112169855) transcript variant X3 mRNA、 PREDICTED: Theobroma cacao LIM domain-containing protein WLIM1 (LOC18608098) mRNA、 PREDICTED: Herrania umbratica LIM domain-containing protein WLIM1 (LOC110412052) mRNA、 PREDICTED: …
Bpev01.c0281.g0076.mRNA1	1.77075	3.73014	1.30569	2.85682	0.00427903	0.0276165	0	0	0	0	3.82601	4.08106	0.941021	0.99778	5.3197	1.03162	3.22794	1.01081	3.00271	1.94198	0	2.95134	atatactaaaactttataaaaaaaacgtctttctttaatttgaacaaggttggattgggttcaccgaTGACtcaatacaccataatcaagctagatatggTGACcccatattctttaaattgcattaattcactcattgtctcacatcttagcattttctagccaagctagctgtatgcaaatacaagctcaaattgtctatctgatgctgttaacgtgcattgcagtggttgcaccgtcgctatctctacttctccaggtcataagaatacaatcaagcgcatagtcggggcagtttgtctcacatatggggcgttgatttccaacagatctggtttttgagaggaatctgtggtggcgtcctttatggtggagtggcgtacACACACGgataagagt…	ATGCGTGATAGGAATGTAGTTTCTTTGGGAGGGTTGAAGAGGGCAGGCAATGTCATGCATATTGTTGAAGTCTGGAGACTGGAATGGTGTTTCACCAATTATGTGAAGAATGCACTCATTCACGTGTACTCGAGGTGTTTGGATGTGGAAGGGGCGCAGATGGATAGCATTGGGAGGAGCCGCTCTGTGGATGACATTATTCCTTTGGAACCAGATCATACCCAGGGCATTAGCTGCAAATAA	-
Bpev01.c0283.g0012.mRNA1	63.6363	-1.01413	0.27158	-3.7342	0.000188316	0.00249795	68.5259	98.9599	132.196	109.718	50.6946	78.5604	31.9947	68.8468	67.0282	60.8653	71.0148	35.3783	39.0353	40.7816	40.971	23.6107	ttttttttttttttaaaaaaaaaacaacccaacttgttgaatatgcaatgtgtccccccatgttcgtccatgttcttctcacgtctcagcacaaaactcctctgtttggcatgtcttcgaacagagttgggttgcatcAGATTatgttgtctccttgctctatcAGATTattatgttcttactgcttcgagaaacttttaattctacacctttaacctcaaaccatcccaagacactaaacaataagttgcctaaacaaaggaatttggtcaaagttctctccaaactgagtcaaaggcaattcttttaatctaatctattaaagtgagaatatgtttagcaaatcttattaaaaatggatgtgattcttccataacctaaaaataaaTGTCAgtttaa…	ATGGCGAGGATTGGGAGTAGGAAGCTGAAGGAGATGGAGGACAAGTGCAGCGAGGTGAAGGTGGCTCAGCTGGAGGTGTTTGTGAAGAGAATGGAATTGGCTCATGAGCTAGGGGAAGTCGTTTTGGGGGCAATGAAAAAGAGCCTTGCAAGTAGGCAGCAACCTCAAAGAACAGGATGGCCAAGGCAAGCTTCTGAAAATCAATTTCCCCTTACCCAACTTCTCACTCGCCATCTTCACATCTTGCCGGTGGATCAGCCTCTTCTTGATGGCTCCGAGCAATGCCCAGAGGGCGCTGGCGAGCTAAGCAACGCAGCCGACAGCACGGTTAGCCTTGAGAAGCAAGACCCGGGGGACCTGCTTCGCATTCGTGCCCCGGCTTTTCTACACGGGCTGGAA…	PREDICTED: Juglans regia probable xyloglucan glycosyltransferase 5 (LOC109009557) mRNA、 PREDICTED: Juglans regia probable xyloglucan glycosyltransferase 5 (LOC108988734) mRNA、 PREDICTED: Quercus suber probable xyloglucan glycosyltransferase 5 (LOC111987347) mRNA、
Bpev01.c0284.g0022.mRNA1	23.8036	2.9841	0.439838	6.78455	1.16447e-11	2.04002e-09	4.69355	0.970195	3.94614	5.77461	53.5641	35.7093	28.2306	25.9423	19.1509	20.6323	32.2794	30.3242	28.0253	27.1877	30.978	33.4485	accacgccgttgtaccatcgaggaTGACtataaccacacaacggctagacgtaaaactgtatattacatgtgcaatgaacagtctcaccacacaacagctagacgtaaaactgtatattacatgtgcaatgaacagtctcatgtgagagggcatccgggccctacctatctcggcaagtgtccaaatgccatctcacataaaactacccattacaccaaatcccaaaaggtattgctaaaatttcactcttTGACtatcttatatatgaaccttcgctgcagtctgtttctcgtctaatcaatacgggactaaacatgaaaaaaaattctctaccatctccaaattactttagaatccaaggactccaaagcctgatcttgaaccactcttttaagatc…	ATGGAGGCTGCTCAAGAGCTGCAACGAGGTGAGGAGCCAGAGCAAAACTCATACAAAAGCACCTCTCTTACCAACCTACTGCAACTTCCTAAACTCAAACATTACAAGTGGTGGTTTCGTGTGACTGCTTACATCCTCTTTCTCCTTGCCGGCCAATCTGTAGCCATTCTCTTGGGAAGATTATACTATGATAAAGGTGGGAATAGCAAATGGATGGCAACATTTGTTCAATCAGCAGGCTTCCCAATTCTACTCCCCCTTCTCTTTTTCTTCTCACCCTCCAAAAATACTTCCTCTGCAACTGCAAGACCACCATCTGTCTCCACCCTTGCCTTTCTCTACCTATTTTTGGGCATAATCTTGGCAGGTGACAACCTGATGTATTCATACGGACTCTTA…	PREDICTED: Juglans regia probable purine permease 11 (LOC109008039) mRNA、 PREDICTED: Quercus suber probable purine permease 11 (LOC112012700) transcript variant X1 mRNA、 Vitis vinifera whole genome shotgun sequence contig VV78X194979.17 clone ENTAV 115、 PREDICTED: Quercus suber probable purine permease 11 (LOC112012732) mRNA、 PREDICTED: Durio zibethinus probable purine permease 11 (LOC111304973) …
Bpev01.c0298.g0041.mRNA1	112.054	1.32211	0.379405	3.48469	0.000492709	0.00533475	57.2614	41.7184	52.2863	59.6709	107.128	112.229	111.041	62.8601	74.4757	46.4227	54.875	263.821	239.216	239.834	156.889	113.135	tggaaaaaagcgattgttgcagttgtataaatgtatgtaactttatttaggggaaatagaaAGATTagtccaaaggttttggtgagttaaaagggacatgatatttttatgattataatttaatgttgttgtatctattgatgtaaatgaTGTCAcattatttaatttttttaaaagaaaaagttcatatactttcttaaacttttattcaattgataatatttatcttaaactttcaattgTGACaatgtcttattaaacaaacaatgcaaactcttaaTGACtaaaatacatttaataaaatataattataaaaacaaaaaaaaataaataataatttttaaaaaaaaaaaaaaaaaacacaaccacactcatttgccaaatttttttattttttta…	ATGAGCACAGCAAGTGAAAATCAGAGTTCGATTGTACAGAGTGAATCGGATGGAACTGTCAAAGAACTTCACAATGAATCTGGTGATGCATCCAATTGTTCATCACAATCTTCGCGTGATTCAGATTCTGGAAAATGTTATGACAACCTATCTCGACATTCATGGCAAACTTCTGAACATGATGGACTTCTGGGAGCTGGTGCTTTTCCAAGATTATCTGGATGTCTAGCTGGGAATGCTGCTCTAATAGTTCGAGAAAAAGGTTGTCTGCTCCACAGGAGTGATGAACCATATCGGCCTCCACGCCCCTATAAGGCAGTGCCTCATTTACGAAGGCAGATTAATGACTCATATAATGATGTAACATTTTGTTCTTCTGAGCACTTGAGTCAGGAGATA…	-
Bpev01.c0317.g0001.mRNA2	25.3475	2.52687	0.464026	5.44553	5.16511e-08	2.87796e-06	7.50969	5.82117	5.91921	2.8873	25.8256	10.2026	18.8204	29.9334	25.5345	64.9918	40.8873	43.4647	38.0344	33.0136	36.9738	15.7405	gcgatgttcaccagttaacaagcttactaattcaacgactaaaccgtatgagttgcagcactaactaattaatcccatcaatttttttttctttttattttgtggtattatataccacaaatatcggtgcggttgcatttatgtgcttaaataAGATTttattgtggacaagttgtgttggtcgtcacagctaggctatcgcccctaataagaggtgtaagatgagttttaatgtttgtgaattcagctcggcttaattgagttaaacttgatttgggtattggtcagaataataaatgagttattcgtgaatataataatatgtttaaatattaaacgaggatatattcgtttaaattcggttcgtctagaaaagctgtatatacttcatttttacaa…	ATGACATATCGCATATTACATCAAACTATCAAGTGGGCGCTACAGAGATACGCGCCTTCTATAAAGCGGAGGCCACTCAAGGTTGTCAGGGCACAAAGAAATTTTACAAAAACAGTAGAAACACAGAGAAGAAGGCAAGTGATGGGTTTGGGTGGAATACTTTTGCAACAACAACTGCTACTTGGGGCCATAGTTTTAGCAGCATTTGCAGCATCAGAACCCGATCCAAACTGCAACAGAACATGTGGATCGCTTGATATCCCCTACCCGTTTGGAACAAGCAAGGGTTGTTACCTTTATCCAGATTTTCTCATCACTTGTATGCACACGTACGAGAAGCCAACACCATTTCTGCGCGACAGTAATGTAAAAGTCCTAAACGTATCGTTGGATGGTGAA…	PREDICTED: Juglans regia wall-associated receptor kinase 2-like (LOC108981214) transcript variant X2 mRNA、 PREDICTED: Quercus suber wall-associated receptor kinase 2-like (LOC112000821) mRNA、 PREDICTED: Quercus suber putative wall-associated receptor kinase-like 16 (LOC111996383) mRNA、 PREDICTED: Juglans regia putative wall-associated receptor kinase-like 16 (LOC109019816) transcript variant X2 m…
Bpev01.c0321.g0019.mRNA2	39.3106	1.09778	0.276151	3.97528	7.02964e-05	0.00116438	26.2839	20.3741	19.7307	18.2863	62.1727	51.0132	49.8741	48.8912	57.4527	56.7388	52.7231	26.281	32.0289	36.8976	23.983	46.2376	agaaactgcagggtttgagcttaccacaatgatcaaaatgttaaaacaaagaaatgggtatgtgatgaaatgatataacaaaaattataagacaagaattgagcaattatggcacagaattgaaaatacacgaacttctaaacataccttgaatctatgctttgagaaatattctacccctttgtgtataacttttgaattataaccttaactgaaaagaacccatttatctgatcatcaataaggtAGATTtggaatgttctcacagaagaaaaaaaaatggtcagaacgtataaaggggtagatctagagagacaaagaggggggcagAGATTatatgaagccgtttctggttctggtttctctcctcctttcttttttaatttcttttaaagagag…	ATGCCAATTTGTCTTCGCCTCACTCTTAGTAGTCCAATCAGCGTGAGCCGCCAACACATCACCCCCACGCGCTCCTGCCTCGCACGCGCGGCCGCCGCCGAGTCAGACATGGCGGCTAACTCAGTCCGAGTCGCCGCTGCTCAGATGACCTCCATCAACGACCTAGCCGCCAATTTCGCCACCTGCTCTCGCCTCACCAGAGAAGCAGTGTCGGCTGGGGCAAAGTTGCTTTGCTTTCCCGAAGCTTTCTCTTATGTGGGTGCTAAGGATGGGGACAGTGTGAAGATCGCAGAACCCTTAGATGGACCGATTATGCAAAGATACTGCTCTCTAGCAAGAGATTCCAGCATTTGGTTGTCACTTGGAGGCTTCCAAGAAAAAGGATCTGATGATGAACAC…	PREDICTED: Hevea brasiliensis nitrilase-like protein 2 (LOC110652007) transcript variant X2 mRNA、 PREDICTED: Hevea brasiliensis nitrilase-like protein 2 (LOC110652007) transcript variant X1 mRNA、 PREDICTED: Quercus suber nitrilase-like protein 2 (LOC112015817) mRNA、 PREDICTED: Juglans regia nitrilase-like protein 2 (LOC109013074) mRNA、 PREDICTED: Eucalyptus grandis nitrilase-like protein 2 (LOC10…
Bpev01.c0327.g0067.mRNA1	22.6836	1.33467	0.4752	2.80865	0.00497493	0.0310172	13.1419	9.70195	9.86534	9.62434	18.1735	23.4661	55.5203	20.9534	44.6854	55.7072	25.8236	7.07565	14.0127	11.6519	15.9887	27.5458	gcccgggacattttcgggacctgctaggacccaccgggacatttttgggacctgctcgagacatttttgggacctccccgggacattttcgggacccgcccgggacccacccgggacattttcgggacctcccgggacccgcgccggacattttcgggactgctcgggacccccgggacccgcccgggacattttcggacttgcccgggacattttcgggacctccccgggacccgcccgggacattttcggactccccgggacccgccgggacattttcggacttgctcgggacattttcgaggctccccggactcgccggacttttcgggacttgccgggacattttcggacccgcccgggacattttcaggactgcccggacccgtcgggacattt…	ATGTGGGCACACGTATTCCCTCTCCTCCTCACCATCTTCGTCTTCCCTCAACTCCTACAATCACAGGATGATGATTTTTCTCGTCAACCTCCTCGGCAGATCATTCGCACCGGACATGATCGATCTGACTCCGATCCTCAACAGGTTCATATATCACTGGCCGGAAGAGATCACGTGAGAGTTACATGGATTACCGATGACAAACACGCACCATCAATCGTGGAATATGGAACGGAAAAAGGAAGGTATGATGAAAAGGCAAGCGGCGAACACACATCATACACTTACTTCCTCTATAGCTCCGGCAAGATTCACCATGTCAAGGTCGGACCATTGAAGCCCAGCACTACCTATTTCTACAAGTGTGGAGGTTCAGACCCGGAATACTCCTTCAAGACA…	PREDICTED: Theobroma cacao purple acid phosphatase 22 (LOC18598208) mRNA、 PREDICTED: Gossypium raimondii purple acid phosphatase 22-like (LOC105766684) mRNA、 PREDICTED: Herrania umbratica purple acid phosphatase 22-like (LOC110420242) mRNA、 PREDICTED: Durio zibethinus purple acid phosphatase 22-like (LOC111310984) transcript variant X1 mRNA、 PREDICTED: Prunus avium purple acid phosphatase 22-like…
Bpev01.c0328.g0027.mRNA1	164.873	1.31071	0.293368	4.46781	7.90255e-06	0.000192091	99.5033	62.0925	107.532	43.3095	210.431	235.681	112.923	212.527	209.596	371.382	149.561	220.356	82.0742	119.432	201.857	199.707	ttacgattttgtagataataatgtgattttaaaccaaatcgcaaaaagtagatcgtttggaaactacgtttttaaaaaattacgatttaaaaacgcagaaaatctgtgttttcgaatcacaggtaacgatgtgtttttttgaaaacgcagaattttaaaggttaaactacgattttaaaggccaaactactatttTGTCAaacgcttaactgtgttttcaaaaatcacgttttcaaatcgcactttttaaaatcactatttttaaaatcacactttttaaaattataatcccaaacagacccttaacctacaactattaattctcttgtttttttaatttatggaacaagagaatatgtttcgaggaactttctaattcctatatttaaaaaagaaaat…	ATGAAGATGGGAATCACAATTTCTCTCCACTATCTCCTCCTCTTCGTCACTCTCATTCCCAACTTCACAGCTTCTCAAGTTCTGTTTCAGGGATTCAACTGGGTGTCATGGAAGCAGGACGGAGGATGGTACAACTATTTTATAAACAAAGTTCCTGATCTGGCCGATGCTGGGATTACTCATGTTTGGCTCCCTCCGCCTTCTCAGTCTCATTATGAAGCCCCTGAAGGGTACATGCCGGGAAGGCTCTACGATCTCGATACATCAAAATATGGAAACCATGATGAACTGAAGAAGCTGATAAAAGCCTTCCAAGACAAGGGGGTTAAGTGCATATCAGACATAGTTATAAACCACAGAACTGCAGAGAAGCAAGATAGTAGTGGACTGTATACCATT…	PREDICTED: Prunus mume alpha-amylase-like (LOC103335273) transcript variant X1 mRNA、 PREDICTED: Prunus mume alpha-amylase-like (LOC103335273) transcript variant X2 mRNA、 PREDICTED: Vitis vinifera alpha-amylase (LOC100250317) mRNA、 PREDICTED: Rosa chinensis alpha-amylase-like (LOC112169838) mRNA、 PREDICTED: Fragaria vesca subsp. vesca alpha-amylase-like (LOC101294444) mRNA、 PREDICTED: Quercus sube…
Bpev01.c0335.g0006.mRNA1	4.57516	5.10159	1.69932	3.00213	0.00268097	0.0195917	0	0	0	0	0	0	1.88204	24.9445	19.1509	11.3478	12.9118	1.01081	0	0.970989	0	0.983779	atgaaagtaacaaattgtctataggagcaacctctctctcctgaatcaattgttgcaatcttagggaatctaaggaaagttgttgtgaacatatgaatttaagaatcaattaggtgtaattgtgggtctacaaaattgaagaacgaattagtaatagtgtacacttgtTGACtctaggagctgagaggcaaggcggtgcgaacttgtggcgcgaggtatttgttcttctcttgatacggctagtggaatgaatgaggagatcgttttgctccgttgctcgcactatgctctgtgcgtgctttgctggctgtggcagcgggagtcgccattggtcctttttcacaatggaTGTCAaaagtgcttcttaatggcgattggaggaagaagtatatatgaggg…	ATGTTTTGTAGAGGAGTGAGTCCATTTGGGCCATACTGGGATCATGCTTTGGGATATTGGAAGAAAAGCTTAGAAAAGCCTCAAAAGGTGCTCTTCTTGAAGTATGAGGAAATGAAAGAGCAGCCCATTCCGAATCTGAGGAGACTGGCTGAGTTCTTGGAGTACCCTTTTTCCCCGGTAGAAGAGGCAAAAGGTGTAGTGAACGATATCTCAAGGTTATGTAGCTTTGACAATTTGAGCAACTTGGAGGTGAATAAAAATGGAAAATCGGCAATCGGCTCAGAGAATAATGCATATTTTCGTCGAGGTCAAGTTGGAGACTGGAAGAATTACTTGTCAGCTGAAATGATAGAGAAATTGGACCGCATTACTGAAGAGAAGTTTCATGGTACTGGGTTA…	PREDICTED: Populus euphratica flavonol sulfotransferase-like (LOC105116965) mRNA、 PREDICTED: Populus trichocarpa cytosolic sulfotransferase 18 (LOC18102984) mRNA、 PREDICTED: Populus trichocarpa flavonol sulfotransferase-like (LOC7485561) mRNA、 PREDICTED: Populus trichocarpa flavonol 3-sulfotransferase (LOC18109716) mRNA、 Theobroma cacao genome assembly chromosome: II、 Populus trichocarpa clone PO…
Bpev01.c0338.g0003.mRNA1	55.4849	1.13852	0.254963	4.46544	7.99036e-06	0.000193626	24.4065	18.4337	27.623	46.1968	63.1292	44.8917	74.3407	67.849	89.3709	79.4344	87.1545	52.562	44.0398	52.4334	50.9639	64.9294	gcCGACGgttattatctcttaggacaaatatgcctatgatctactctccctatctagttcgacaaacagtaagacggccaacagccctcttaagacgaaTGTCAagcttcttactattgatagtgaacctatatgagatgccactctctataggaagttgtttggtagtcttatctatctcatagtcacatagccagttatttcctattttgttcatttggttagtcaatttatgagtgtgcctcactctacacattatgctattattctccatattttgttttaTGTCAagggaactttgtttcatggaattcagttcacattcctcccttgagttccggacctattctgatgttgataaggctaagtatcgcgcgcttgcggatactacatctaaac…	ATGGAAGCAGAATGTGTAAACAAAATTTGGTTGGAGTTAGAAGGGTACAAGAAGAAGCTTGCACATGCTGAAGCAATATATGCAGAGTCAAAAAGAACTGGCAAACCAGGAGGAGCAAGACCCACTAACAAAATTGGCTTCCTAGGTCTTTTTGGTGAAAAAGTAGATAGCATAGAGTATTACACTAGAAAGATTCACGAACTAATCCCAAAACTGGAATCAGAACAAAAACTCACTCTCAGAGAGAAGCAGCAAGATTCTGCTCTGGTGTTTTTCACAAACAGGGTGACTGCAGCTTCTGCGGCTCAGAGTCTACATGCCCAAATGGTTGACAAATGGACAGTTACAGATGCTCCTGAACCACGTCAACTGATATGGGCTAATCTTAAAATCAAGTTT…	PREDICTED: Jatropha curcas CSC1-like protein ERD4 (LOC105634032) mRNA、 PREDICTED: Populus trichocarpa CSC1-like protein ERD4 (LOC7470814) mRNA、 PREDICTED: Quercus suber CSC1-like protein ERD4 (LOC112003861) mRNA、 PREDICTED: Juglans regia CSC1-like protein ERD4 (LOC109011082) mRNA、 PREDICTED: Vitis vinifera CSC1-like protein ERD4 (LOC100260008) mRNA、 PREDICTED: Lupinus angustifolius CSC1-like prot…
Bpev01.c0339.g0001.mRNA1	118.044	1.23248	0.369483	3.33569	0.000850889	0.0081309	44.1194	69.8541	52.2863	68.3328	133.91	77.5401	135.507	249.445	213.852	263.062	210.892	64.6917	102.092	57.2884	77.9447	67.8808	cgaggggcggctcaatataaagtgggggtccaaggcaaaaagagtaaatgagctacgcactttaatttattattattatttttttttgagaggatactttaattttagtataataatatatataacaaattgcctacaaattaagaaactaaatcatggcttaaaatggaaattaagtaacctaacatagagtactctaatatataaaatgttacggcatctactcttatttttctctcatatttttagttctcacaaaaaccattaatggattgtgaattccacacatgaaactcacatagacccacatatCCAATagtgattgtaaaaattaggaagatgagagtagataatgtagcatttttagaaatctatatgaaaaatattatacaaatcaat…	ATGTGGAGGCTGAAGATTGCAAAGGGTGGCAATGACTCTTTCCTCTCAAGCACAAACAACTTCGTGGGGAGACAAACATGGGAGTTTGACGCAAATGCTGGTACACCTGAAGAGCGAGCCGAGGTTGAAGAGGCCCGTCAGAATTATTACAAGAATCGCCATAGAATCAAGCCCTGCAGCGACCTCCTATGGCGAATGCAG	PREDICTED: Durio zibethinus beta-amyrin synthase-like (LOC111280380) mRNA、 PREDICTED: Theobroma cacao beta-amyrin synthase (LOC18595542) mRNA、 Betula platyphylla OSCBPD mRNA for putative oxidosqualene cyclase complete cds、 PREDICTED: Herrania umbratica beta-amyrin synthase (LOC110426166) transcript variant X2 mRNA、 PREDICTED: Herrania umbratica beta-amyrin synthase (LOC110426166) transcript varia…
Bpev01.c0344.g0004.mRNA1	190.878	1.14556	0.243525	4.70408	2.55012e-06	7.52497e-05	106.074	106.721	84.8419	102.018	145.388	183.648	200.438	242.46	371.315	245.524	392.733	129.383	215.194	198.082	168.88	161.34	gagacgtatataatagagtcaatggtcgaactcaggacttttggctttgatagcatgttaaattactacttgtcccaaaagcttaagctgatagaaagaggtaaatttaatcatttaatgaatattttaacacaaagagtcctAGATTtctgcctccagctcactttttcataaagaagcaatctctctagctccctagcaaagtcctcctttttcacccttttctcctcaattcatgctctcccttctacaaTGACatcaagttcttgaataccatccactaaatcctttttccgcttccctacattgccaaagatatcttcattttatttcttcaaatcagctttcaaagcttttttcttactcgccaaaacaaaagtactaggggaaccctgaaag…	ATGCAGTGTAAAAGATATGGACCTTCTGGCTCCCACTACATGGGTAAAATTGGTAATCTTGTGAGCTCCTGTCCTATTAGATATTGCACCGGATTGCAAATGTTTGGGCAGAGTGGAAGATGGCCTTGCCCCTCCTTGCGAACTGCGAAAAAAGAAAATGAAAAAGAAGATCTTCTTGTTTCTTCAGCGGAAGGGAAAACGATGGCAACGGTTCTTGGATCTAAGAGAAAAGAAGACAAAGGGACGGCAGCGTACTCAACGGCACCGCTCCCTCTGGGTTTCAAGTTTAGCCCCACGGACGAGCAACTCATTGACCACTACCTGAGGTTGAAGAATGCGGGCCGTGAATCCGAGGTCCAGATAATTGGCGAAGTCGACTTTTACAACTATGAGCCCTGG…	PREDICTED: Hevea brasiliensis protein CUP-SHAPED COTYLEDON 3-like (LOC110669253) mRNA、 PREDICTED: Quercus suber disease resistance protein At4g27190-like (LOC111992544) mRNA、 PREDICTED: Quercus suber disease resistance protein At4g27190-like (LOC112006920) mRNA、 Vitis vinifera contig VV78X065736.5 whole genome shotgun sequence、 PREDICTED: Quercus suber disease resistance protein At4g27190-like (L…
Bpev01.c0344.g0024.mRNA1	3.8606	4.11762	1.16487	3.53483	0.000408038	0.00460517	0	0.970195	0	0	11.478	2.04053	5.64613	1.99556	5.3197	3.09485	6.45589	2.02161	5.00452	6.79693	7.99433	2.95134	aaaaaaaatttcatttaaactgtagcccttcttttatcgtattgggtcaaagacaaaactAGATTctatataacttaatactatagacatattaatttaatagaccaaattaaaaaaaatttctctaattcaatttggagaaaaaatttgtacatcaatcactacttttttaactcttgatattgctaatgaaaatcttattattatttggccaaacaaaatacaaacataaacacaatctgcattaaataataaaaagaaaaaaaaaaaaagaaagaaaagaaagaacagcctcctaagcaaggccactttctagaccaaaaacatggcattttaaggcccaaaacctctttggtgttgcaactaatgctacatgtgtaacgacccaggaaaaagcgc…	ATGATGGGTGCTCAAGAAGTTCAAGGTGGTGACAATGGTGGAGGGATGGATGAAACGATGTCGTCGCCAAAGAACAGGATGAAGTTCCTGTGTAGCCATGGCGGGAGGATCCTCCCTAGGCCCACCGACGGTCAACTCAAGTACGTGGGTGGTGAGACACGTGTCATCGCCGTCCCTCGTGACATCACCTTCTCAGAGTTAATGAAGAAGCTAACTCCACAGTTTGATAAGGAAATGATCCTCAAGTACCAGGTAATGCCTGAGGATCTCGATGCTTTGGTGTCTGTTAGATCCGACGAGGACCTAAAGCACATGCTTGATGAATACGACCGCCATGAAAGCGAAGGAACTCCAAGGCTCCGAGCCTTCTTGTTCCCATCCATCAACCCAATCATAGTC…	PREDICTED: Juglans regia uncharacterized LOC109021686 (LOC109021686) transcript variant X2 mRNA、 PREDICTED: Juglans regia uncharacterized LOC109021686 (LOC109021686) transcript variant X1 mRNA、
Bpev01.c0344.g0040.mRNA1	146.822	1.30725	0.29064	4.49782	6.86527e-06	0.000169634	67.5872	51.4203	76.9497	82.7694	118.606	124.472	136.448	250.443	312.798	248.619	274.375	113.21	108.098	126.229	149.894	107.232	cggtaaaaaagttggtacaagacatgaaaaactcaagtttatgatgattgtccagcaaagtcctaatttgagtaaaatagtcaaatattttgattctaatattagatgaaagcaaatttgatggcgttgaaaatctgattcaaagggacaaaacttgtatttcacgaacattttCCAATtCCAATgtttattagctcaaaacgggcTGTCAacaaaagtcaagaattgaagtttggaaaaccttgatcaactgaaCCAATacatcgagtcCCAATgctgaaactcgagcttgttcaatggctcggtcgaagcttcaaacgagaagatgaagggcttgtttggtaaaacattttagatgatgtttttgctttttggttgtgatgtgatagaggtgaaaat…	ATGGAGGTTGTAGAAGAGGTGGAGATACAGAGGTTGTCCTCTTTGGGTTCAGCTTCACCTTCAACAACAATGCCTCTACTGTCTTTGAATCATGTCTCATTCGTTTGCAAGTCTTTGAGCAAGTCTGTGAGGTTCTATGAGGATGTCTTGGGATTTGTACTTATCAAACGCCCTTCCTCCTTCGACTTTGAAGGAGCTTGGTTGTTCAATTATGGTATAGGCATACATTTGCTTGAGTCAGACAATGTCCCAACAAAGAAGGGCACAATAAATCCAAAAGACAACCACATTTCATTCCAATGCTCAGACATGAAGCTCCTTGTGCAGAAGCTAGAGGAGATGAATATAGAGTACGTTACAGCAGTGGTGGAAGAAGGTGGAATTAAAGTTGATCAGCTC…	PREDICTED: Juglans regia virulence protein STM3117-like (LOC108988897) transcript variant X2 mRNA、 PREDICTED: Quercus suber metallothiol transferase FosB-like (LOC112034843) mRNA、 PREDICTED: Juglans regia metallothiol transferase FosB-like (LOC108982288) mRNA、 PREDICTED: Quercus suber metallothiol transferase FosB-like (LOC112020922) mRNA、 PREDICTED: Populus trichocarpa metallothiol transferase F…
Bpev01.c0344.g0046.mRNA1	88.7529	-1.90553	0.17815	-10.6962	1.06016e-26	2.06158e-23	191.497	140.678	219.011	237.721	74.6072	40.8106	66.8125	44.9001	60.6445	46.4227	49.4951	47.5079	59.0534	39.8106	46.9667	54.1079	aaaaatttctccaaagagagtgagctccattttaactgaatatttaacatttcatttgcagatctacatttcatttgaaggagctgaaggtctgtgTGTCActttctaactggcgtacgtgtggcgtactcacgcagctaagtttcttaaaggtgagaaccccaccttttttttttttttttagtagtggaataatctctctcacacactctagctctggtgtaggacagagttttcctccgaactaggttggaggaatttttttcaactttgtttataaaaataatatgtgtttctttgtatgtgagaagcatatgttttttttaattgtaaggataaaattagaagaaatttataaaaaaatgcatgtgtttttttttaatttTGTCAttgaaatta…	ATGGAAGAATCAGCGACTGTGAAAATTCAAGAAGTAGAAAATTTGGAAGAATATCCTGAAAGTCAAAGGGAAGCATATATTTTAGAAGAACCAGAAGCAAATGTGAATGGAAATTCAGAAATTAAATGGGAAAGCAACAGTCTAAATGGAAATGAAAGTCAAAATGGAGAAGTTGATACAGAAGCAAATGGTTCAATTGGATCTGAACTTCAAGACAGATTGTTGGCAAATGAAATCACAGAAATGCTAGAAAGCTTGGAGCCTCCCTTATCACTTCGATGTTGTATCTACAGGATTCCACATGATATTCGCAAAATGAATGAAGAAGCCTACACTCATACGCTTCTATCAATAGGGCCTTTTCACCATGGCGATAAAAGATTGAAAACCATGGAAAAG…	-
Bpev01.c0346.g0003.mRNA1	1492.64	1.72299	0.0905308	19.0321	9.24076e-81	1.79696e-76	495.639	565.624	598.826	530.301	1697.79	1635.48	1792.65	1896.78	2045.96	2054.98	2198.23	1556.64	1751.58	1619.61	1706.79	1735.39	ctatttgtaagtctaatctttttttgttttatcctttttttagctttttctacaagtgagaataattgtgaagtgtataatttcatatttatacttcttaaagctttcaaaaggaaaggcaaacatgcctataataattaaatttcatgcaacgattttataatataaaaagtcattgagaaaaactgaataaattaacgtgAGATTagtcattaacttcaagtttctggcttcttttgttagaaagatcaccaagtgatagtcgatgCCAATcttcttagtcatacgacaacgttggAGATTtctgtttaggtTGACaggtccacaaaaaacaagagggggttttttttgttagacaataaaaccggttcgttttagaaaagaaggagccgtgaatcg…	ATGGAGTATTCGTACAACTATTTTGACAACAATGAATCCCACTTACCTCCCGGTTTTCGCTTCCACCCGACTGATGAAGAACTCATAACATATTACCTCCTCAAGAAGGTTTTGGACAGCAACTTCACAGGCAGAGCCATTGCTGAAGTTGACCTCAACAAGTGCGAGCCATGGGAACTACCTGATAAAGCGAAGATGGGGGAGAAAGAGTGGTACTTTTTCAGCCTGCGGGACCGGAAGTACCCAACGGGGCTTAGAACAAACAGGGCTACGGAGGCGGGATACTGGAAGGCTACTGGGAAAGATAGGGAGATTTACAGCTCCAAGACTGGTTCTCTTGTGGGTATGAAGAAGACGCTGGTTTTTTACAGAGGGAGAGCTCCCAAGGGAGAGAAGAGC…	PREDICTED: Prunus avium protein CUP-SHAPED COTYLEDON 2-like (LOC110763263) mRNA、 PREDICTED: Quercus suber protein CUP-SHAPED COTYLEDON 2 (LOC112000327) mRNA、 PREDICTED: Prunus persica protein CUP-SHAPED COTYLEDON 2 (LOC18779165) mRNA、 PREDICTED: Arachis duranensis protein CUP-SHAPED COTYLEDON 2 (LOC107462578) mRNA、 PREDICTED: Vitis vinifera protein CUP-SHAPED COTYLEDON 2 (LOC100246914) mRNA、 PRED…
Bpev01.c0349.g0013.mRNA1	26.9714	4.18138	1.52692	2.73844	0.00617306	0.0365089	0	5.82117	1.97307	0	14.3475	15.304	13.1743	78.8246	78.7315	83.5608	115.13	3.03242	0	0	0	21.6431	ttgttcgcatctctttcttgttctctgtttctttcgtctctacaagctcgatgctgggtgtgattggttctcgggaaagtgaaaggaaacatctagaaaccgggtttcttttctagggaatttttacgcattctcctgggtcatcagttttaattttctgtttttttttttttttgtataaatttcttgtcccaggcatttgggcttgcaagttgtattatcaaaTGTCAgctgctaagtctttgtgggtgtaattacatttgttggtgttgaaactttgcttttgatcgttgaaatttgttctttctctgtgaaacatgaacttgagaatttgcttcagcccaaatcagcttgaaaaagacaaaaaaatgggccaaaaaaaaaaataatgattctgcc…	ATGGCTGCCAAATTTGCATTCTTTCCACCGGACCCACCGTCCTACAAGTTAATTACGGACGATGCCACTGGGCTCTTGCTCCTGGACCCCTTTCCTCACCGCGAGAACGTCGAGGTCCTGAGACTGCCCACGCGCCGTGGCACCGAGATCGTGGCGGTGTACGTCTGGTACCCAATGGCCACCTCCACCATCCTCTACTCTCATGGAAACGCGGCAAATATTGGCCAAATGTACGAGCTTTTCGTCGAACTCAGCATCCGTTTGCGGCTCAATATCATGGGGTTGTATGCGTTCTTGGCGCTATTGGGAAATGGAGATTAG	PREDICTED: Juglans regia protein ABHD17C-like (LOC108986706) mRNA、 PREDICTED: Quercus suber protein ABHD17B-like (LOC112013885) mRNA、 PREDICTED: Brassica napus protein ABHD17B-like (LOC106375785) mRNA、 PREDICTED: Brassica oleracea var. oleracea alpha/beta hydrolase domain-containing protein 17B (LOC106324248) mRNA、
Bpev01.c0349.g0014.mRNA1	10.2234	6.26452	1.98077	3.16268	0.00156325	0.0130412	0	0	0	0	32.5211	37.7498	42.346	9.9778	4.25576	1.03162	3.22794	0	0	0	0	32.4647	gcccgagccacccccaaacccattgggggtggtttcggccacccccatttggcccttgggggtgccgaaccacccccatggccaaatcagggtggcccgagcccaccccaaacccattggggtggtttcagccacccccatttgggccttgggggtggtcgaaccacccccatggccatggggttggctcgccaccccattccggccagatgggtgttatatatatatatatatatataatatatttgtgcatgttctgtctctgaatattattttactataattttgtgcagaacatTGACaaaattccattggtaaagagtcctgtgctggtaattcatgtaagttttacgtgattattagagtgttactgttattgattttttgTGACatgcttct…	ATGGAAGATGATATGATGGTTTATCATTTAATAGAGGATTTGGTTTTGGATAAAGCTAAATGTTCGGAAAGGCTCTCATCAGCTGTAGCCAACACCAACTTGTTGGGATTCAAGAATTTTTGGGATCAAGGAACTGCTAACGAAGTTGTTGACTGTTCTCATGGCAAGCGGCTTTGGCAATTGTGTCAGGAGAAGTACGAACCTTTATGGCTCAAAGGAGGAAACCATTGTAAGTTGGAGCTTTATCCTGAATACATTAGGGATCTAAAGAAGTTCATATCAACAGTTGAAAAGTCGTGCTCATTTAGGAATGCTCCAAGGAGCAGCATAGACCAAATTGAACAGTCCAGACAGGGTACTGACCATTTCGAGGCTCCTAGGAAGAGTAGTGACTGGAGA…	PREDICTED: Quercus suber autophagy-related protein 16 (LOC112013884) mRNA、 PREDICTED: Prunus avium autophagy-related protein 16 (LOC110751532) mRNA、 PREDICTED: Malus x domestica autophagy-related protein 16-like (LOC103455055) mRNA、 PREDICTED: Populus trichocarpa autophagy-related protein 16 (LOC7463073) mRNA、 PREDICTED: Juglans regia autophagy-related protein 16 (LOC108980472) mRNA、 PREDICTED: H…
Bpev01.c0350.g0011.mRNA1	16.0645	-1.17209	0.346054	-3.38701	0.000706588	0.00703549	18.7742	27.1655	31.5691	32.7228	11.478	27.5472	9.41021	14.9667	10.6394	17.5375	7.53187	9.09727	9.00814	8.7389	11.9915	8.85401	atgtgttcttggcagcaaagtgagggggattgtgggttagagatataTGACctgtttTGACagTGACgttgtgagatgtaaatagatagaaggggaggtcggtttgtgaatttttgttgtggatataaaaaaaggaggtgaagactaatgattttgtaagtggtattgtgtgagctgattttaTGACtgtatgcaagtgaaAGATTacctacccggttactttacaaattttaagcctttaaaggtgcaatacaccatcaactaggggaagcacagagCCAATtaaggtgaacaccaacttcatctaattaacagaagttaaaagggaaaaatacattttacccccaaaatttgatcacttttttcactttagcttctaatgtttaaaatgataatgta…	ATGGAAAAGATAGAGGAAGAGATAAAAGGGAAGAAGTTTTTTGGAGGGGAGAGCATCGGGTATTTGGACTTTGCATTGGGGTGGATCTCTTACTGGCTACCTGTTTGGGAGGAAGTTGGGTCCATGCAGATTTTGGACCCACTCACATTTCCTGCCATCACTTCATGGACGAACAACTTTCTGAATCACCCTGTGATCAAGGACAACTTGCCACCTAGGCAGAAAATGTTTCCTTATTTTCATGATCGCAGCAAAGCATTAATGTCCTCTATTCCCCATGATGGGTGA	PREDICTED: Lupinus angustifolius glutathione transferase GST 23-like (LOC109361674) mRNA、 PREDICTED: Quercus suber glutathione transferase GST 23-like (LOC111991593) mRNA、 Lupinus angustifolius cultivar Tanjil chromosome LG-12、
Bpev01.c0356.g0007.mRNA1	30.9661	-1.50812	0.300621	-5.01667	5.25747e-07	2.03254e-05	50.6904	74.705	61.1651	54.8588	25.8256	30.6079	29.1717	20.9534	13.8312	18.5691	9.68383	16.1729	25.0226	7.76791	22.9837	33.4485	nnnnnnnnnnnnnnnnnnnnnnnnnnnnnnnnnnnnnnnnnnnnnnnnnnnnnnnnnnnnnnnnnnnnnnnnnnnnnnnnnnnnnnnnnnnnnnnnnnnnnnnnnnnnnatttcttggatttctcactctgatcactaaccattcatgcatacagcataccccataccatgcctatgtaatatgatattcattctagtttagcgttattgtaataattaacttgatttctatttctaaaattccaaacgcTGACgttattcttttctttatcacaatcgccacagcccaagcaggcaaaccaggaatccgggacatactacatggcatatacacaagtaaggtttctatatatctaattctaagatacctcaagtatagagttatttatgtttattatt…	ATGTATGATGCTGTTGAAGAATTTCTACAAAGTCAAAATAACCTCATGCCAATAAGGTACTCTTATTCCGAAATTAAGAAGATTACCAAAAGTTTCAAGGACAAGTTGGGTGAAGGAGGTTATGGCACTGTATTTAAAGGAACGCTTCGAAGTGGTCGTCTTGTGGCTATAAAGATGCTAGGTAAGTCCAAAACTAACGGACAAGATTTTATAAGCGAAGTTGCAACCATTGGAAGGATTCATCATGTTAATGTAGTGCAACTCATTGGTTTTTGCGTTGAAGGATCAAAACGAGCTCTTGTATATGAGTTCATGCCTAATGGTTCCCTAAATAAATACATATTTTTGCCAGAAGTATGCACGCTCCTAAGCTATGATAAAATGTATGAAATAGCTCTA…	PREDICTED: Quercus suber LEAF RUST 10 DISEASE-RESISTANCE LOCUS RECEPTOR-LIKE PROTEIN KINASE-like 2.7 (LOC111992597) mRNA、 PREDICTED: Juglans regia rust resistance kinase Lr10-like (LOC108982752) transcript variant X4 misc_RNA、 PREDICTED: Juglans regia rust resistance kinase Lr10-like (LOC108982752) transcript variant X1 mRNA、 PREDICTED: Quercus suber rust resistance kinase Lr10-like (LOC112026483…
Bpev01.c0356.g0018.mRNA1	52.6788	1.91237	0.246522	7.75739	8.66959e-15	2.76375e-12	14.0807	17.4635	21.7038	15.3989	56.4336	88.7631	64.9305	63.8579	73.4118	76.3395	49.4951	57.616	53.0479	43.6945	65.9532	80.6699	caataatattactggagttcttctactgggtgatgattgatgaacttatccttcacaagagaagttcctttaacgtacgcgccagtgtgtttgtttTGTCAttcagtctataaaagccatgattttactattttgtacggctttagtatgtattaagtgcttttgtatacatgaggcaagtttaagaagtcgcacgtctttaattattcatatgatactccaaacttgattagtgttttatactaaaagttgtccttttattatttttagcgcaagaattaagaaaactatcctaatatttgctgtttaaaagtgttgtttttttttaaaaaaaaaaaaactgttttttgaaaattaattcaatcaagtataatctgatgccttatacgttaatgAGAT…	ATGGCCACCGAAGACCTCTCCTTGGAAGATGTCAGGAACGAGACTGTTGATCTTGAACGAATTCCGATCGAGGAAGTTTTTGAGCAGCTAAAATGTACAAGAGAGGGTTTGACAGACGAGGAAGGGGAGAAGAGGCTACAAATTTTTGGCCCGAACAAGCTTGAGGAGAAAAAGGAGAGTAAACTCCTCAAGTTCTTGGGCTTTATGTGGAATCCCCTATCATGGGTCATGGAGTCTGCTGCTATCATGGCCATTGCTCTAGCCAATGGAGGGGGCAAGCCACCGGACTGGCAAGACTTCCTTGGTATTGTTGTGTTGCTTGTCATCAACTCAACGATCAGCTTCATTGAAGAAAATAACGCAGGCAATGCTGCGGCTGCTCTGATGGCAGGCCTTGCG…	PREDICTED: Quercus suber ATPase 8 plasma membrane-type (LOC112040108) mRNA、 PREDICTED: Juglans regia ATPase 8 plasma membrane-type (LOC109001016) mRNA、 PREDICTED: Quercus suber ATPase 8 plasma membrane-type-like (LOC112040107) mRNA、 PREDICTED: Prunus persica ATPase 8 plasma membrane-type (LOC18771127) mRNA、 PREDICTED: Herrania umbratica ATPase 8 plasma membrane-type (LOC110410326) mRNA、 PREDICTED…
Bpev01.c0357.g0062.mRNA1	8.62681	1.73017	0.59354	2.915	0.00355686	0.024218	0.938711	3.88078	3.94614	3.84974	8.60852	12.2432	10.3512	1.99556	20.2148	11.3478	10.7598	13.1405	8.00724	4.85495	17.9872	5.90268	aaccaacccataacaaacaaaatcggcataagaacactggaaggtaaggtctccaccaacaagtaaatcaacgaaatgcaaggaaacaaaggcccaaaaaaaaaaaaatcaaaaccaaaaccaaaaaatcaaagaaaacaacagaaacggtggagcggtggccaacgacaaggagctgaagagtcggggaagatgatgagcagacacgtggcaagccagaagTGACcgaggaaagtagatcggactttaaaaatgattgatctgagaaacacacccttcctgatgagcaaggcggatggcggagcaaaaaacgacTGACaaTGACatgagaggtggagatacagcagcagcagggggagatgaaaaacaaggaaaaaacacaaaaactattgggagaaa…	ATGGCCGAGCACCAAATTTGGATATATAGTACTCGCCCGCAGTGTCAGTGTGAGTGGCATTATTGGAGCAGCCATCAAAAATGTTGGGCCTCCGTGCCTAACGTAACAAGGAATAAAACCAAGGGTAATATTGGCAATGAGAAAGATTTCGTACGTGGTCATATATTTAGTTCTTCATCCTCCATATACACTCAACTATCTGCTTCACCAAAGGTGGGGTTGAAGAAAGGGCCGTGGACCCCTGAGGAAGACCAGAAGCTTTTGACCTACATCGAAGAACAGGGCCATGGAAGCTGGCGAGCCTTGCCTGCAAAGGCTGGGCTGCAGAGATGTGGGAAGAGCTGTAGACTGAGATGGACTAATTACCTCAGACCTGACATTAAAAGAGGGAAGTTTAGC…	PREDICTED: Prunus mume myb-related protein 306-like (LOC103321548) mRNA、 Humulus lupulus HlMIXTA1 mRNA for putative transcription factor complete cds、 PREDICTED: Prunus persica myb-related protein 306-like (LOC109946875) mRNA、 PREDICTED: Juglans regia myb-related protein 308-like (LOC109010876) mRNA、 PREDICTED: Vitis vinifera myb-related protein 306 (LOC100251684) mRNA、 PREDICTED: Quercus suber t…
Bpev01.c0357.g0086.mRNA1	32.5201	1.25393	0.390699	3.20946	0.00132984	0.0114883	13.1419	11.6423	21.7038	17.3238	21.0431	20.4053	24.4666	36.9178	47.8773	19.6007	47.3432	35.3783	75.0678	40.7816	67.9518	19.6756	ggagacccacaaattcaaactatttggacggtgattaattagttaggttaggacttaattaggagaagcatgtttcttttcctagcgcgcaatctaatctaatctctgcaattcctttcaatcatcatcacaaccgcaatgttgttgctttcgcattttagaaagcttgcaatTGACgatcgacaaactggcccttcatattaggaaagagatgattaaactcatgaaaacgatggtttttcatttttcaagttccgtgtgcCGACGcaaataggcaatgaaaggataacaacaaatttataaaataaagaaacacggCCAATatttaagatacttgagaattttatttgatattcgaaccattttcttgcaatcgaagtattcccggacttgtggcca…	ATGGAACTCAAATCCTCAATCTTGATCAAACTTTTGATCCTACAATATCTCTCAGTTCTTTGTCTTTCACAGGATTTTGATTTCTTTTACTTCGTTCAGCAGTGGCCAGGAGCATACTGTGACACAAAGCATACATGTTGCTATCCGAAGACAGGAAAGCCTGCGGCAGATTTCGGCATTCATGGACTTTGGCCTAATTACAAAGATGGCTCATACCCCTCCAACTGTGATCCCGATAGTGTCTTCGATAAATCAGAGATTTCAGAGCTGATGAGCAGTCTAGACAAGAATTGGCCATCACTGAGCTGCCCGAGCAGCAATGGGCTTAGGTTCTGGTCACATGAATGGGAGAAACATGGGACCTGCTCAGAGTCAGAACTTGACCAGCGTGACTACTTT…	PREDICTED: Glycine max ribonuclease 3-like (LOC100778239) mRNA、 Glycine max cDNA clone: GMFL01-19-C12、 PREDICTED: Juglans regia ribonuclease 3-like (LOC108988762) mRNA、 PREDICTED: Lupinus angustifolius ribonuclease 3-like (LOC109357556) mRNA、 PREDICTED: Malus x domestica ribonuclease 3-like (LOC103451816) mRNA、 PREDICTED: Quercus suber ribonuclease 3-like (LOC112027663) mRNA、 PREDICTED: Quercus s…
Bpev01.c0358.g0009.mRNA1	280.506	-1.10223	0.361762	-3.04684	0.00231262	0.01756	582.001	509.352	412.371	368.612	471.556	289.755	281.365	154.656	146.824	121.731	132.346	128.373	193.175	119.432	193.863	382.69	agtctcttaaatggtttggagcactggagtgtgaaccacgttcgaagaaacctcaatgaagcggcccactggctagctaAGATTgcggtctctcttcgcgagtcgcAGATTagcttacgctcagtccctacttatatttctgatgttgtctctatggagcgttgtacttaatttgatttatttaataagaagcacccatttctattaaaaaaaaaaggaccctaaccattcccaggaggaaaaaaaaaataggagTGACttcacaggctggtggctaagagcatctccaagagacactctaaatggcccatagtagctaaatatagctactatgggccatttttcttcttccagcagacttttcatgatagaaggttttagaaaatttgctacaataaa…	ATGAGGAGGGCAGAGCTTGTGTTCATCCCTACCCCTGGAGTGGGTCATCTCGTATCCATTATCGAGTTTGCAAAGCTTTTACTTGATCGAGACGATCGTTTCTCAGTCACTGTTCTCGTCATAAACCCACCATCTTCAGACACCTTAAATCCGTACATTCAATCCATTGCTACCTCCCACACCCGTATAAAATGTGTTTATCTTCCCCAGGTAGATACCCCTTCAGGAGAGGTTTTCCGTAACCCTGTTGAAAAATATGTCACCGATTTCATTGACCGCCACATATCCCATGTCAAAGAAGCTATCATCGGCAGCGTTTTATCCAAATCGATTCCTCTTGCCGGGTTGGTGGTGGATATGTTTTGCACCTCCATGATTGACGTGGCACATGAACTCGGT…	PREDICTED: Juglans regia anthocyanidin 3-O-glucosyltransferase 2-like (LOC108998651) transcript variant X5 mRNA、 PREDICTED: Juglans regia anthocyanidin 3-O-glucosyltransferase 2-like (LOC108998651) transcript variant X3 mRNA、 PREDICTED: Juglans regia anthocyanidin 3-O-glucosyltransferase 2-like (LOC108987521) transcript variant X2 mRNA、 PREDICTED: Juglans regia anthocyanidin 3-O-glucosyltransfera…
Bpev01.c0366.g0011.mRNA1	32.4776	1.05127	0.402995	2.60863	0.00909045	0.048738	31.9162	11.6423	17.7576	10.5868	26.7821	32.6485	16.9384	25.9423	29.7903	34.0433	32.2794	65.7025	34.0308	30.1007	91.9348	27.5458	tatggggtgtttggcaaacccttctttcagacttttcttttctttttttctttttttcactgtttatgatactaacgtgcacaatattttgtccctctttatttcactgttcatttttaaaaaaatgcattataccgaaaatacccctctatgtaagagatgcattttgtgagagaatacacatatatgggtattttggtataataccagccatattttgaatgttttctcggtaagtacatgctaacaggaacaaattattgtacacgtcacagttaaaaaaaaaaaanctaattcaataaagaaaagggggctacaagggagtcaaaatcaagttgtTGACgtgcaatttggatgtttagactgaaagagaaataggCCGACaaaaaaaaacataaa…	ATGAGGAGGAACTGCAACTTGGAACTTCGCCTTTTTCCTTACTCCGATTCCGACCACCTCCCCAAGATGGAAGAAGGAAGAGGAAACCCGAAACAGAAACAGTACGAGGAGCAACAGCAGCAACAGAAACTGCAGAATCAACAGCTGACAATCTTTTACAATGGAAAGATTTGTGTTTCTGATGTTACAGAGCTTCAGGCCAGAACCATTCTACTGCTTGCTAATAGAGAAATGGAGGAGAGACTGAAAACTCCAACCGGGTCGGAGCCGTCTTCACCGGCCGTGAAATCTCCGGCATGTAGCCCTACTTCTGGTCTTTACATGAAGAGATCACTACAATGTTTTCTCCAGAAGCGGAAGCACCGGATCCAAGCAACATCACCATACAATCATTAG	PREDICTED: Lupinus angustifolius protein TIFY 5A (LOC109329092) transcript variant X1 mRNA、 PREDICTED: Lupinus angustifolius protein TIFY 5A (LOC109329092) transcript variant X2 misc_RNA、 Lupinus angustifolius cultivar Tanjil chromosome LG-16、 PREDICTED: Fragaria vesca subsp. vesca protein TIFY 5A (LOC101295112) mRNA、 Fragaria x ananassa jasmonate ZIM-domain protein JAZ8 (JAZ8) mRNA complete cds、
Bpev01.c0367.g0019.mRNA1	37.4832	1.11668	0.384331	2.90553	0.00366637	0.0247728	24.4065	23.2847	19.7307	12.5116	51.6511	71.4185	48.9331	9.9778	25.5345	19.6007	36.5834	44.4755	36.0326	48.5495	71.949	55.0916	attaaaatctccaagagaacaaccttggtattgcactacctttaaatttgccagcggtgttgaagcatatttttgtatatttttgtaccatgggagtggacgatgcttaaattaatagagtattataagaataaatcattattctttgtcgggtcatgcccaaaacttggtctttgtgcctttaggtgtttcaggtaaaggccgcatctttaaggtctcgagttcgacttagctcctaaaagctaaaattgcactcagtactaaagagctagagaactttcccaacaattaaagctagctTGTCAtaaaaTGACtccataattcgataaaaaaaatcctcaataataaaaattgaaacttgtaaaataacattcatcaagtaactccatagttcgacta…	ATGGTTGTTGCTCTGTCTACTACTAGAACTCCAACGGGTCGCCGCCGCCGGGATTGGATGTGTTACGACGGTCATGAATGTACAGTTCCTATGCAGGTGGCGGCGAGTTTCTCCGATATGGTTTTCGAGTTCTTGGAAGACGGCGAAGGGCTGCCGGAAAGTGTTAGCAGTGACGAAGGGTGCAGGGAAATTGAAGACTTAGATGAGGATGATAATGGAAATGTGGAGGATCAGGATAAGAGTTTTTGGGAGAACCAGCACCAACTTTTGCAGGCAAGCTTAAGCAGGAGTAGCTCTGTGGAATCAAGGATTAGGAGTGCCATAAAAGAAGCACTAAAGGAAATACGAACTGCGAATACAGTCTGTGCTTGTGGCAGAGCCTTGGCAAGCGGTTGTCGG…	PREDICTED: Prunus avium uncharacterized LOC110766817 (LOC110766817) mRNA、 PREDICTED: Juglans regia uncharacterized LOC109011509 (LOC109011509) mRNA、 PREDICTED: Pyrus x bretschneideri uncharacterized LOC103932388 (LOC103932388) mRNA、 PREDICTED: Pyrus x bretschneideri uncharacterized LOC103944203 (LOC103944203) mRNA、 PREDICTED: Morus notabilis uncharacterized LOC21397640 (LOC21397640) mRNA、 PREDICT…
Bpev01.c0384.g0004.mRNA1	3.47335	-2.77441	0.740833	-3.74499	0.000180402	0.00241605	8.4484	5.82117	15.7845	8.66191	1.913	3.06079	3.76409	0	2.12788	1.03162	0	2.02161	0	0.970989	0	1.96756	cgttgcaggtccttctattatcttcattacctggttaagtgatgcatacaaatcaaaagaggaaaaaccagatatacacccagtttgagtcctTGACgatcgagaagaagaaatctaggcaattcccaggtgctcgatggccaccccagtaggttgggggtggctcgatggccacccccacctacatcttgggtggccaaaccacccatgggtggttcggccacccgttgcagagctttttttaaattatttatttatttatttatttgaattttaattatttaaaaaaatttattataattttttatttttattttaaataagttatgggcattattggaagaatgtgataaaagtggtcacgTGACgcgcacgTGACcactattccgtccaaacaga…	ATGTTGATTTTCTGGTCTATGGTGACCATTCGTTGGATCGATTTGGCGAGGGGCACCTCGGACCGGCCGCTGCAGCACCTGCTCGGATGGAGCTTCTGCGGCCGTGGTATGGAGGTGGAGCGTATTTCGTTGAGATCGAGTCCGCTCTCTACTTCTTTGCCATTGTTGTCGCATCACCAAACACCATCAGATTCTGTGCAAGTCAGGGTACGGTTACAGTTTGGAAAGGAAACGAGTTTTGAGTTTGAGAGCTTTGGTTCCGTTTTCCGTGTCGACTTTCCCGCGAGCCAAACGGAGCGCAAACCGGTTTTTCTCTATTCCGGATGA	-
Bpev01.c0389.g0009.mRNA1	6.36563	3.07982	0.937575	3.28488	0.00102026	0.00942961	0.938711	0.970195	1.97307	0	10.5215	3.06079	10.3512	0	3.19182	12.3794	8.60785	8.08646	19.0172	5.82594	12.9908	3.93512	cggaactgagccggttcgatgcgatTGACgaaaatcagtcggttgcagaCCGACagaactcagccaagccgtacagtacagtgttcttcctaagaaggtttttttttcttcttatatttatttatttatttttacaaacgaaatgcacagaacaaatcggtacagtgttcttccccttctgattcggttttcttAGATTtacccagtagactatccaaaaccagtgttatAGATTtgtgcagttttcatattTGTCATGACttcacttcactatatcctgattctgttggtagtctttggtcaatttactattcgttttgcaattgttagagaattattataaatctttatgccctaatgtaaagataatgtattgcctattatattgttttacatcat…	ATGCGCCCAGGAGCTTGTGCAGCTCAGCAGACCTGCGCAGTGGTGGGTGCTTCAGTCTTGACTCTTGAGCAATCTCTTAGCTTGGCAAGGAGAGGGGCCATGCCCAGTGGATATTCTAGACAGTACATGGTGACTAAGAGTTGTGTCATGTCTATTAAGAGTAAGTTACAGACTGTTTATGGTAAGGTCCTTGATGAGATTGAGAGACTATTGGAAGAATTCAAGGACGAGGAAATCAGCATTACTGTAATTGGACACATCTTGAGCTGGAAATAG	-
Bpev01.c0389.g0031.mRNA2	7.1158	2.64072	0.909746	2.9027	0.00369955	0.0249277	1.87742	3.88078	0	0	4.78251	7.14185	5.64613	5.98668	6.38364	26.822	9.68383	6.06484	12.0109	2.91297	0	20.6594	nnnnnnnnnnnnnnnnnnnnnnnnnnnnnnnnnnnnnnnnnnnnnnnnnnnnnnnnnnnnnnnnnnnnnnnnnnnnnnnnnnnnnnnnnnnnnnnnnnnnnnnnnnnnnnnnnnnnnnnnnnnnnnnnnnnnnnnnnnnnnnnnnnnnnnnnnnnnnnnnnnnnnnnnnnnnnnnnnnnnnnnnnnnnnnnnnnnnnnnnnnnnnnnnnnnnnnnnnnnnnnnnnnnnnnnnnnnnnnnnnnnnnnnnnnnnnnnnnnnnnnnnnnnnnnnnnnnnnnnnnnnnnnnnnnnnnnnnnnnnnnnnnnnnnnnnnnnnnnnnnnnnnnnnnnnnnnnnnnnnnnnnnnnnnnnnnnnnnnnnnnnnnnnnnnnnnnnnnnnnnnnnnnnnnnnnnnnnnnn…	ATGTGGCCCAAATCCAGCTTAGCTTTTCCTTCTGCAGCATTTCAGCGGTGCCGTTCGGCCAAAGCATGCTTACGCTTGCTTGTGCAACGGCTTGTTCTTGATCCGAGAGTCAAGAACTTTATTACACCGGTTTATTTGTTTCTCAAGATTTCTGGGGGAGTGGGCGGCTTTGGGAAATGTAGTGATATAAGGAGTACTATAATGGGATGGCTTCACCACCGAACAATGGATGATTTCAAAATCATCGATATCCTGAATGAAATCACTTGCAAACATGTGTTGCCTCAACCAATTAATGATTTCATTATTGAAGATTTGAAGTATGAAGGTAGAAAAGAAAATAAGAGTATTCGTTATAACTACAAGGTGGTGGAAGGAATTGCTCTCGAAGGGTCATTC…	-
Bpev01.c0389.g0042.mRNA1	71.9883	9.07973	1.2783	7.10297	1.22105e-12	2.58092e-10	0	0	0	0	137.736	114.27	154.327	144.678	109.586	125.857	203.36	23.2486	8.00724	19.4198	9.99292	101.329	gtacctaaggcaatataaaaggcttttttcctaggcatttaaagagaagcataggaaaacatagaactagatgtattacaagcccttatccaagaaaaaggtattacgagtaagtttctatcataataggtatacaaaaaaaattaacactaaatcattccctcttggcattgtttataattgagcttactcgatcaattaaggagcattacattatatcataatagcaataggtatacaaaaaaaataaaaaTGACaactaaagactttcacagcatagaaaatgaCCAATtcttactttctaataagtttttgttttttttctaagCCAATgaattCCAATgtcccgaggaggttagaggagtttagatgaaggagcgtgcaattaataacatcgca…	ATGCACGCCACCGATTCCGACATGACGAGCCTGGACACGTCGTCGCATGGGTCCCCGAAGCGCGCCGTGTACTACGTGCAGAGCCCCTCGCGTGACTCCAACGACGATGGCGACAAGTCGTCCTCTGCGCATGCCACGCCGGCCTTCAACAGCCCCATGGACAGCCCCTCGCACCCCTCCTACGGCCGCCACTCACGAGCCTCCTCCGCCAGCCGCTTCTCCGGTAACTTCCGTTCTGGCTCCGGCGGGAAGCCCAACCGGAAGCGGAACGACAATGGCTGGCCCAATTGCGACGTGATTCAAGAGGAAGGGAACAACGACGAGCTCTATGGCGATCGTAGAGGGCTTTCGAGGAGTTGCCAGCTTCTCATTGCGGTGCTTGGGTTCGCTGCGATTTTC…	Betula platyphylla late embryogenisis abundant protein 7 (LEA7) mRNA complete cds、 PREDICTED: Prunus avium uncharacterized LOC110744547 (LOC110744547) mRNA、 PREDICTED: Theobroma cacao uncharacterized LOC18588585 (LOC18588585) mRNA、 Vitis vinifera whole genome shotgun sequence contig VV78X068253.6 clone ENTAV 115、 PREDICTED: Juglans regia uncharacterized LOC108979387 (LOC108979387) transcript vari…
Bpev01.c0390.g0003.mRNA1	21.4574	1.5214	0.480567	3.16584	0.00154638	0.0129322	5.63226	9.70195	8.87881	11.5492	22.9561	15.304	18.8204	4.9889	23.4067	18.5691	10.7598	46.4971	51.0461	43.6945	22.9837	28.5296	tttcattacaggagtcgaactaaagctttagtgtatgtCCAATcacttaaaattttcttaaaaccattaaactacacccttgatggtaataaagtcatttcgatataggcaattcacagcttaaacagaaaagttacggagtggagaAGATTattttaagaattacacaggtattttTGACgcttttccgcctattctctcttcgctcagacaaaatccattctcccccagtgaggacccctgctgcctcccttctgagcgcttgggcctcctcctccaccccccacccctgcctcttttttttttttttttaagacaaatctaaggctttttcacctcctctacctccctcacgttctaccactgtctttattgattcccttttcgctccaCCGACca…	ATGAAGCTGAACGTAGACGTCTTGAGATATCTCTCCAAGGATGATTTTAGGGTTCTCACCGCCGTCGAAATGGGAATGCGCAATCAAGAAATTGTACTTGTCGAGCTTGTTGAACGCATAGCCTCTCTCAAACATGGGGGCACTTACAAAGTTTTGAAAAATTTGCTCAAGCATAAGCTCTTGCACCAGGACGCTTCCAAATATGACGGGTTTCGGCTCACCGATCTTGGTTATGAATTTCTTGCTATTAAGATGATGGTTAACCGTGGAGTTTTTATGGCTGTTGATTGCCAAATTGGGGTTGAAAAAGAGTCTGATATCTTTGAGGTTGCCACGGAAGATGCTACAATCCTAGCCATAAAGTTGCACCGACTTGGTAGGGTTTCTTTTAGGGCTGTC…	PREDICTED: Juglans regia guanosine nucleotide diphosphate dissociation inhibitor 1-like (LOC109009133) mRNA、 PREDICTED: Quercus suber serine/threonine-protein kinase rio2 (LOC112007541) mRNA、 PREDICTED: Juglans regia serine/threonine-protein kinase rio2-like (LOC109017875) partial mRNA、 PREDICTED: Juglans regia serine/threonine-protein kinase rio2-like (LOC109022159) partial mRNA、 PREDICTED: Jugl…
Bpev01.c0390.g0008.mRNA1	46.4401	1.35227	0.345558	3.91329	9.10456e-05	0.0014278	20.6516	22.3145	16.7711	25.9857	73.6507	48.9727	55.5203	79.8224	93.6267	63.9602	81.7746	35.3783	25.0226	26.2167	36.9738	36.3998	tctgtgaattggtaatgatgTGACatttaggctggtcggtagcaggggtgtgagggctgatccagtggacctcgggtcgtccctaaatccggtaataagaactaacgctggggagtcggttccaggtgcaaaccagtaatctgtttaagtggggaggtgtaacgttcgttaatccggggttggcccattatgagctgagtgtaatttcatgctgcattaagactaaacaaagccttcacaacgatgcatgaaacctattcattatttTGTCAtatgcttgttcaataattcaattaccgtttaaaattgggatgcagtagactcacttgtttgcctatgtaaatatgatgaTGTCAtgtttacatagactgtgatgcaggtagcgaaggcggagcccct…	ATGAAGGAAAAGAAGGTGGTGGTGTTGGTGCTACTACAAGTGCTGGTTCTGGTGCTGGGTTTATGCGAGTCATCAATTTCATCATCTTCTTCTGTTGATCAGAAGCAGAACAGGAGGAAGTCTATGCTAAACCAACCGACCTCGCCTCTGTTTCTCAACCGAGTTAGGTCCTCCATTGTCTTCCCAGTCCACGGCAACGTGTATCCTATTGGGTTCTACAATGTGACCGTCCACATAGGGGAGCCATCAAAGCCCTACTTTCTCGATCCTGACACCGGTAGTGACCTCACATGGCTCCAGTGTGACGTTCCCAATGCCAACTGCACTCAGACACTTCATCCACTTTACAGGCCGGACAAGAACCTGGTAGCGTGTGGAGACCCTCTTTGTAAAGCGTTG…	PREDICTED: Pyrus x bretschneideri aspartic proteinase Asp1-like (LOC103941657) mRNA、 PREDICTED: Morus notabilis aspartic proteinase Asp1 (LOC21410513) mRNA、 PREDICTED: Juglans regia aspartic proteinase Asp1-like (LOC108983396) mRNA、 PREDICTED: Quercus suber aspartic proteinase Asp1-like (LOC112039236) mRNA、 PREDICTED: Quercus suber aspartic proteinase Asp1-like (LOC112039266) mRNA、 PREDICTED: Que…
Bpev01.c0392.g0002.mRNA1	11.1384	-3.00508	0.883944	-3.39963	0.000674773	0.00676373	42.242	29.1059	30.5826	27.9106	8.60852	16.3242	7.52817	1.99556	1.06394	1.03162	0	0	0	0	0.999292	10.8216	ctaatattacctttgaagaggtgggaaggggagggggaagaaggaaagggggggggggaggagaagggtttccccctcctcccaagcagatcaccccaaaagaactttgatcttcgcttacgaaatgatatctaatataaaaaatgatgatcatattcatacaatgttctatgtgtagttgTGTCAttatgttcagtaatgtaatattgtataacctttaatatgtctttttattgaaataggcgtaataaaatttttttacacaacttttttaccatataatgaaaaattctttggagacgtttaagttttgaaattaaattataatgaataatctcgcgcattgcgcggattatgagccagtgaatgataatgataagtacataatgtaattataat…	ATGCAGCTACCAACTCTATCAGACAAAGACATGGATTCTCGGCCAAAAATCTGGTTCTGGTGTCTTCGTTCTCTTCAGGGCTATAGAGATAATAAGAGCCAAAATCAATTGCCCTCATTTCAATTTCAGCTATCCCTAAAGAGTTCTCTGTTGCTTTTCACAAATAAGGTAGCTGCGGTGAAAGTGATCCGCAATAAGCAGACTGGTCAATCAGAGGGTTATGGCTTTATTGATTTTTTAACACGTGCTGCCGCAGAAAGAGTACTTCAAACGTATATTGGTACTATAATGCCAAATGGTGGGCAAAACTTCAAACTGAACTGGGCAACTTTTAGTTTGGGCGAGAGGCGCTCTGATGATACTCCTGATTTCAGGGTCTTCATGGAAGGGTTTCAAAGG…	PREDICTED: Juglans regia polyadenylate-binding protein RBP47-like (LOC109006960) transcript variant X2 mRNA、 PREDICTED: Manihot esculenta protein IQ-DOMAIN 1 (LOC110604230) transcript variant X1 mRNA、 PREDICTED: Manihot esculenta protein IQ-DOMAIN 1 (LOC110604230) transcript variant X2 mRNA、 PREDICTED: Sesamum indicum polyadenylate-binding protein RBP47-like (LOC105172844) transcript variant X1 m…
Bpev01.c0392.g0003.mRNA1	10.3302	-1.72194	0.538259	-3.19908	0.00137866	0.0118207	19.7129	21.3443	14.798	30.7979	9.56502	13.2634	6.58715	2.99334	0	8.25292	5.37991	8.08646	1.0009	10.6809	1.99858	10.8216	nnnnnnnnnnnnnnnnnnnnnnnnnnnnnnnnnnnnnnnnnnnnnnnnnnnnnnnnnnnnnnnnnnnnnnnnnnnnnnnnnnnnnnnnnnnnnnnnnnnnnnnnnnnnnnnnnnnnnnnnnnnnnnnnnnnnnnnnnnnnnnnnnnnnnnnnnnnnnnnnnnnnnnnnnnnnnnnnnnnnnnnnnnnnnnnnnnnnnnnnnnnnnnnnnnnnnnnnnnnnnnnnnnnnnnnnnnnnnnnnnnnnnnnnnnnnnnnnnnnnnnnnnnnnnnnnnnnnnnnnnnnnnnnnnnnnnnnnnnnnnnnnnnnnnnnnnnnnnnnnnnnnnnnnnnnnnnnnnnnnnnnnnnnnnnnnnnnnnnnnnnnnnnnnnnnnnnnnnnnnnnnnnnnnnnnnnnnnnnn…	ATGAAGACACCAGATTTTTTGCTGTCTCGGTCTCTCTTCAGCGAAGAACACACCATAAATTTTTTTGCCGAAAATTCAAGCAAAATCGAAGGAAATCGGGAAAGAAAAATCTTTTCGCAGGATAAGGCCTCTGTCGAAGGAGTTTGTGAAATATGTATCAATGTATGTGAGAAACGACTGAAAACCCCCTCACCAAAGTAA	-
Bpev01.c0396.g0015.mRNA1	31.0367	1.44412	0.434452	3.324	0.000887374	0.00839702	8.4484	31.0462	11.8384	2.8873	45.9121	22.4458	18.8204	51.8845	51.0691	40.233	38.7353	30.3242	28.0253	19.4198	67.9518	27.5458	ccagatgttcttttgaaaacacgcaaacccgaacagaaaatgattaaaggctcaagtagaccatacgggagaaagttatgattattatacttttatatgtataatgcatgattttgtacattaaatttattatcgaaattatgccttcactcttcaaaataaatcgcacttttaaaatggcgtaataacggagacatcacataccatttgagaaaattcttatttaaaaattaaagttagaactgttacttaaagctcattatataaaccagttcatagtagtttatttattaagtcgtggacttatacagttacttccacatgtgaaacacctcgatattttacagatcaactagttgccaggccataaagtgaaaaatttgctaggatgaagatgct…	ATGCCGATTAACCAAATTGCCGTTGGACACCCGGCCGAGTTTGGCGATTCCGGTGCTCTCAAAGCGGCCCTGGCTGAGTTCATCTCAGTGCTCATTTTTGTGTTTGCCGGTGAAGGCTCTGGGGTGGCTTTCAACAAGCTGACAGATAATGGCTCGACAACACCGGCCGGCCTTGTAGCCGCAGCCTTGGCTCATGGCTTTGGACTGTTCGTGGCAGTGTCAATTGGTGCAAACATTTCCGGCGGGCACGTGAATCCTGCTGTTACATTCGGCGCCTTCCTTGGCGGGCACATTTCACTCATTAGGGGTCTTTTGTACTGGGTCGCCCAGCTTCTTGGATCTGTGGTTGCTTGCTTGCTTCTTAAGTTTTCTACCGGTGGACTGGAAACACCCGCGTTC…	PREDICTED: Malus x domestica aquaporin TIP1-3-like (LOC103421515) mRNA、 PREDICTED: Juglans regia aquaporin TIP1-3-like (LOC109021971) mRNA、 PREDICTED: Pyrus x bretschneideri aquaporin TIP1-3-like (LOC103930703) mRNA、 PREDICTED: Theobroma cacao probable aquaporin TIP1-2 (LOC18590755) mRNA、 PREDICTED: Quercus suber aquaporin TIP1-3-like (LOC111994436) mRNA、 PREDICTED: Malus x domestica probable aqu…
Bpev01.c0397.g0003.mRNA1	24.7912	-1.17879	0.324127	-3.63682	0.000276028	0.00342106	44.1194	37.8376	47.3536	41.3847	14.3475	22.4458	21.6435	14.9667	12.7673	8.25292	13.9878	26.281	35.0317	8.7389	17.9872	29.5134	tcaagctcaaattgggtacaaatgtttcacccttgccgaaacttcctccggtcaacttgcacggaatcctccaaccggagccccaggaggtcctgaaccgtcgatgtcggaagctgcagaaccgatccgttactaatctcttaatccgttgggaagggcagtcggcagaCGACGctacgtgggaagaattccattccttgaaacacgcctacccacaccttgtgggcaaggtgttttaaaagggaggggtattgtagcagtcggttccagggagaggctagagcataagctctccatggaagctgttgaagtgaagtgcagtgaagtgctttccggaggacagcctacggatgtgtgcagtggagtccagctatgtgagatagtggactccagctgggt…	ATGTGGCAGAGAAATCTAAGGCATATTGCTGAGTTTTATGGATCTCAGTTATCCTTGTGTGGGGTTGAAGAATACCGTAAGCTCTCCGGATTACAGTCCATTAGCTCAACATGTTTCGAAGCTGCAAGAATCTCTACCATACTCATTGATGATGGGATAGAGTTTGACAAAAAGCATGACATAGAGTGGCATAAAAGTTTTGCTCAGGTCGTTGGTAGAATATTGAGAATTGAACGTCTGGCTGAGAAGATTCTTGATAAAGTTGTTCCTAGGAAGCGATTTGACAATGTTGTTAGGAAGAATGGTGTTGGTTTGACATTTGCGTGCATGGGAATGACTTCTAGTGCTGATGGTCCAGCCGATGAGACCAATCTGACAGGAGTTGGGGAGATCAGACTT…	PREDICTED: Spinacia oleracea protein fluG (LOC110804968) mRNA、 Lupinus angustifolius cultivar Tanjil chromosome LG-11、 Toona sinensis AT3G53180 mRNA partial sequence、 PREDICTED: Quercus suber protein fluG-like (LOC111997121) mRNA、 PREDICTED: Lupinus angustifolius protein fluG (LOC109360875) mRNA、 PREDICTED: Chenopodium quinoa protein fluG-like (LOC110738472) mRNA、
Bpev01.c0401.g0018.mRNA1	55.9784	1.78587	0.285229	6.26117	3.82091e-10	4.2702e-08	22.5291	14.5529	15.7845	25.9857	90.8677	77.5401	70.5766	64.8557	53.197	67.055	108.674	73.7889	33.0298	48.5495	49.9646	78.7023	taagataaagatcgatctggaaaagaatattgcaaaacaaagcaaaacacagctgcctcgaatttcaaTGACaatatagcaaagtagcagcttttgtttgggtccgaattgcatccatttactacagttcttctaccactattcatatttagcttaacaaatatttagctaaaatttagctaattaaaaacactttttcttaattttttattttacctatccctactttttttaaaacatctacatatagcttaacattttagtatttactctcactattttatttaaatatttttttttactatttttaccattcccaaaaatgagtaagaattAGATTgaatattttattagttttattttattttatttttggcaaaataaccttttaggtgagta…	ATGGCTTCTCCAGCTGGGAAGAATATTGTTGAGTTAGAGAAAGGAGGAGGGATGAGAAGGAAGGACAAGATTTCGACAGCCATAATTTTCAGATACGCTGATTGGGTTGATATTATGTTGATGTTGTTGGGTACTGTTGGTGCTATTGGGGATGGCTTGTCTACCAACTGCTTGTTGGTCTTCGCTAGCCGTCTCATGAATAATTTGGGTTATGGTAATAAGACCCAACAAAATCACGGCGATTTCATGGATGAGGTTGAAAAGTGCAGTTTGTACTTCGTATACTTGGGATTAGCAGTAATGGTTGCGGCTTTTATGGAAGGTTACTGCTGGAGTAAAACCAGTGAGCGACAGGTGCTGAAAATTCGTTACAAGTATTTGGAAGCTGTTCTCAGGCAA…	PREDICTED: Ricinus communis putative ABC transporter B family member 8 (LOC8265140) mRNA、 PREDICTED: Juglans regia putative ABC transporter B family member 8 (LOC109015224) mRNA、 PREDICTED: Populus trichocarpa putative ABC transporter B family member 8 (LOC7488940) transcript variant X1 mRNA、 PREDICTED: Quercus suber putative ABC transporter B family member 8 (LOC112024958) mRNA、 PREDICTED: Popul…
Bpev01.c0408.g0002.mRNA1	23.1075	1.44465	0.431762	3.34594	0.000820049	0.00789831	11.2645	9.70195	5.91921	13.4741	37.3036	30.6079	53.6382	9.9778	15.9591	16.5058	15.0637	34.3675	32.0289	13.5939	29.9787	40.3349	gaaaagttaaggattgaaattgtcgacagagtttgatggcttaaatttatcttaaatgaaaaatagaaaaggaaaatcaaaatcaataagtTGTCAgctatccaaaatcctacggtggccatttgttcacgtgaaaagtgttgtttacttagggcctgtttgggattgcgatttcaaaaagtgcgattttaaaaatagcgattttaaaaagtgcgatttgaaaacgtgatttttgaaaacgcagtttagcgtttggcaaaattgcagtttggcatttaaaattgcagtttagcgttttaaaattctgcgttttcaaaaaagcacctccttacctgcgattaaacgtgatttttgttttttttttttaattgaaccagctttgtgggtcttaaatcaggg…	ATGGTATTCTCTGTCGCAAACTTGTTTGAGGAAAAAATGAATCAGGGAAGTCAATCATCTTCAACCAAAATAGAAAGAAGGCTCATCGAGAAAAATAGAAGAAATCAAATGAAAATCCTCTATTCCAAGCTCAACGTTCTCCTCCCAAATCAAAACTCCAAGGAGGCACTGCCATTACCAGATCAAATAGATGAAGCAATAGAGTACATAAAAAGTCTAGAGACAAAGCTGAAGAAATCAAAGGAGAAGAAGGAGGGTTTAATGGGGAGAAAAAGATCATACTCATGCACAAATTTGGAAGCTAAACCCATGGCCAGCAGCCTAAAATCGCCCCAGATCGAAATTCGTGAAATGGGTTCCACTCTAGAGGTTGTTTTGATTACTGGGAAAGATAATCAG…	PREDICTED: Quercus suber transcription factor bHLH162-like (LOC112022696) mRNA、 PREDICTED: Manihot esculenta transcription factor bHLH162-like (LOC110627454) mRNA、 PREDICTED: Juglans regia transcription factor bHLH36-like (LOC108999347) mRNA、
Bpev01.c0413.g0003.mRNA1	4207.49	1.26292	0.105744	11.9432	7.04536e-33	1.9572e-29	2179.69	1939.42	2072.71	2018.22	3739.92	4602.42	4757.8	5596.55	5779.32	5230.29	4674.06	4891.3	5675.13	4860.77	5614.02	3688.19	gtgtgatgtggcacactaacgaaatctgttaagttaattaaccgaattTGACttcagggagtaaattgttatttttacaaaccccaaggacctttgagtttatgttgataccatagggagttaattgtaaatgaggtaaaccacagagactaattttacatttttccctaaaatatataaaggtttcatagttttgcattataccataaagcgataatctccatagaaaaaacccatatagaaaatatatatattaggtacattttcttatattctttcacattctatgtatatatctaaaaaaTGACagtactttcgtgattgttataacttacaaatgaagaattaaatcacaagatagcgaattattgggtaattacaatcccaacttaaataggg…	ATGGCTTCCGAAGAAAACCAGTGGAATAAGCCCTCCATTAACAAAGAAGATGACGATGCATTTCTCTATGCCATGCTGCTGTCCACCTCTCACATCTTGCCCATGGTATTGAACGCTGCAATTGAGCTCAACGTGTTCGACATAATTGCTAGTTGGGCAAACGGGGATGGTTACATGTCGACCTCCGAGATTGCTTCTCAGCTTCCCACAAAAAACCCCGACGCCCCTTCTCTGCTTGATCGCATGCTCCGTTTACTTGCAAGCCACTCACTTCTTACTTCCTCTATCCGCACCTGCGAAGATGAAAGGGTTGAGAGACTCTATGGACTCTCACCGGCTGCCAAATTCTATGTTCAAAATGAAGATGGTGGCTACCTAGGTTCGCTCGCATTACTTTCT…	Populus trichocarpa caffeic acid 3-O-methyltransferase 2 (COMT2) mRNA complete cds、 PREDICTED: Gossypium raimondii caffeic acid 3-O-methyltransferase (LOC105791250) mRNA、 PREDICTED: Quercus suber caffeic acid 3-O-methyltransferase-like (LOC112031145) mRNA、 Gossypium hirsutum caffeic acid 3-O-methyltransferase (LOC107909353) mRNA_x0001_FJ479709.1 Gossypium hirsutum caffeic acid O-methyltransferase…
Bpev01.c0414.g0002.mRNA1	7.99102	-1.55077	0.545726	-2.84167	0.00448784	0.0286603	24.4065	21.3443	6.90574	10.5868	0.956502	6.12159	10.3512	6.98446	5.3197	3.09485	1.07598	6.06484	3.00271	4.85495	3.99717	12.7891	atagttgaactgTGACatgattcgtgcgtgcgtggtcctctaggtggttgagatatccttaacgatttcaaaagttgaagtgaatagaaaattataaatttaataatttaattaataatttaaccttttttttttttatgtgtgggtgaaaaatccatctcaataagtaaaatatttaaaattggaggtaaattataaatttaataatttaattaattttatatatgttgaatcattacttatcttaaaaaattagactaacaaaaatatgataaatttagtgatttaatcaatatttgaagaatctaacgaaagtcaaacaaacgagcaaaaTGACcacacgttaagaatgtctagtctttgggacagaattcgtgaatcgtgtttccaaacagatac…	ATGGATACATTTCGGTCCTTCATTTTCTTCGCCTTAGCTTTGTTACTTGCACAAAGGGCAACAGCAGATGTTGGAAAGACCAACATATTAGCAAATGATCAACTGATCAGCAGGGGCATTAATATAGGGGCGATAGTAGATAACAGCTCTCGCTTCGGCAAGGAACAGAAAGTGGCGATGGAGATGGCGATCCAGGATGTTAATTATGACAACACAAGCCAAACTCTGAATCTTATCAATAAGCAAGAAGTGCAAGCCATTCTGTTACCGGAGACATGGGAAGAAGCTTCTCTAGTTGCAGAAATTGGTAACGAAGCTAAAATCCCAAGTCTTTCTGTTGCCGACTCAACTCCACTTTGGGCAACAAAGCGGTGGCCCTTCCTGCTTCAAACTTCGCCA…	PREDICTED: Daucus carota subsp. sativus glutamate receptor 2.5-like (LOC108198579) mRNA、 PREDICTED: Juglans regia glutamate receptor 2.8-like (LOC109012618) mRNA、 Quercus suber retrotransposon Qsu12 partial sequence、 PREDICTED: Quercus suber glutamate receptor 2.8-like (LOC112005561) partial mRNA、 PREDICTED: Juglans regia glutamate receptor 2.8-like (LOC108992176) mRNA、 PREDICTED: Hevea brasilien…
Bpev01.c0414.g0007.mRNA1	32.4093	1.33197	0.348854	3.81813	0.000134466	0.00192534	16.8968	11.6423	6.90574	25.0233	43.9991	53.0538	23.5255	33.9245	42.5576	23.7272	72.0907	38.4107	38.0344	22.3328	32.9766	33.4485	gggtcttctttgccccttccacgtgcaataatgctgcctttgcattcagttcacaacagtccttcccctccccctctcccctatcctgtacggtacttgagaatttttggggatccataaattaaagagaaattggtaaattcacttgtgagctactaatggaaagcacatgcaaaAGATTttttttttaattattacttggttttCCAATttatataatattctttgtagataaaaaggttatgataacatggccttagttgcatcacaactgtcgaaacttaTGACtttttttggcatTGACgaatcaattttatttgtttttttttgttttttaaatctttaatagtaattagtagtccttaatttgtgattatctgcttaatctaattgatttaa…	ATGGCAAACTTCATTTCCACCACCAACAACAATACTACAAACAGTGCAGCTGCAACCGCCATCGCCCAACAACAACAACCCTCCTGGGTGGATGAGTTTCTCGACTTCTCATCCGCCAGGCGCGGCGCCCATAGGCGGTCCATGAGCGACTCCGTCGCCTTCCTCGAGGCTCCGGCCTTCATCGACGAATGCCGTAACTCCACCACAGCGATGATGCATGGGACCAACGCCTTCGACCGATTGGACGACGAGCAGCTCATGTCAATGTTCTCCGACGACGTCTCCGCCGTCCTTCCGCCTCCCACGGTGTCGTCTTCCAACCCTTCCACGCCGTCCGACCACAACAGCATTGACGATGAGAATAAGCCAATAATGGCTGGTCTAGACCATCAGCCCAAA…	Corylus avellana microsatellite BR387 sequence、 PREDICTED: Quercus suber basic leucine zipper 61-like (LOC111989326) mRNA、 PREDICTED: Juglans regia basic leucine zipper 61-like (LOC109012706) mRNA、
Bpev01.c0422.g0010.mRNA1	42.5573	-1.05349	0.329092	-3.20119	0.0013686	0.0117552	59.1388	66.9435	95.6938	56.7836	23.9126	39.7903	37.6409	21.9512	8.51151	27.8536	36.5834	58.6268	45.0407	41.7525	43.9688	16.7242	atcaactttttttcaattctattttttaatcatacctcatgtaaaccaaaattttggtgtttctgtagactcattaTGACttacaggcctttttatttatttatttatttatttttatgaatgcttgcaataattgtagatcatttttgtacgctcttgttgaaatttttcaataaattcttacttaattttcttattgaagtagaataaattcttacttatatatatatatacatatatatatacctagctagttataaagcatgagtatagaggtacgtataaaagcagcatacatgataaTGACtcagatatataccttacttagaagttagaacagtcgttagaagtaTGTCAtggtgtgcagggtcccacacaaagactgaatagttttacttt…	ATGATGGGGAGATCACCATGCTGCGAAGAAAATGGTTTAAAGAAGGGGCCATGGACACCAGAAGAAGATCAAAAGCTTGTCGATCACATTCAGAAACATGGCCATGGCAGTTGGAGAGCTCTTCCAAAACTTGCAGGACTCAACAGGTGTGGAAAGAGTTGCAGGCTTAGGTGGACCAATTATCTCAGGCCAGATATCAAAAGGGGCAAGTTTTCTGAGGAAGAAGAACAAACCATCATCAACCTCCATGCAGTTCTTGGCAATAAGTGGTCGGCCATAGCAAGCCATCTTCCAGGACGTACGGATAACGAAATAAAGAATTTTTGGAACACTCATTTAAAGAAAAAGCTTCTCCAAATGGGTATCGATCCAGTCACCCACAGGGCACGAACAGATCAT…	PREDICTED: Cajanus cajan transcription factor MYB39-like (LOC109798241) transcript variant X2 mRNA、 PREDICTED: Cajanus cajan transcription factor MYB39-like (LOC109798241) transcript variant X1 mRNA、 PREDICTED: Vigna radiata var. radiata transcription factor MYB41-like (LOC106779550) mRNA、 PREDICTED: Juglans regia transcription factor MYB39-like (LOC109004399) mRNA、 PREDICTED: Juglans regia trans…
Bpev01.c0422.g0012.mRNA1	7.49367	5.08343	1.53231	3.31749	0.000908295	0.00854922	0.938711	0	0	0	0	0	0	2.99334	2.12788	2.06323	5.37991	28.3026	26.0235	30.1007	20.9851	0.983779	ttaatacgattgggattctctgtccttagacTGTCAaaattctcaaaaacttgagcaacctaaaagagggaattaagatgcatggtccacttgccccaacaacaaccaacctaagatgcaagacctatttgtcttgggcaagtgggccccacaaccccacacttttatatatatatatgaaattcggacggtctaatggcaggagatccaaattcaaattagtaaggaaaaaaaaaatcaaatttagtccttaggtttttaagcaactttaatttagtctttaaatttcaattgcaacaattaggtcatcacttttttctctaagtctaaataggtcactttatcaatctaccatCCAATtaactaatagtaTGACacgttagaCCAATcaattaatgc…	ATGGTGAGGCAAGTCTCACACGAGCTGGAGGTAAACGTGGCCGCTAGTGAAGCGTGGGAGCAGATCTACGGCACTCTTCGATTGACAAAAGTTGTTGAAGAAGCGTTTTCAGGTCACATTAAAGTTGAGGTCGTAGAAGGTGATGGAGGAGTTGGGACTGTTCTCAAGCTAACATTTACGCCAGGTACACCTTTTGCTGGCTTAAAAGAGAAGTTCACAAAGGTTGATCATGAGAAACGGTTGAAAGAAGTACAGGTGTTTGAAGGAGGATACCTTGACGCGGGATTTACTCTTTATCGCGTTCGCTTCGAAAACATTGAGAAGGGCGATGATTCATGCATAATCAAAACGACAATTGAGTATGACATCAAGGAGGAGGCAGCTGCTAATGCCTCGTAT…	PREDICTED: Helianthus annuus S-norcoclaurine synthase 1-like (LOC110907374) mRNA、
Bpev01.c0426.g0010.mRNA1	5.26444	-1.79396	0.537592	-3.33703	0.000846777	0.00810356	15.9581	13.5827	8.87881	6.73704	0.956502	2.04053	3.76409	5.98668	2.12788	5.15808	2.15196	2.02161	4.00362	3.88396	5.99575	0.983779	aaatcttcctttgttatctcttttttgttgccactgattcctctcaccttgttctgcaccttcttcatagccttggggtgccttaggagatcTGTCAttgcccactctaAGATTgtgtacgttgtgccggtaccggcagcgaatgcgtcctacaaaaagaaaaacaaaatggtaaatattatcgaagaaagtTGTCAatatggatgagataagacttaagagcatgtaataccatatacaatcaagactatCCAATattacatttatctcccttccaTGACtattcaaattgatacaaggtcatttattaacagcgccctctttactgtagttctactcttaggcaatattacatgctttagcatataaacacaTGTCAcatggggttaaattttccag…	ATGTCCTACTTCCAGCAATTGTTGGGGCAAAATGCAACTTTGTTCTTAACCTTCTTGGCCTTCATCTTAATATTCTTATTCAAATGGTCGTCCACCAAAAAAAACTCACCACCTTCACCACTAAAGCTCCCAATCGTTGGAAACCTCTACCAACTTGGGCTGCAACCGCACCGTTCACTCGGATCCTTGGCACAACGTCATGGCCCCATCATGCTGCTTCACTTTGGCAGCGTACCAAGCCTTGTTGCCTCGTCTGCTGCTGCTGCACGTGAGATCATGAAGACCCATGACCTCATCTTTGCGAACCGGCCCAAATCAAGCATGTCTGAGAAACTACTATACAATTACAAAGATGTGGCATCGGCTCCCTATGGCGAGTACTGGAGGCAGATGAAAAGC…	PREDICTED: Quercus suber cytochrome P450 71A3-like (LOC111998482) mRNA、 PREDICTED: Quercus suber cytochrome P450 71A2-like (LOC112031923) mRNA、 PREDICTED: Manihot esculenta cytochrome P450 71A26-like (LOC110600300) mRNA、 PREDICTED: Quercus suber cytochrome P450 71A4-like (LOC112031937) mRNA、 PREDICTED: Manihot esculenta cytochrome P450 71A26-like (LOC110600219) mRNA、
Bpev01.c0427.g0021.mRNA1	71.9632	-3.8637	0.405726	-9.52293	1.68361e-21	1.36415e-18	228.107	342.479	256.499	128.004	32.5211	34.689	25.4076	18.9578	5.3197	8.25292	10.7598	13.1405	3.00271	11.6519	9.99292	22.6269	cctacggcctgaaattttttttttcaaatggagagccgttaagcaaaagtgagaaagatacagtggagatacattgctgaatcatccggatCCAATgagcacaaaaccccaaataggaaaacaccttggccaggaaggacacttccaaatgatcaaacgcctttttcatatctaacttgagggccataagatcgcctctgcctctcttttatttcatagaatgaaaaagttcatatacaaggatggagttatcatgctgaacagttacatTGACaggaagcccctaacttgtctcattctcaaatatTGACcgcctaaaattttccttcgaaatattggctatcaaaactcaaaatattatattattgttgtctcttttttctttttcttctttcggtg…	ATGGATTCGATTTCGAAGACGGTAGTAACTGATCATAAGCCTCACGCAGTTTGTGTTCCAGCCCCGTTCCAAAGCCACATAAAGGCCATGCTTAAATTTTCAAAGCTTCTCCACCACAAAGGGTTTCTTATAACCTTTGTCAACACTGAGTTCAACCATCAACGTTTTCTGAAATCTAGAGGTCTCAACTCCTTAGATGGCTTTCCTGATTTTCGGTTCGTAACCATTCCAGACAGTCTCCCTCCGTCGGATCCCAACGCTAGCCAGGACCTCCCCTCCCTTTGCGATTCCATTATGAAGAACTTCTTGGCTCCTTTTTCCGACTTGCTCGTTAAACTCAAGACTGCGAACAATCCTCCAGTGACTTGCGTTGTCTCAGATGGCTTCATGCCGTTCACT…	PREDICTED: Theobroma cacao UDP-glycosyltransferase 86A1 (LOC18597995) mRNA、 PREDICTED: Pyrus x bretschneideri 7-deoxyloganetin glucosyltransferase-like (LOC103966509) transcript variant X2 mRNA、 PREDICTED: Quercus suber 7-deoxyloganetin glucosyltransferase-like (LOC112028296) mRNA、 PREDICTED: Vitis vinifera 7-deoxyloganetin glucosyltransferase (LOC100243488) mRNA、 PREDICTED: Rosa chinensis linama…
Bpev01.c0428.g0003.mRNA1	20.6982	1.5934	0.422739	3.76924	0.000163747	0.00224399	0.938711	11.6423	9.86534	10.5868	21.0431	27.5472	20.7025	41.9067	10.6394	15.4742	38.7353	19.2053	22.0199	25.2457	33.9759	21.6431	aactgtgttccaaaccacgggtaattgatgccatttgcttgaaagatagcaaaatgaagtcactcctaatatgctgtttataggaaagcatgtggtaaagaatgcggtcagataaaataacaaaagcgtgcgcacgtggaaccatgttataatcTGACgccgatctgtaggatttacagatgagagttggcatgggaaaattgttggtaccaagataattatgctcactaagtttattgcctgatgttattatgtgatcaagtgggagttgatggtttagagatgatcacaccataacaagtgtggtcatccacacaccagaataactcccatggaaggtgataacttccatggagtttatcttaaaatgaaacagtgcaactctttgtgaagagttgc…	ATGGGAAGCAGAGCGGCCCTTTTTGTCTTAGTACTTGTACTGTGCTATGGATTGGCAATGGCTGTAAGTTTTGTTGAAGATGAAGACTGGAGGAGGGAGAAGGAAGGGAAAGAAGACTGGAGGAGGGAGAGGGAAGAGAGGAGAGAAAGAGAAGAGAGAGAGGAGGAGGAAACAGAGGACTGGTTTTTGTTGCAAGATTCGAAGGCCGTGGTGAAGACCGATGCAGGGGAGATGAGAGTTGTGAAGAGCCTTGGAGGAAGGATTGTGGATAGGCCCATGCATATTGGATTTATTACCATGGAGCCCAAGACCCTCTTCATCCCTCAGTACCTTGACTCCAGTTTGATTCTCTTCATCCGCAGAGGGGAAGCGAAGATTGGATTTATATACAAAGATGCA…	PREDICTED: Lactuca sativa vicilin-like seed storage protein At2g28490 (LOC111877517) mRNA、 PREDICTED: Jatropha curcas vicilin-like seed storage protein At2g28490 (LOC105628129) mRNA、 PREDICTED: Gossypium raimondii vicilin-like antimicrobial peptides 2-3 (LOC105796217) mRNA、 PREDICTED: Juglans regia vicilin-like seed storage protein At2g28490 (LOC109009328) transcript variant X3 mRNA、 PREDICTED: J…
Bpev01.c0436.g0002.mRNA1	8.117	-6.95385	0.803029	-8.65953	4.73733e-18	2.63206e-15	48.813	35.8972	27.623	15.3989	0	0	0	0	1.06394	0	1.07598	0	0	0	0	0	ttaaagaagtgcatcacattgttgttcaacccattaatgcattaaagagtacccaagttcaaaattatgtagtgtatccatacaaaattctccaaacagtgatagactaggcaactctagcaaatttcgtttttctttttttcttttttgttgttgttagggggatcataaaTGACatTGACaataaaaattaatattaatggacagaataaagaagcaagctatatatctataatctatggttactaaaactaaacgaatacacacacacaaaaggtatttgatgaaaagcctcaaccaaataatgattcacgataggctgtattgcatttataattCCAATgttttacatcaagttgtattgatattgtgtaactacatataagatattgttttaac…	ATGGGTTGCCGTCTGCTACTCTCCGCCACCGTTCTCACTCTCCTCATCACCTCTTTCTTCTCAGAGGTCCACTCCGCTTCCTTCAAGATAGTCAACAAGTGCCGGCGCACGATATGGCCGGGCTTGCTATCCGGCGCCGGGACGGCACAGCTCCCCACCACCGGGTTCGCCCTCAAGAGCGGCAAGTCCAAGACCATAACCATCCCCAAGTCATGGTCGGGTCGGATGTGGGGTCGGACCCACTGTGGCCGGGACTCTAGCGGCAAGTTATCGTGCCTCACCGGCGACTGTGGGTCCGGGAAGCTAGAGTGCGCCGGCTCTGGGGCCAAGCCTCCTGCCACGCTGGCAGAGTTCACGCAAAGTTGGGGTTGA	PREDICTED: Juglans regia thaumatin-like protein 1b (LOC108993431) transcript variant X2 mRNA、 PREDICTED: Quercus suber thaumatin-like protein 1 (LOC111995956) transcript variant X2 mRNA、 PREDICTED: Quercus suber thaumatin-like protein 1 (LOC111995956) transcript variant X1 mRNA、 PREDICTED: Juglans regia thaumatin-like protein 1b (LOC108993431) transcript variant X3 mRNA、 PREDICTED: Juglans regia …
Bpev01.c0437.g0010.mRNA1	8.93579	-1.6863	0.447142	-3.77128	0.000162411	0.00223671	21.5903	20.3741	12.8249	19.2487	12.4345	3.06079	5.64613	2.99334	8.51151	7.22131	4.30393	1.01081	4.00362	3.88396	7.99433	7.87023	atgagcgttatcaagagtatggatatagaagcctttaactatctagacaagataaacccaaagttgtggtcaagacgtatttagaacccatagttgtagTGACatttTGACaaacaacattgcggagttgtttaatgcaaggatccttgaagtaagggacaaacctattcTGACtaTGACagagatgataaggcggcaacttatgaataggtttaatcagaaaagatatggagctcaaaagtctaataaaccaCCAATttgccctaggattatgaaaaattagagcgaaacaAGATTttatcaagtgattacatttgccattggcataacaatctttcttttgaggtTGACcacaaccacaagcctaggagcatagtaaactTGACcacaagaagttgt…	ATGGATTCTAACCAAGCTGCCATGCAGCATAGCCTAGTGGGCTCTGAAGCTGCCTCTGAAAGAACTTTGTACCCATATGTTACTGGGACGTCCGTAGTTGCTCTCAAATTCAAAGATGGAATTCTTATGGCTGCTGATATGGGAGGCTCCTATGGGTCTACCCTACGATACAAGAGTGTGGAGCGATTGAAAACTGTTGGAAAACATTCTCTTCTTGGTGCAAGCGGGGAAATAAGTGACTTTCAGGAGATTTTACGTTATCTCGATGAGCTTATCCTGTATGACAACATGTGGGATGATGGGAATTCTTTTGGGCCCAAAGAGGTGCACAGCTATTTAACTCGTGTGATGTATAATAGGCGTAACAAGTTTGACCCACTGTGGAACTCACTTGTTCTT…	PREDICTED: Prunus persica proteasome subunit beta type-4 (LOC18793795) transcript variant X1 mRNA、 PREDICTED: Prunus avium proteasome subunit beta type-4-like (LOC110757935) transcript variant X2 mRNA、 PREDICTED: Prunus persica proteasome subunit beta type-4 (LOC18793795) transcript variant X2 mRNA、 PREDICTED: Juglans regia proteasome subunit beta type-4-like (LOC109008775) mRNA、 PREDICTED: Prunu…
Bpev01.c0439.g0004.mRNA1	40.5486	6.80856	1.54069	4.41916	9.9086e-06	0.000230482	0.938711	0.970195	0	0	6.69552	7.14185	13.1743	149.667	150.015	119.667	167.853	4.04323	1.0009	11.6519	13.9901	1.96756	taatgaaagaagtaatgaagtgatgaaggctgctatggaggatacaacaaaatggtttcagccgtgggcaagtgcaccgtcatcttccaagaagacggggggagatgaggcTGACtggcaagatgaagatgagtaccatccgaatagcgatgaactaatgagcttagatagtgaagacgaagctgatgaatcTGACatagggtcatccagacacgttcgaaaaaaaaaaaaaagaattatccacagtggagtgctccaactgattTGTCAcaaaatgttgcgttgaagctggggttaaggtttgcatgcccctcTGACttgaaggaggcattgAGATTatatgcaatacaacaagggttTGACtataccttcttgcacaatgaaaagaaacgggtgtct…	AGAAAGAGAGGGATTGACGAAAATGATCCAACCGAAAATATTAATGTGACTCATCGGGGATATGACATAACTTGTGGGAATTGTGGTCAAAAGGGTCATAATGCTAGAAGTTGCAAACAACCACAAAACCCCAACAAGAAGAAGTGGCCTAAAAGGGTTAGGAGCAAGAATCCGACAACTTCAACTGCTGATGGAGGTTCACATTCAACACAAGCCACTCAAACTACCGAACCCACCGAGGCTGGACAGCATCAAACTCAACATGTGGACATGCCACCAACATCATCAAATCCTGATGGACGTAGGATTAGGATGTCGAAGAAGGGAACAAGTGTAGAAAGCTCGCAGCCAGTTGAAGTACGTAAAAAAGGATCAAAACGTACTCAACCTGCAGCAACT…	-
Bpev01.c0439.g0005.mRNA1	10.185	2.94147	0.7166	4.10476	4.04739e-05	0.000730107	0.938711	2.91059	1.97307	0.962434	6.69552	10.2026	2.82306	22.9489	25.5345	18.5691	10.7598	13.1405	6.00543	12.6229	19.9858	6.88645	gcctcaattttccttctttcaggcaactaattacagcttttgggatttgtctttaactctaatggccatggggggtcattgcgtcaaccccaaagacaaggctggtggggtgaggatcggaaaatttgggctgcgcccaaagactagaattggaaattttggactgccatcgatcacatccaactttgattagtTGACctaattaaaaaaaaaaaaaatgaatgctttttatttagcttttcctgaaaagacgtagaaatttcgctgcagacncgaagaaatttcctgaaaaaaataagaagtgatataaaggaaaagagAGATTtgaaaaaaagaaaaaaaaaaaaaagacagcaaAGATTtctttgggcctagtttttgtaaaAGATTagagacagg…	ATGTTTCCCATGCTTGCTGAAATCATTTTGGTCCTGCTGCCTCTTCTAGTGAGCTTTGTAGCCTCTGAAGATACCAGCTTCACCTTCAATGGGTTTATATCGCCAAATCTAAGCCTAGACGGCATAGCTGCAATCACTCCTAATGGCCTTTTGGTGCTCACCAATTACACCAGACAGAAAACGGGTCATGCTTTCTACCCCAATCCAGTCAGCTTCAAGAAATCGTTGAATGGCACCGCTTCCTCCTTCTCTACGACCTTTGTATTCGCTATCATTTCTGAATATGCCACTGTGAGCGGCCATGGCATTGCTTTCGTGATTGCCCCCACAAGAGGGCTCCCAGGAGCTCTGCCAAGCCGGTACCTCGGCCTTTTCAATGATAGCAACAACGGTAATGAC…	PREDICTED: Quercus suber L-type lectin-domain containing receptor kinase IV.1-like (LOC111997896) mRNA、 PREDICTED: Juglans regia L-type lectin-domain containing receptor kinase IV.1-like (LOC108996691) mRNA、 PREDICTED: Juglans regia L-type lectin-domain containing receptor kinase IV.1-like (LOC108979930) mRNA、 PREDICTED: Juglans regia L-type lectin-domain containing receptor kinase IV.1-like (LOC…
Bpev01.c0439.g0006.mRNA1	9.35664	1.75219	0.661349	2.64942	0.00806303	0.0445628	3.75484	5.82117	1.97307	1.92487	2.86951	8.16212	6.58715	2.99334	7.44757	4.12646	8.60785	15.1621	26.0235	18.4488	24.9823	10.8216	gaggcaagggatataagtttgggtgcAGATTatgtagcggaggaagtagagctggttttgaaacttgggttggtttgctctcattcagagcctgcagctaggccaagcatgcgccaagttgtgcagttcttggagggtgatttgcttcttccagagatatcatcgcttggcctttgttccacgggcttaacatatgcgcataagggaggtggtttcagtgattttgccatgtcctatccttcttcaggggacaggccattcacgcagacctcttttgctgcagagtcgcttctctcaggaggtcgctgattctaaaagcttttgttttgttttgagtttgtttgtaaccttttgagtaatgatgtttgaaatgattgtagtgaagtagtAGATTgtttc…	ATGGGTTATGCCGGTTTGATGGGGCGGAACCTTGGCAACTTTGGGAAGGCAAAGACGAAACGGGAGGGGGGGGTATGGGCCATGGCCCTTGGGGCCAGGCGCTCTTTACATACTTTACAAACAGCAAAAGTAGTCCAAACCTGGTCAGCAAACATGCCATTTACCCTGCTGTTGGCTCTTTGCAAGTGTCGTTCTGTCCTGATAGGCATGTTGTCCAAGCTAGTATTGCTTCTCGCTCTCCTAATCAGCATAGTAGCCTCTAAAGATACCAGCTTCACGTTCGTCGGGTTTCAATCGGCAAATCTAAGCCTAGACGGCATAGCCGAAATCACTCCTAATGGTCTTTTGAGGCTCACCAATGACACCAGACAGCAAAAGGGTAATGCTTTCTACCCCTAT…	PREDICTED: Quercus suber L-type lectin-domain containing receptor kinase IV.1-like (LOC111997896) mRNA、 PREDICTED: Juglans regia L-type lectin-domain containing receptor kinase IV.1-like (LOC108996691) mRNA、 PREDICTED: Prunus persica L-type lectin-domain containing receptor kinase IV.1 (LOC18773289) mRNA、 PREDICTED: Juglans regia L-type lectin-domain containing receptor kinase IV.1-like (LOC10897…
Bpev01.c0439.g0039.mRNA1	202.063	1.29841	0.196797	6.59774	4.17462e-11	6.24458e-09	90.1162	103.811	86.815	104.905	202.779	198.952	149.622	286.363	259.601	313.611	352.922	290.102	184.166	183.517	237.831	187.902	attttgttaagggtttttgagtgttgagagaaaggaaagtgtgagaattgtgtaggaggagctcgaagtcattgaaaggtatacttctggacgcattcaatatAGATTttgctaagttatggctataaatacaaattatacaatgcattgaggttattaaggattattatggtaaatgatggtagttttgaagtgtcgttatgatcattatgtaacttttgggaaaaaacaaaaaagagagaaggaaaataggggtttcatggaataaggaagactttgatcataaaagttaagagtttaagttgcatgttggattagaaatgatcatatgatgtaactaaaggtattagagtgctaaaacgttattgtaggtgtgattttcacatcgatatgcaagta…	ATGGAGAAGCGAAAGGGAGCAGAATCAAGAAGGGACGACGCTGGGGAGGAGAAATGGGTTTATGATTCTTCTATGGATCATAAAGGACGAGTTCCTCGTCGAGCTTCTACTGGTGTTTGGAAAGCCGCCCGGTTTATCATTGCAATCGAGTTCAGTGAGAGGCTGAGTTACTTTGGAATTGCAACGAGCTTAATCCTTTACCTGAGCAGGGTAATTCATCAAGATCTTAAGACAGCAGCCAGGAACGTTAATTACTGGTCCGGTGTTACTACTTTGATGCCCCTGTTGGGCGGGTTCATTGCTGATGCTTACTTGGGCAGATTCTCAACAGTGCTCGTCTCAACCATCATTTACCTCATGGGTTTGATTCTGCTGACGATGTCCTGGTTCGTACCAGGC…	PREDICTED: Rosa chinensis protein NRT1/ PTR FAMILY 5.6-like (LOC112193467) transcript variant X1 mRNA、 PREDICTED: Pyrus x bretschneideri protein NRT1/ PTR FAMILY 5.6-like (LOC103949402) mRNA、 PREDICTED: Malus x domestica protein NRT1/ PTR FAMILY 5.6 (LOC103450496) mRNA、 PREDICTED: Juglans regia protein NRT1/ PTR FAMILY 5.6-like (LOC108984860) mRNA、 PREDICTED: Hevea brasiliensis protein NRT1/ PTR …
Bpev01.c0440.g0001.mRNA1	6.50645	2.04952	0.703591	2.91294	0.00358047	0.0243337	1.87742	1.94039	3.94614	0	7.65202	12.2432	6.58715	9.9778	10.6394	11.3478	12.9118	9.09727	8.00724	1.94198	1.99858	3.93512	acgcatcatgccgctataagtgtgtccagtcaTGACcagacgctaatgccaaaacttcgttagtaatagcgcaggaaaaagcccaagtcatctctaattattatctctgccattgttactccagatattgctggttactgttgcagttgcacttttttctcacactaattcagacccctgttcagctttcgcatgcctacgtcggaagtaaatagaagtaatttacaaacattctcTGTCAgtttaaaaataggctacaataacagaggaaaagaaaagctttagttgaatccatactcattaccatatcatccagctataagatagcTGACgaataccttttgaattatcagaaaatcaatatatttcgtgcaattaatacatgttactttgttggag…	ATCTAAAGAAGCAAAGACAGTTGGATTGGTCAAGACGATACAATATTATTGGAGGAATTGCTCGAGGGATCCTTTATCTTCATGAAGATTCTCGACTCAAAATTATACATCGTGATCTTAAAGCTGGCAACATTCTATTAGATGAGAACATGAATCCAAAAATTTCTGATTTTGGCATGGCAAGGATTTTTGGAGTTGATCAAACTCGAGGAAATACCAATAGAATTGCTGGAACCTATGGTTATATGCCTCCGGAATATGTAATACATGGACAATTTTCTGTAAAGTCCGATGTATATAGTTTTGGTGTCTTAATACTAGAGATTTTAAGTGGTAAGAAGAACAATTCTTTCTGTACGACAGAAACTACTGACAACCTCTTAAGCCATGCTTGGGGAC…	PREDICTED: Durio zibethinus cysteine-rich receptor-like protein kinase 10 (LOC111278250) transcript variant X3 mRNA、 PREDICTED: Quercus suber cysteine-rich receptor-like protein kinase 25 (LOC112006150) mRNA、 PREDICTED: Vitis vinifera cysteine-rich receptor-like protein kinase 10 (LOC100243142) mRNA、 PREDICTED: Juglans regia cysteine-rich receptor-like protein kinase 10 (LOC109013820) mRNA、 PREDI…
Bpev01.c0442.g0017.mRNA1	25.4086	-2.34098	0.66179	-3.53735	0.000404159	0.00458289	61.0162	108.662	37.4883	48.1217	0.956502	4.08106	1.88204	10.9756	12.7673	4.12646	7.53187	37.3999	30.0271	15.5358	24.9823	0.983779	aaagaaatgaaataatttatcatacaatatgtgtatcacaaaaattatatttataaaagtccataaatctgtactaaaattgataagttaacaacgaaattTGTCAacactagtacaaaaagatagaaatacagaaagtctaaaattgcggtctacgtatagtacttttggaacaagtggctcatattttctcaatcactaagacatttaatagtgaaatataaccgcactctcccggtagacgtaggcacattgctgaaccacgtaaagccttgtctcaattttctctttctctctctctctctcttcgattccatattattcatcattgttgtgcacggtaacaacttttagaaaaacaaaatctacaagtattgagtctgaaattaagctatcaac…	ATGACAAAGAGGATTGCAGTTGTAACGGGGGCCAACAAAGGGAGAGGATTTGAAATATGTAAGCAGCTAGCTTCAAATGGGGTCACGGTGATATTAACTGCTAGAGATGTGAAGAGGGGCAATGAAGCGCTTGAAAAACTCAAGGCTGCTGGATTCTCTGATGTGATTTTTCATCAACTTGATGTGTCGGTCCCAGCCAGCATTTCTTCTTTTTCAGGTTTCATCAAAATCCAATTTGGAAAGTTCGACATACTGATAAATAATGCAGCGATTACTACAAATGCCGGATCCTTGGAGACAGGTTATAAGCAAACTTTCGAAACTGGCTCGGATTGTATAAGAACAAATTATTATGGGATCAAGCTAGTGAGCAAAGAACTAATTCCACTTCTTCAATTA…	PREDICTED: Quercus suber salutaridine reductase-like (LOC112009261) mRNA、 PREDICTED: Juglans regia (+)-neomenthol dehydrogenase-like (LOC108999832) partial mRNA、 PREDICTED: Quercus suber salutaridine reductase-like (LOC112029902) mRNA、 PREDICTED: Juglans regia (+)-neomenthol dehydrogenase-like (LOC108997034) mRNA、 PREDICTED: Juglans regia uncharacterized LOC108997035 (LOC108997035) mRNA、 PREDICTE…
Bpev01.c0443.g0004.mRNA1	44.1666	3.12598	0.589288	5.30467	1.12875e-07	5.52888e-06	6.57097	4.85098	3.94614	10.5868	14.3475	7.14185	17.8794	92.7935	92.5627	112.446	72.0907	62.6701	69.0624	67.9693	58.9582	12.7891	aaaatatgaatattttattaataaaatctcggttggcgaccaggtcctgatggggtcCCGACcgagtctaggcagggtcCCGACtaggtcacaatcgggtccccgttggatctcggcgatgtcccgatcgggtcCCGACaatgttttaggcgggtcccggtgatgtcttagcaatgtccagggcgactcccgatgatgtcttggttgggtccTGACgaTGTCAtaggcgggtcccagcgatgtcccggataggtcttgaaaatgTGTCAggtgagtccccgcgatgtcccggacgggtcccagcgatgtccTGACtaagttccggcgatgtcctggacgggtcccagcgatgttttcgcaatgaaCCAATtagttcaatttacaagagtttacaataat…	ATGGTTGCAGCAGTAGGTGTGACTCGGTTTTCCTCTCCTAATTCCTCTGCAGATGTGGAGATGGCTGATGAGAATCAAAGCATGCATTCTTTAAAGCCTGTTGGTGGAATAGGCCAGGGAAGAAGTCCAAAGGGAAATTCAAGATGGGTAAAGGCAAGCACCGTGGTAAGGGCATCAGATACATGGCACATTATGTTGGGAAATTGGAGAATGGGAACGCCTCTTTCATTTCGTATCGGCGTTGGTGAGGTCATCAAGGGCTGGGACCAAGGCATTCTAGGAGGGGGAAAACGCACAATAAAGCTTCCTCCAGAACTTGCATACGGCATAAGAGGGGCTGGGTGCAAAGGAAATGTGGAGATGACTGATGGGAATCAAAGCATGCATTCTTTAAAGCCT…	PREDICTED: Juglans regia peptidyl-prolyl cis-trans isomerase FKBP13 chloroplastic (LOC109001250) transcript variant X1 mRNA、 PREDICTED: Ricinus communis peptidyl-prolyl cis-trans isomerase FKBP13 chloroplastic (LOC8268047) transcript variant X1 mRNA、 Lupinus angustifolius cultivar Tanjil chromosome LG-12、 PREDICTED: Hevea brasiliensis peptidyl-prolyl cis-trans isomerase FKBP13 chloroplastic (LOC1…
Bpev01.c0443.g0006.mRNA1	43.3807	-1.5024	0.358023	-4.19636	2.71237e-05	0.000529566	65.7097	82.4666	96.6804	92.3937	17.217	22.4458	22.5845	15.9645	21.2788	20.6323	16.1397	43.4647	63.057	55.3464	42.9695	15.7405	agcaatcactgtaattttggctTGACttttacatagtttggatataaattgatggtttgatattaaattttgaatttaagttttggcattTGTCAgaacttattttgatttatagcttgcgaacccaacttgaatagagtttattgcatttgaaagatataagtTGACcaagaatgtgcttgctttcgtgtaccaagaatttatttcatttgaaagatgtaaggaccaggttggcgatgttggcatgtaggttgtatggcgattcttaaccataattaggagtcctaccatgtaaggctgtaagccttcaataaattttatggcatattttggaggaatcaatcttataacttataagaaaactcataaggaagaatggtttgatattagcaaagTGTC…	ATGGCGTCCTCCTCGAACCGGCGACCTCCACCACCGGCGGCGTGCTCCTCACCCCGCCTCTCTCTCGCTTTGAACCCCCCCGCCCGCCGCGCGCGCGCGCGCGCGTGGTCGCCTCTCTCTCTCTCTCTCTCTCTTCTTATTGGATTGAATCATATTTCAGCTCATAACAAGCAGCCAGAACAGAGAAATCTAAGGCATATTGCTGAGTTGTATGGATCTCAGTTTCCTTGTGTGGGGTTGAAGAATACCGTTGTTCCTAGGAAGCGATTTGACAATGTTGTTAGGAAGAATGGTGTTGGTTTGACATTTGCGTGCATGGGAATGACTTCTAGTGCTGATGGTCCAGCTGATGAGACCAATCTGACAGGAGTTGGGGAGATCAGACTTATTCCTGATATG…	Tagetes patula AT3G53180 mRNA partial sequence、 PREDICTED: Chenopodium quinoa protein fluG-like (LOC110738472) mRNA、 PREDICTED: Spinacia oleracea protein fluG (LOC110804968) mRNA、 Toona sinensis AT3G53180 mRNA partial sequence、
Bpev01.c0443.g0007.mRNA2	2.18757	4.03273	1.48694	2.7121	0.00668584	0.0388446	0	0	0	0	0	0	1.88204	1.99556	4.25576	8.25292	8.60785	6.06484	1.0009	1.94198	0.999292	0	ggctatcaaaaatgctgcctcttcccacgaagccctatacctatactcaaaaatgcatcgcctatctgtacccgttgatagtttctcaatactcttcacactaaagtcttgtacccggttgcagaatctcaccgttattcaacatctccatgcccacattgtgaaattgggttttagtccccacgtctatgtcgccacctctcttttgcatagctatgtTGTCAcgtcgtttgagaatgcctgtgtgctgtttgaggaaatgcccgagagaaatacagtcacttggaatactatgatttctgggtattcgaggttgggggatgtggagagagcgcatgcagtttttgaggaaatgccgatgagggatgttgcgtcatggtctgccgtgatagctgcgta…	ATGAGCTCACTGGCATTTTCAGTCGGGATTGTGAATCCCAGAAAGTTTAGCACTGCCAGCACAAAACTACCCATAAAAAATTTTGGTTCAACAGAAGCATCAAACATCAGTTTCTCAAGCCAACCCCAGCAGATTTGTAGCTCTTCGGCTCCTGTACTCCAACAAAATGTGAACCCAACTCTCCTCGGGAGAAGAGAAGCACTTGGTTTCGGCTTCTCTTTTTGCTTTCTTGATGTTCTCCTGCAACCAGAAGCCATTGCAGCAGCCAACGCGGCTCCATGTGAGCTAACAGTAGCTCCCTCAGGCCTTGCCTTCTGCGATAAAGTTGTTGGAACTGGCCCTGAGGCTACCAAGGGACAGCTCATTAAGGCACATTATGTTGGGAAATTGGAGAATGGG…	PREDICTED: Juglans regia peptidyl-prolyl cis-trans isomerase FKBP13 chloroplastic (LOC109001250) transcript variant X1 mRNA、 PREDICTED: Ricinus communis peptidyl-prolyl cis-trans isomerase FKBP13 chloroplastic (LOC8268047) transcript variant X1 mRNA、 PREDICTED: Hevea brasiliensis peptidyl-prolyl cis-trans isomerase FKBP13 chloroplastic (LOC110665688) transcript variant X3 mRNA、 PREDICTED: Populus…
Bpev01.c0443.g0007.mRNA3	9.15832	1.82565	0.608218	3.00164	0.00268533	0.0196091	0	5.82117	2.9596	3.84974	2.86951	10.2026	6.58715	21.9512	18.087	9.28454	7.53187	12.1297	8.00724	19.4198	7.99433	9.83779	ggctatcaaaaatgctgcctcttcccacgaagccctatacctatactcaaaaatgcatcgcctatctgtacccgttgatagtttctcaatactcttcacactaaagtcttgtacccggttgcagaatctcaccgttattcaacatctccatgcccacattgtgaaattgggttttagtccccacgtctatgtcgccacctctcttttgcatagctatgtTGTCAcgtcgtttgagaatgcctgtgtgctgtttgaggaaatgcccgagagaaatacagtcacttggaatactatgatttctgggtattcgaggttgggggatgtggagagagcgcatgcagtttttgaggaaatgccgatgagggatgttgcgtcatggtctgccgtgatagctgcgta…	ATGAGCTCACTGGCATTTTCAGTCGGGATTGTGAATCCCAGAAAGTTTAGCACTGCCAGCACAAAACTACCCATAAAAAATTTTGGTTCAACAGAAGCATCAAACATCAGTTTCTCAAGCCAACCCCAGCAGATTTGTAGCTCTTCGGCTCCTGTACTCCAACAAAATGTGAACCCAACTCTCCTCGGGAGAAGAGAAGCACTTGGTTTCGGCTTCTCTTTTTGCTTTCTTGATGTTCTCCTGCAACCAGAAGCCATTGCAGCAGCCAACGCGGCTCCATGTGAGCTAACAGTAGCTCCCTCAGGCCTTGCCTTCTGCGATAAAGTTGTTGGAACTGGCCCTGAGGCTACCAAGGGACAGCTCATTAAGGCACATTATGTTGGGAAATTGGAGAATGGG…	PREDICTED: Juglans regia peptidyl-prolyl cis-trans isomerase FKBP13 chloroplastic (LOC109001250) transcript variant X1 mRNA、 PREDICTED: Ricinus communis peptidyl-prolyl cis-trans isomerase FKBP13 chloroplastic (LOC8268047) transcript variant X1 mRNA、 PREDICTED: Hevea brasiliensis peptidyl-prolyl cis-trans isomerase FKBP13 chloroplastic (LOC110665688) transcript variant X3 mRNA、 PREDICTED: Populus…
Bpev01.c0443.g0017.mRNA1	15.3365	1.26557	0.441785	2.86468	0.00417432	0.027085	8.4484	7.76156	7.89227	5.77461	11.478	11.2229	27.2896	26.94	11.7033	22.6955	29.0515	12.1297	9.00814	18.4488	7.99433	27.5458	agatgaatttgaaattgaacccttgagctctaaacatatttgcgaagttgatgaaaatgatttggcaatttgggtgttacttgaatctatgaaattatctgccttgtaaaagcctaaaaaattcttacatttggtttctgatgcagggacAGATTtaggacaggtgctgagcaggtagcaacagcccagaatagtgcagcttatccaagaagccatcatcaggagatagtaaacaacaccgttgatttggacaattcttccaccaCCAATcagcctagtgagcacaccattaatcaggaagttagtgtaactgagcagcacagcacacaacaggtacagaactcaatgccacatactagggaagatgttcgtgaagaagccagttcaagttcagatgta…	ATGCCTTCACCGTCTCAATTAAGTTCATGGACTGATCGAGATAATGAAGTTAGTGATGATTATGAAATTGTTAACTCTACATCTCAGTCCCCACATTTACCATCTCAACCTTTCCATCAAGATATTCAGCAAAACCCTTCCTCCAGAAATCCTAATTCAACTGAAATGGAACTTATATACGATTTGAGAGGCCATATGGAGCAACTCTATCACGAGATGTCTGAACTAAGAAAATCAATAAAGAGCTGCATGGACATGCAGATGATGTTGCAACAATCCATTAATCAAGAGGTTCATTCAGTTGGAGGGGAAGGGAAGAAGTCCGATGATGGGGCACCAAAGAAAGGCAATTGCTGTATTTGCTACGAAATGCAAGTCGACTCACTTTTGTACAGATGC…	PREDICTED: Populus trichocarpa uncharacterized LOC7465375 (LOC7465375) mRNA、 PREDICTED: Manihot esculenta dentin sialophosphoprotein-like (LOC110611517) mRNA、 PREDICTED: Vigna radiata var. radiata uncharacterized LOC106762327 (LOC106762327) mRNA、 Phaseolus vulgaris hypothetical protein (PHAVU_009G244700g) mRNA complete cds、 PREDICTED: Juglans regia altered inheritance of mitochondria protein 44 (…
Bpev01.c0443.g0024.mRNA1	58.7569	1.5836	0.333673	4.74596	2.07522e-06	6.35507e-05	33.7936	30.0761	6.90574	23.0984	68.8682	96.9252	63.9894	66.8512	95.7545	87.6873	122.662	58.6268	38.0344	46.6075	55.9603	44.2701	atcatatccacttgctcttgtatagtacttgatttaatttatagcattcatatgctagtagatgattcactttttaaaaaaaaaaaaaaaaaaaatttaagaCCAATtattcgcttttatccacattaatatcttaaaaaaatgatattctttttaggtaagttaggctaagaatgttgtagtaactatctaaaactaataatgagacaaaagtatcagccaactcttcgtctgaattcaccttctttaattatacaaTGACaattgtgtaatcaagagtggtagttgccaaattatcttcttcatttttgttaatgatttgaatagcaaacgcatagataaagaccaacattaaagatgcatgaagatattattaatgtaaggaatattgcaatattc…	ATGGAGGCCTCACCACCATCAAATTCTCCCAAAACCCTTTACCAACTCCATCACAGCAACATTAACCAAGCCACCCAAGTTTCATCACCATCATCACTACCCATGAACAAGCGGTTTCTGCCCCTTTTGCTTGTAAACTATTTCTGCCTCTTTGTGGGTTCTGTTTCTTCAGCCTTGCTTTCAAAGTTCTATTTCAATCACAAAGGCTCTAGCAAATGGCTGTCCACGTGGGTTCAATCCGCTGGGTTTCCTCTCCTCGTTATTCCCATTTACCTCCCTTTTCTTCTCAAATGCACAGAGAGACGACCCTTCACTTCATTCACTCCAAAGATCTTAATCCTATCAATCTTAATAGGCCTCATGTTGGGCCTCAACAATCTCCTCTTCTCCTGGGGAAAT…	PREDICTED: Rosa chinensis probable purine permease 4 (LOC112201459) mRNA、 PREDICTED: Herrania umbratica probable purine permease 4 (LOC110421805) mRNA、 PREDICTED: Juglans regia probable purine permease 4 (LOC108986418) mRNA、 PREDICTED: Fragaria vesca subsp. vesca probable purine permease 4 (LOC101315213) mRNA、 PREDICTED: Quercus suber probable purine permease 4 (LOC112030899) mRNA、 PREDICTED: Euc…
Bpev01.c0443.g0034.mRNA1	2400.35	1.09965	0.212805	5.16741	2.37354e-07	1.02797e-05	1610.83	1515.44	857.298	1185.72	2421.86	1932.38	1963.91	3397.44	4315.34	2851.38	3629.28	2637.2	2771.5	2326.49	2584.17	2405.34	ataatgggtccaacttataaagttatgagactaaaacatgtggcggtagcaccttgcaacctcacttcccttcccttcttatgtgttggacagttggtgcatattattttgcactcatggatttcacctaactgccaaactaaccaaaccaagatgaaaaacaaaagtagaaggaaactatacgtagggattctgtaaagcaaattataaaatatatttttgtagttttttcaactgtttaggtttaattctaaaattttcatttgcaaaagaaaagtagtagagttagatatgaaccgttaaaaaatttataaaaagtgtattgtatttatttttacaatacctaaaatcctatatgcagtagccgagtccaagctcccaaggataaggtaaagcata…	ATGAAGTACGTATTGGTGACGGGTGGAGTAGTTAGCGGCCTCGGGAAAGGGGTCACCGCCAGCAGTATTGGCCTGCTTCTCAAGGCCTGCGGACTTCGCATTACTTCCATCAAAATTGATCCTTACTTGAACACCGATGCTGGAACAATGTCCCCTTTTGAGCACGGGGAAGTTTTTGTGTTAGACGATGGTGGTGAGGTGGACCTGGACCTTGGGAATTATGAGCGGTTCCTTGATATCAAGTTGACAAGAGATAATAATATTACTACTGGAAAGATTTACCAGTCCGTTATTGACAAGGAGAGAAGGGGAGATTATCTGGGGAAAACTGTACAGGTTGTCCCTCACATCACAGATGCCATTCAAGAGTGGATTGAGCGTGTGGCAATGATACCAGTG…	PREDICTED: Juglans regia CTP synthase-like (LOC108988816) transcript variant X3 mRNA、 PREDICTED: Prunus avium CTP synthase-like (LOC110754834) transcript variant X2 mRNA、 PREDICTED: Juglans regia CTP synthase-like (LOC109009054) transcript variant X1 mRNA、 PREDICTED: Prunus persica CTP synthase (LOC18781190) transcript variant X1 mRNA、 PREDICTED: Quercus suber CTP synthase (LOC112030825) mRNA、 PR…
Bpev01.c0445.g0002.mRNA1	38.1034	1.95727	0.352603	5.55091	2.84192e-08	1.75441e-06	9.38711	12.6125	11.8384	14.4365	48.7816	38.7701	51.7562	38.9134	27.6624	17.5375	33.3554	51.5512	77.0696	75.7372	56.9596	43.2863	tttatatcaaagacaccaaaccttagtttaatatctatatattgatagctaaaaacacaaaaaatttatcttttccttaaactgcaacagacaggtatgagtattgctaaatatccacacaatttattttcttaattttgaagttgcaatttttatcaaaaaacaaacatataaatagagtacaacaatagtttcatatctatatattgatagctaacaaatatcaaaaaattatttttttgtttaattgcaacaaacgacatagagtatgagtattactaatccAGATTaacaatacaaaatataaaagtcaaacaaatattttattagcccactaaaaactcaaaaattaaaaataaacgacctacaaataaaatacaatTGACatcgaatcataat…	ATGGCTTCCACTTCGACACTGTCAACATATTTACAAGGCAATGTCCGAAAAACAAGCTTTCCGTCATCTTCGGCAACAAGGCCTCTCCATATCACTCATCTTAATTTTTCACTTTCACTGCCCTCACCAAAAGTTATTAGTGTAAATTCTTCTAGCACTGCAAAGTATAATGAAGTTGTGGTGGAGGACGAGGAAATGGACAAGATTAGACGGCTCCAGAACGGGTCCGACGTTCGTGGGGTGGCGTTGGAAGGCGAGAAGGGTCGAACAGTCAACCTTACGCCGCCGGCCGTGGAAGCCATTGCCGAGAGTTTCGGCGAATGGGTTATCAATGGGTTGGAGAACGAAAGAGGAGTACCTGTTGAAGACGTTAGAGTTTCTCTGGGCAGGGATCCTCGA…	PREDICTED: Quercus suber phosphomannomutase/phosphoglucomutase (LOC111998489) mRNA、 PREDICTED: Jatropha curcas phosphomannomutase/phosphoglucomutase (LOC105634080) transcript variant X1 mRNA、 PREDICTED: Ziziphus jujuba phosphomannomutase/phosphoglucomutase (LOC107429325) transcript variant X2 mRNA、 PREDICTED: Ziziphus jujuba phosphomannomutase/phosphoglucomutase (LOC107429325) transcript variant …
Bpev01.c0445.g0004.mRNA1	141.596	2.01968	0.583152	3.46339	0.000533408	0.00566193	90.1162	32.9866	33.5422	15.3989	166.431	166.303	138.33	45.8979	59.5806	69.1182	94.6864	264.832	84.076	174.778	388.724	440.733	actcggtacaacgaaagaagcgctacaatttacattcgtacgtttatgtatttTGACttagttaaaggtctttatataaccgcttctgtaatagggttttgtaatctgatgcctccctgtattgttttcttgaaaatagtgaaactttgctgcaacacagtgaacataggccttgagggtgaacaacttaaattttcatatattgtaattgcttgtttttccgttttctttctttttcacttctcataggttctaaaaaatcagtgaaatttcctaacacaactgtaaatcaacctttaagtccagctcatgttttttactatttttaaaatttttcaaactAGATTgaaagaaattctttcgatatagtctattaaatagatatatatctctaaataa…	ATGTCTAACACACACCTACTTGTCTTGCTTCTTGCCGTGGTGGCTCTCACCACTCCCTCCAATGCCGATTACCAGAAGCCACCACCAACTCCTGCTTACAATCCTCCTCCGGTGAGCAAGCCACCGGTTCCAATTTACAAGCCACCAACTCCTGTTTACAAGCCTCCTCCAGTGAGCAAGCCACCCACAGAACCCAAGCCACCAAACCCAGTTTATGGACCTCCCAAAACAGGAAAATCTCCACCGGTGGAGCACAAGCCATCAACCCCGGTGTACACACCTCCAACTCCTAAGGCAGAGAAGCCACAACCAGAACACAAACCACCACCAAAGCACCTGCCATCGCCACCAACTCCTGCTTACAATCCTCCTCCGGTGAGCAAGCCACCCACAGAACAC…	-
Bpev01.c0447.g0012.mRNA1	10.6874	3.85252	0.844803	4.56026	5.10894e-06	0.00013486	0.938711	1.94039	0.986534	0	16.2605	3.06079	12.2333	4.9889	7.44757	11.3478	19.3677	14.1513	28.0253	16.5068	18.9865	14.7567	aaCCAATttatttatttattttaatgttatacgtatttcgaaatatttactcacacgtgattattcttggacttaacagtgataattaccattaaattttaagctaattaaattatatattttatatttatcacattaaaaagtaaacatactaaataatgttaaatataagactgatgttctcattatgtcccacaaaaatttatatagcttttaaaattacTGTCAaatcatgttgtgtctTGTCAttttataaaagtttttttagcgtaaaaatttttgtaaacttaatatatctccaaaatttaataataatttatgttaaatttaatattaactttaaaagccacgaacacattaaaaaaaaaaacataagtcttacgtttagccttgctcctt…	ATGGGAGGCAAGAATATCAAGCAGGTTGAAGAAGCCGACAAAAAGCCACCACGTTGGACGCAGATGAGACAACAAATCGGCTTCCGAACCACCCTCACTTTGTTTTTCTTCGTCATTTCCATGCTCTGCATAATCTACTCTTCCAACTTTATCCTCACCACCGGCCACCGCAAATGCTCCGGCACCTCCATTGAAGAACACCTCCAAACACTCACCAACATGTCGGAAGAAGATGGGCCCACACAACAACCTATACTTCCCCAAAAATCCCAACGGTACGACACGGAGCTGAAACACATCGTTTTCGGGATCGCCGCCTCGTCGTCTCTGTGGGAGAAGAGAAAGGAATACATAAAAGTCTGGTGGAAGCCGAAGGAAACCAGAGGGGTCGTTTGGTTG…	PREDICTED: Quercus suber glycoprotein-N-acetylgalactosamine 3-beta-galactosyltransferase 1 (LOC111998562) mRNA、 PREDICTED: Prunus persica uncharacterized LOC18775259 (LOC18775259) mRNA、 PREDICTED: Hevea brasiliensis uncharacterized LOC110665117 (LOC110665117) mRNA、 PREDICTED: Prunus mume uncharacterized LOC103322387 (LOC103322387) mRNA、 PREDICTED: Prunus avium uncharacterized LOC110752797 (LOC110…
Bpev01.c0447.g0014.mRNA1	1825.19	1.06839	0.213684	4.99988	5.73659e-07	2.17031e-05	704.033	1087.59	905.638	1307.95	2374.04	1992.58	2730.84	2298.88	2621.55	2282.96	2904.07	1150.3	1571.42	1580.77	1598.87	2091.51	agagcaaacctaatttttaagcatatatgtatatataaaagaaaaaacttaataaaaatttgttaaggacaaattgaaaatcaagggggcaaggttgccctagCCAATacttaattctgtccattactgcttttattattgaacacatactttctaaaattcaCCAATtttgcatgtctcatgaagttctcaaaattaatttagttaaaacgatagaattgttgtattaacaaaagaatgTGACtgtaacaacacccaagccaaatccttaacaaaaaatgtaatattaattttcactctactacatagtcaggtcagtcactttttgcataggagaactcgtataatagatgaagcaaaggtttgcttgatcaagatataaaaaccaagatagcttaa…	ATGGGGGCTGTTCCAGTAATTAGTGATGATGTTCGGGGTAGAGGGTTGGTGGAACAAATTTATGGAATGTGTTGTGAGCAAAAGGAAGTGAGTAATGGAGCAATGGGTGAAGGGCAAGGCTTGGGATCGTCAGAGGAAGATGAGTCAAGAATCAATGAGGCAACTCAAGATGTAAGCAATGGGGCCGGAGGGTTGATTCAGGTTCATGACGGGTTGCAGATTCTGCAACAACAGCCTTTAGGGCCTGTGATACGTTGGGACAGGTTTCTTCCTGTTAGATCTTTGAAAGTTCTGCTAGTGGAAAATGATGATTCTACGCGCCAGGTTGTCAGTGCTCTGCTACGAAATTGCTGTTATGAAGTTACTGCTGTTGCTACTGGCATTCAAGCATGGAAAATC…	PREDICTED: Quercus suber two-component response regulator-like PRR37 (LOC111988659) transcript variant X3 mRNA、 PREDICTED: Quercus suber two-component response regulator-like PRR37 (LOC111988659) transcript variant X2 mRNA、 PREDICTED: Juglans regia two-component response regulator-like PRR37 (LOC109022307) transcript variant X1 mRNA、 PREDICTED: Juglans regia two-component response regulator-like …
Bpev01.c0447.g0018.mRNA1	16.6839	1.45556	0.50797	2.86545	0.00416423	0.0270642	9.38711	5.82117	9.86534	3.84974	12.4345	14.2837	11.2923	17.96	23.4067	5.15808	15.0637	33.3566	42.038	28.1587	27.9802	6.88645	ttgttttcacgcctcctttccccccttttgttttcagcgttcatttggaaaacactattactgttcgtggagtTGACaattttcaggctaatgttttatttgcttagatgtaaaaaatgtttttcatttaaatttttctcaaaaataatttttggtgtttggctcatataaaaaatgagCGACGgtgaaaaatggtaaagtgattatctttggtggtagtCCGACtgtttaataagaagaaactcaaactcgaaaataatgttcaaaatttaaaaacgtaaatcattttctgaactaaagaaatttttttnnnnnnnnnnnnnnnnnnnnnnnnnnnnnnnnnnnnnnnnnnnnnnnnnnnnnnnnnnnnnnnnnnnnnnnnnnnnnnnnnnnnnnnnn…	ATGGATACCCACTTCAGGGAAATTAAATCTATGAAAACACACACACGAACCCTCCCTCGGAGAGGCCAGATTAAAGGAAAGATCTTCAAAGGCCTTGCGGTCAGAATCGGGTCCATGGTGGCTGGGTTCGGAGGAAAGAAAACTGAATCTGGAGGATTTCCCAGCTCAAATTCCACAACCCCGTCTGCAATTCCAAGTGGGTTGATGCCTCAAAGAAGCCGAACTTCTGAAGCTGTGATTCCAGGGTCTATTGCAACCTAA	-
Bpev01.c0449.g0009.mRNA1	15.6832	6.15435	1.30049	4.73232	2.21972e-06	6.6859e-05	0	0.970195	0	0	0.956502	14.2837	2.82306	18.9578	8.51151	2.06323	10.7598	57.616	58.0525	33.0136	39.9717	2.95134	ttctgtgtttatttattattgaagggtacaaaagatcttatttgtaccaggtttctataggctatataaggaaatgttaggaattacatttttattttacttttattttatggacagaaattagctacaaactggtttgtagcaattagctacaaaccagtctaataaaaTGACatgTGTCAtttagcatgtgagaagcacatatttttttaataacatgtgcttctcacatgttttttttaataacattaataaaaaacatgtgattctcacatgctaagagacacaTGTCAttttattAGATTgtttatagctaattgctacaaactagtttgtagctaatttatgtccttattttatttggttaatgTGACattgtctattaattattagatcagt…	ATGGAGACGCAAGACTTGGTAGCGGCGAGCAGTAGGTTGGTCATCATCGGAGGAGGCGTTGCCGGTTCCTTCCTCGCTAAATCCTTCCAATTCCAGGCCGATGTCACTCTCATTGACCCGAAGGAGTATTTTGAGATTCCATGGGCAAGCATGAGGGCAATGGTGGAGCCATCGATTGCGAAAAGGTCGGTGATCAACCATAGAGAGTACTTCACCAATGGGCAAGTTGTTACGTCCAGTGCAGTCAATGTCACTGAAACTCATGTTTTGACTGCAAAAGGCCAGCTGATTCCCTATGATTTTCTCGTCATTGCCACCGGCCGTTCCTATCCGGTTCCGGAATCTAGGACTGAGAGACTTAATCAATACAAAGCAGAAAATCAAAAGATAAATTCAGCT…	PREDICTED: Prunus mume apoptosis-inducing factor homolog B (LOC103329195) mRNA、 PREDICTED: Lupinus angustifolius apoptosis-inducing factor homolog A-like (LOC109325346) mRNA、 PREDICTED: Prunus avium apoptosis-inducing factor homolog B-like (LOC110765053) mRNA、 PREDICTED: Durio zibethinus apoptosis-inducing factor 2-like (LOC111284957) mRNA、 PREDICTED: Lupinus angustifolius apoptosis-inducing fact…
Bpev01.c0452.g0032.mRNA1	122.468	1.68139	0.273053	6.15773	7.37959e-10	7.55282e-08	72.2807	53.3607	36.5018	22.136	148.258	177.526	93.1611	194.567	168.102	185.691	163.549	109.167	98.0886	81.5631	151.892	203.642	gtttttacttctCCAATtaacttcactaaaggcaggaaataaatgatatcaaaattatgtatattatttttgaagtacgtaatgctatatattatgttttatcttacaaatatgttggtgggggagtcttcatcaacttttgatttttttttctttttaacaataactgatataaggattggttgggagttggaatttggatttgttaacaatttgcaccacactgtgagaaagttcatatgaatgattgcaaaaattagcgctattcgacacaaacAGATTgtattttatttggttgtccaactgtgctcaattgtttgttattgggcagaaaattgtaatctaaaaaatttgggtataaaattattggagatccttatttaattacactacaaaaaa…	ATGGCGAGGCAATCATTGGAGGTGGTTGAAGGACTGAAGAGGTTTCTCAGTGAGCAGAATGGGCTCGATAACGCGACGGCTGCAAAAATTGAGAAACTGGCAGCTGAGCTGCAAGGGACAGATCTCAATGGGTTTGACCAGGTTCAGAAAGACCCAGTTCAAATGATTACAGAAGGATTTAGATACTTCAAGACCAACAAATTTGACAAGAATCCAGCATTGTACAATCATCTTGCCCTAGGCCAGTGGCCGCAGGTGGAACTCCGGCGGCTAGGGCGGATTCTAGCGACTGGTGACTGGCAAAATCCAGCATCCGGCAGTAGATTCTGGTTAACTCCGATGAACTACTCCAGAGTTTGCCCCTCTCATATCCTGAACTTCCAGCCTGGGGATGCCTTC…	PREDICTED: Medicago truncatula carbonic anhydrase 2 (LOC11432684) transcript variant X3 mRNA、 PREDICTED: Malus x domestica carbonic anhydrase 2-like (LOC103409512) mRNA、 PREDICTED: Durio zibethinus carbonic anhydrase 2-like (LOC111290418) transcript variant X2 mRNA、 PREDICTED: Medicago truncatula carbonic anhydrase 2 (LOC11432684) transcript variant X2 mRNA、 PREDICTED: Medicago truncatula carboni…
Bpev01.c0455.g0005.mRNA1	43.9373	-1.64879	0.543966	-3.03106	0.00243697	0.0182127	85.4227	77.6156	83.8554	112.605	44.9556	38.7701	39.5229	10.9756	3.19182	2.06323	4.30393	41.4431	53.0479	40.7816	31.9773	32.4647	taaaaatctaccttcatgataaaaatataCCAATaacttcgggataaggtaggccagcaaaggttaagcaagaaaaaagaaaatgaaaccagaagttactagaatcataaatatatgtatatataatatatatatatatatatatataacttgttctcgggtgggctatgaataggaaagggggagacttcaatagggagggatgggaagcgatgattcaagaataggtaagcattttccaaaaaaggttacctcggacaacattaacataggccattaattcaagagaacagtacaatgaaattacatatatataaatgggggacggcgcagaaaaatgattgcgccgcaccactttactcgcatcgccatctctttcactctgcaaaagctttcaca…	ATGTCAATTGAGAAGAAGATCGAGTTTCTCGAGAGCTTGGCTGGAACGGTTCGCAACCGACGGTCTCGCAGATGGTTAAATGATCGTCTTCTTATGGAGCTTGTTCCTCGTTTAAATGCAGAAGAAATTAGAGGCTTGTTTGCACCCCCACCTTGGGGTCTCATGTGGGGAAGGCCAGCGGCGCATCGAGCTGCGACGTGGGTGGAACGGACGGCGCGTCGAGCTGGGCTTCGGCGGAACGAGAGGCGGAAGGAGCGGAAGAAGCGGGGCGTCGAGCTTGCGGAACGAGCGGCCGCCAAGTGCGGTCAGCTTTCCGGCGGTGGTGGAGCCTCTCGTCGCACGGTGGGGAGGGGAAATTTTGGGGAGAAAATGGGGGGAGAGTATGCCGAGGTGGAAGCC…	PREDICTED: Juglans regia uncharacterized LOC108979495 (LOC108979495) transcript variant X1 mRNA、 PREDICTED: Prunus avium uncharacterized LOC110749819 (LOC110749819) mRNA、 PREDICTED: Prunus persica R3H domain-containing protein 4 (LOC18768053) mRNA、 PREDICTED: Prunus mume R3H domain-containing protein 4 (LOC103334096) transcript variant X1 mRNA、 PREDICTED: Populus trichocarpa R3H domain-containing…
Bpev01.c0455.g0006.mRNA1	58.2773	-1.40415	0.505836	-2.77589	0.005505	0.0334436	106.074	113.513	116.411	101.056	26.7821	22.4458	15.9974	12.9711	25.5345	29.9168	30.1275	100.07	89.0805	81.5631	56.9596	3.93512	atttgcaatatccgtaccatttaaatcacaaagaaatagatgggctattataagcacatgaaaaaagttttaaagtcaaatacataaactaagaaaataatccccaaaacatagggaaaattttagggattactgagatctctagcttgcttcttacctttgggaaaattttagaagatgctaaatacaaacgcataacagcgtcatggtcagaacatgttgaggcttaatcatttatctcacaatcgcacAGATTggacataacattgaagaaaactagatgaggtgatttctctcagatatataattaccccaaggtgggggtgcaaacaagcctctaatttcttctgcatttaaacgaggaacaagctccataagaagacgatcatttaaccatct…	ATGAGAACCGAAAGAAGCACGGTGCCGGAGGTCGGGAGAGAGAGAACCACGGTGCCGGAATGGTCGATGGAGGGCGGAGATCGCGGAGGGGGGAAAATGGTGAGGTTGGGAACTCTAGGTGGGGAAGGCCGCGGCGGCATCGGAGCTGCGACGTGGGTGGAACGGACGGCGGCGTCGAGCTGGGGCTTCGGCGGAACGAGAGGCGGAAGGAGCGGAAGAAGCGGGCCGTCGAGCTTGCGGAACGAGCGGCCGCCAAGTCGCGTCAGCTTTCCGGCGGTGGTGGAGCCTCTCGTCGCACGGTGGGGAGGGGAAATTTTGGGGAGAAAATTGGGGGAGAGGTGTTTCTGA	-
Bpev01.c0456.g0001.mRNA1	15.6749	6.87998	1.79418	3.83461	0.000125763	0.00183422	0	0	0	0	0	0	0	40.909	46.8133	54.6756	43.0393	16.1729	2.00181	26.2167	19.9858	0.983779	ctaatggtgattttaccgcttcagcctctttggagttgttgctgttttcaagagggggtttagataggttcgccttaatctatgctcatttcgattctgttaccgctttatgcggtcaaattgagaaggccgggacacttgtctgtcccattccttactgtttgtttgtaatttcgcacggttgttttcgttttggatctattgttggggagtccacccctttttcggtgttttgttttctttttggatctcctactctttcttccttccgaatcaagagtagaaaagatcctcccttgtaaccccttttccttaatcaattagaaaaaaataaaaaaaataaaaaattgatataaggtgccacaatgaactttcaaatataaaaatttactatagcaa…	CAGGGGGTGGACCGTGGCTTCCTCACAAAGTCAGGGGAAGTTCAGTCGCTCCCAGGAGGCAAGGTAGGAGGGGACCTCCCAGTTCGGTTCTTGCAGAGCAAGAAGAGTCCCATGGAGTTTGCAGAAGAAATGGTGAAGGAGGCAGATCAGTATAATGGGTTCAATCTGATATTAACTGATCTTTGTTCCAAAACCATGGTCTATGTAACCAATAGAGCAAAAGAAGGTAACAACCTTGTTACTGAAGTGGAATCTGGGATTCATGTGTTAACAAATGCAAGGCTGGACTCTCCATGGCCAAAGGCTCAAAGACTGGGCGATAGTTTCAAAGAGCTATTGGATAAACATGGTGAAAAAGAACTACCCATGAAAGAGATGGTTGAAAAGCTAATGATGGAC…	PREDICTED: Durio zibethinus transport and Golgi organization 2 homolog (LOC111282707) transcript variant X9 mRNA、 PREDICTED: Durio zibethinus transport and Golgi organization 2 homolog (LOC111282707) transcript variant X7 mRNA、 PREDICTED: Quercus suber transport and Golgi organization 2 homolog (LOC111985578) mRNA、 PREDICTED: Juglans regia transport and Golgi organization 2 homolog (LOC108997471)…
Bpev01.c0457.g0007.mRNA1	5.27141	3.23141	1.07399	3.00879	0.00262293	0.019291	0	1.94039	0	0.962434	9.56502	10.2026	5.64613	0.99778	1.06394	12.3794	3.22794	2.02161	2.00181	14.5648	5.99575	13.7729	ttgattACACACGaaatcttttgtcgccagtgatacgataatgattcttttcctcattacatgatcagtgttcgtaggcttttgcaggtagcccgtatattctccaaCCAATaaaaagtccattagctttagctgggagcaccacaagaatcagatcaacatccaacggtgattaaggcgctcacatatttagacactttcatcctaaaccacacacagaaaagtactcatccaacgtttctcatcaattatttttatttgttttttgtgTGACagataggaaacttcccagcgcacacacaaggccaagggttccaacatctttctaattaacgttattatttatattttttggatatcatataaatggaatattatatatatctagggatgaaaatg…	ATGTCTGCCAAACACTGCTGCGCCGACAAGTGGGCAAGGCGGCGCAAGATCTTAAAGAGAATCTTCTGGGGCATCGTCATTGTCGGCTCCATCGGTCTGGTGATTTTCTTCATCCTTAGGGCCATTTTCAAGCCCTCCAATCCCGACTTCGTCCTCCAGGACGCCACCGTCTACGCATTCAACGTCACCTCCCCAAACCTCCTCACCTCCACCTTCCAGGTTACCATTTGCTCAAGCAACCCAAACGGCAGGATCGGCGTCTACTACGACAAGCTCGACGTGTACGCCAATTACGGCAACCAGCAAATCACGCTCCGCACCGCTATCCATCCCACCTACCAGGGCCATAAGGACTCCAACGTCTGGTCACCTTTCATATACGGCACTGACGTACCGATT…	PREDICTED: Ananas comosus NDR1/HIN1-like protein 12 (LOC109716789) mRNA、 PREDICTED: Erythranthe guttatus protein YLS9 (LOC105950006) mRNA、 PREDICTED: Eucalyptus grandis NDR1/HIN1-like protein 12 (LOC104426074) mRNA、 PREDICTED: Sesamum indicum NDR1/HIN1-like protein 1 (LOC105170067) mRNA、 PREDICTED: Juglans regia NDR1/HIN1-like protein 12 (LOC109020958) mRNA、 PREDICTED: Juglans regia NDR1/HIN1-lik…
Bpev01.c0457.g0036.mRNA1	17.2269	1.87016	0.68525	2.72917	0.00634947	0.0373591	11.2645	2.91059	6.90574	1.92487	17.217	5.10132	5.64613	21.9512	14.8951	10.3162	7.53187	66.7133	8.00724	9.70989	59.9575	25.5783	tcgctgccctgcttctatttgtctagataatcgtagatcatggagtttaaatatcaaaacattttttcatttactttcatttgagtttaaattataaagtgTGACttggaaacttatacattttcatttgaaaataatacaataaataatgtccctttaaaaagctttatttccaaccactgatatgtattatgtaaattttatcactgggcgactcatctctaattgaatttgctcccgtttcttctcatttacagtctacattttgccatgcctcttaaattcaatgataaatttaatggtaaagtcccaaataagcataattttatttcactcacattcactcattttctcaactcttattttgataatggcttcaggagcctccaacaagttgtg…	ATGGTTACCACTCATCATCTAAGCCAAGAAGAAGAAAAACTAAGCCAAGAATGCAAGGAACTTCTTCTTTCTCTTCCGAAAGAGAAAGGATGGAGAACCCCTTATCTCTACAAGTTCCAAGGGTTTTGGTGCCAGCCGATGGAGATCCAAGCCACAATCTCCTTCCAAAGGCACTTCCAAGCAAGTGACACTGATGTGGTGTTGGCCAGCATACCAAAATCAGGCACCACATGGTTGAAAGCCTTGGCTTTTGCTGTCGTGAATCGCAAGCGTTTTGCTGTGTACTCAAACAACCATCCTTTGCTTGCATCCAACCCCCATGATCTTGTGCCTTTCTTTGAGTACAAGCTTTATGCCAATGGCCAGCTTCCTGACCTTTCAAACCTTCCTCAGCCTAGG…	PREDICTED: Quercus suber cytosolic sulfotransferase 15-like (LOC112006014) transcript variant X2 mRNA、 PREDICTED: Juglans regia cytosolic sulfotransferase 15-like (LOC109012340) mRNA、 PREDICTED: Hevea brasiliensis cytosolic sulfotransferase 15-like (LOC110667699) mRNA、 PREDICTED: Quercus suber cytosolic sulfotransferase 15-like (LOC112028596) mRNA、 PREDICTED: Quercus suber cytosolic sulfotransfer…
Bpev01.c0458.g0002.mRNA1	13.384	5.92353	1.15114	5.14578	2.66406e-07	1.13858e-05	0.938711	0	0	0	28.6951	34.689	13.1743	9.9778	32.9821	28.8852	17.2157	5.05404	11.0099	3.88396	5.99575	21.6431	tcttctatttgtaaaacttttttttaaaaaatcttttggttttgaaaataaatccaaatcatcaaataaatatcatatttgagaaaactttcaAGATTaggaAGATTtttttttttttttttgcaaactatcatcctctaatgattctaatttcttgaaactaaataattttagaataatttgattattaattagagagaattaactaacatttttaatataattggggctacgtgAGATTtttcatttttctttttctttcgccctttaaagtcttaatatcttacttattgaattctttcccttaattagagagcattaacttacgtttttaccctattggaatttgaggctttctttgtctgtaactcttcatctttcttcattaagtaatgttaa…	ATGGAGCTCGAACAAGGCTTATCATTCCCAATCCTTTTCTCCTTCTTGCTTTTTCTGTTTACGGTACTGAAAATTGGGAAGAAATTCAAAACCCGCCACTCTTTAAGTCTACCCCCAGGGCCATGGAAGATGCCCATCTTTGGAAACATGCACAACTTTTCTGATGGCTCCCCACCTCATCGTGCGTTGAGAGAGTTGTCCAAGAAATATGGGCCGTTGATGCTGCTTCGTCTTGGAGAAGTTTCCACTCTTGTGATTTCATCGGCTGAGTACGCTAAAGAGGTGATGAAAACCCATGATGCTATTTTTGCGTCGAGACCCCGTGTTCTGTCGTCGGAGATCTTGTCGTATGATTGTACAAGCATTGGCTTTGCACCCTTGGGGAATTACTGGAGACAG…	Phaseolus vulgaris hypothetical protein (PHAVU_001G052100g) mRNA complete cds、 PREDICTED: Fragaria vesca subsp. vesca cytochrome P450 71D11-like (LOC101298736) mRNA、 Vitis vinifera contig VV78X050273.5 whole genome shotgun sequence、 PREDICTED: Ziziphus jujuba flavonoid 3'-monooxygenase-like (LOC107421473) mRNA、 PREDICTED: Fragaria vesca subsp. vesca cytochrome P450 71D9-like (LOC101308399) mRNA、
Bpev01.c0458.g0021.mRNA1	4.42599	5.05386	1.27996	3.94845	7.86597e-05	0.00127256	0	0	0	0	10.5215	0	5.64613	5.98668	9.57545	6.18969	12.9118	6.06484	9.00814	2.91297	1.99858	0	gtaagaacaccagaggccacactcttcttccgatattttatcacgtggacccctcggatgttcgaaagcagaccggaacttttgcggaagcctttgctaggcatgaagagcggtttcagactgatatggagagggtgcagaggtggaggaaagatcttactgaagctgcaaattgttccggctgggatctcaaagacgttgaaaatgggtattatgctatggactcttgtactttttcatgcagtttttaagttattttcttttgaatgtttaggcgagaattaataggattaaagttggaaaattctatttttcatctcccttctatctccatgcatatatagtatataatatatgatatatatatattatatattcatatatatatatatcatatgt…	ATGAAAGTTCTATTAAATCTTCGAACAAATGACGTTCGCATTGTTGGCATCTATGGGATGGGTGGAATTGGTAAAACAACCATAGCAAATGCTGTCTACAATGAAATATGTGTCGCATTTGAAGGAAGTAGTTTTCTTTCAAACATTAAAGAAAGTTTAGAAAAGCCCAATGGCTTAGTTCATTTACAAGAAAAACTTCTTTATGACATCTTGAAAAAGAATTTGAAGATTGACAATGTTGATAGAGGAATCATATTGATTAAGGAAAGGCTTCGCCGCAAAAGAGTTCTTGTTATTCTTGATGATGTGGATGACTTTGAAAAACTACACATGTTAGTCGAAAAGCAATGGTTTGGTTCAGGAAGTAGAATCATTGTAACAACTAGAGATGAACATTTA…	Corylus avellana isolate cav.tr.TirII.9 NBS-containing resistance-like protein gene partial cds、 PREDICTED: Juglans regia TMV resistance protein N-like (LOC108984826) transcript variant X4 mRNA、 PREDICTED: Juglans regia TMV resistance protein N-like (LOC108996883) mRNA、 PREDICTED: Juglans regia TMV resistance protein N-like (LOC108984814) transcript variant X2 mRNA、 PREDICTED: Juglans regia TMV r…
Bpev01.c0458.g0022.mRNA1	2.60027	4.29284	1.33109	3.22504	0.00125954	0.011013	0	0	0	0	4.78251	0	6.58715	0	4.25576	5.15808	1.07598	2.02161	1.0009	4.85495	3.99717	7.87023	nnnnnnnnnnnnnnnnnnnnnnnnnnnnnnnnnnnnnnnnnnnnnnnnnnnnnnnnnnnnnnnnnnnnnnnnnnnnnnnnnnnnnnnnnnnnnnnnnnnnnnnnnnnnnnnnnnnnntttttttcaaatataatcacttactcaaatattttttctaaaccattcaaacataatttcaaaatctattttttttctcgatatctgtgaagtcaacatagaatcaaattaaattaaattTGACacccaaacgagccattctccctatattcagaaaattacaatagaaacgcattatttatagaatggcaaagcagctttcaggcaatcactcatcaatacagacccagctgtTGACtcagatatacaaggactcagagtaaaacaaattaaagacaaaac…	ATGGCTGCTCAAGCCCTTCGGTCATCTTCTGAATCTGGTTGGGATTACGATGTCTTCTTGAGTTTCAGAGGGGAAGACACCCGAAATAACTTCACTGATCACCTCTATGCTACCTTGGTGCGAGTTGGAATTCATACCTTCCGAGATAACGAGGAGCTTCGAAGAGGAAAGACTATCTCTACCGAACTACTCGATGCCATTCGTGGATCGAGAATTTCCATTGTGATTTTCTCCAAAGGTTATGCTTCTTCCAGGTGGTGTCTTGATGAACTTGTGGAGATCGTGGACTGTAAGAACACCAGAGGCCACACTCTTCTTCCGATATTTTATCACGTGGACCCCTCGGATGTTCGAAAGCAGACCGGAACTTTTGCGGAAGCCTTTGCTAGGCATGAAGAG…	PREDICTED: Durio zibethinus TMV resistance protein N-like (LOC111279766) mRNA、 PREDICTED: Durio zibethinus TMV resistance protein N-like (LOC111280124) mRNA、 PREDICTED: Durio zibethinus TMV resistance protein N-like (LOC111279483) mRNA、 Vitis vinifera contig VV78X085173.21 whole genome shotgun sequence、 PREDICTED: Durio zibethinus TMV resistance protein N-like (LOC111279492) mRNA、 PREDICTED: Frag…
Bpev01.c0459.g0004.mRNA1	44.1272	-2.96325	0.486546	-6.09039	1.12636e-09	1.12324e-07	118.278	98.9599	141.074	151.102	6.69552	13.2634	8.46919	17.96	29.7903	39.2014	37.6593	4.04323	12.0109	4.85495	2.99787	19.6756	tctgaaattcctttgattctcggttttatttatcctctccattaattgcaaatagtgttaaagtgttgtggctggggaagagtttttatgtgtatttgaggggggagttcatgtccggttcagcgtgagaggcggTGTCAgtgtgtgataaggcctcttaaaaagtgttagtcgaagcgagaatcgaaggggattcgttgtgaaatgtattaagctactagtttgttcacaccgtgctcaaacagggtatgcctctttcagagctatctcgtaattttgggtggtgatgtgatggacattattgagaggtattcactaaggaaaaagtataaaaaattaaaaatttaaaaaaatttaaaaaaaaaaaaaggaaaaagaaaagtagcagaaatgtccatt…	TTTTTTGTGAACCTCAACAACTTAGATGCAAATGGGAGAGTAAGACGCTTTCATAACTTGAAGACTGAATGGGGATTCGCCCGATTAATTTCCCATGATACTCTCAATGATTCATCAAATGGTTATCTTCTTGATGACACTTGCGTCTTCGGGGTGGAAGTTTTTGTTATTAAAGTTACTGGTAAAGGGGAGAGTTTGTCAATGATAAATCAACCTCAACATAATTATTTTACTTGGAGGATTGACAACTATACAGACTGGGAAGATGAAGTTTATTTCTCTGAGCATTTCACTGTTGAAGGGCGAAGATGGAAGTTGAAGCTCAAGCCAAAAGGAAGTGGAACAGGAGCAGACACATGCTTGTCTGTGTATCTCAGCTTAGGTGATTCAGAAACTCTT…	-
Bpev01.c0464.g0033.mRNA1	92.4306	1.95291	0.601436	3.24707	0.00116599	0.0104152	36.6097	28.1357	18.7442	33.6852	80.3462	80.6009	76.2227	217.516	194.701	250.683	261.463	27.2918	24.0217	41.7525	55.9603	51.1565	ttgtacttacacaaaaaaaaaaaaatttgatgctgaatggCCAATacaatttagagaaaataaccctggcctccgatcttaagcttcctcaatagcaagtaattaAGATTgctaaactaggcaaggcatgaatgatcggagcatggagaaggtgatgccacacgcgaagagtagataaaagaagagaagaattgcgttttcaattatataaagaacataagttacacatgcatagtttagaggattaaaaacacaaagaattttttgtattttcttaaatatttattatcggagttgtaaactattttcttcatatgattagctatctttaaggaaaaaaatttaaataaagttaatttttcaattattgctaattattaatattctaatggcgaatac…	ATGGCAATTTGGTCGGTTATCAGGTCGAGAACCATTGTCCATCATCTAAGCAAAAGGGTGGGTTTCTTGGGACTGCTCTCCGACAAGAATTCTTGGACTTCTTCTCTCCGTCAATATGGTTGTTCTTCGGCGGTGCCACTTGGTGAAAACTTTGGTAACCCGGCTACCCATTTTCCCGTTCGTTTCAAATCCACCGAAGCTGCAAGAGAGTTCGACACGCAGTCGCAGTACATTAACGAGGTTGACGATGATCAGGCCTTGGATTTTCCTGGAGGGAAGGTCGCGTTTACAAATCAAATGAGTTTCATTTCTGAGTCTGCGGATAAGAGGGTACCTTGTTATCGAGTTCTTGATGGCAATGGAGAGCCAATTTTGTCGTCCAACAACTTTGTGCAGGTA…	PREDICTED: Juglans regia 2-oxoisovalerate dehydrogenase subunit alpha 2 mitochondrial-like (LOC108996257) mRNA、 PREDICTED: Ananas comosus 2-oxoisovalerate dehydrogenase subunit alpha 2 mitochondrial-like (LOC109726484) transcript variant X2 mRNA、 PREDICTED: Durio zibethinus 2-oxoisovalerate dehydrogenase subunit alpha 1 mitochondrial-like (LOC111312232) mRNA、 PREDICTED: Hevea brasiliensis 2-oxois…
Bpev01.c0464.g0035.mRNA1	6.86973	4.95856	1.44006	3.44329	0.000574674	0.00599201	0	0	0	0.962434	34.4341	26.5269	15.0563	9.9778	1.06394	1.03162	1.07598	1.01081	4.00362	0	0.999292	13.7729	aaaaacaaaatacaaaaaacaaaacaaaaaagacaaaactccaaaaaaaaaaataatttttcttTGTCAtcataatcttctaaatttgtagcgttagaggaaaatcaattaactttgatgctgaaataaactctagcgTGTCAaatgatacatcttacaaatagaaaattgttaactttaaccctaaaatgataaagagatcatttaaaacttgattaaaacttaaagtctttattcttaaaattaaaaattcaaggactaaatgcaaatcagataaaaacttaaggttaaatatgataaatcaattgcgaataacatgataatgcttcattggttaatcactatgcctcccccacattaggatcaacagggaatatggggggttcggcttatacaata…	ATGGGTTTCCATGGGATGCTTATGCAACTGATCACTTGGGTTGGTGTGCTATTATCAAGAATGGCAGCCGCCGCAGTAGCAGCTCAATTACCCCTGCCTCCTAACTGCCCCGACCGGTGTGGAGGTGTAGAAATTCCATTTCCATTTGGCATAACTAAAGGTTGTTACCTTAATGAAAGTTTTGCCGTTCGTTGTAACCACTCGTCCGGCGTAATCCAAAGAGGAACCGTCGATGTTGTCAACATTTCTATCGAAGAAGGCCAGATGGACATCATGATGCATGTAGCAATTCAGTGTTTGAGCGAGATGGGTACCGTTCCTTCTTTGACGCTCACTAGTGCTTTCACAGTTTCTAACACCCAAAACGTGTTTGTGGCCGTTGGCTGTGACACTTTTGCA…	PREDICTED: Quercus suber putative wall-associated receptor kinase-like 16 (LOC111996383) mRNA、 PREDICTED: Quercus suber putative wall-associated receptor kinase-like 16 (LOC111996463) mRNA、 PREDICTED: Quercus suber putative wall-associated receptor kinase-like 16 (LOC112005481) mRNA、 PREDICTED: Quercus suber putative wall-associated receptor kinase-like 16 (LOC112018013) mRNA、 PREDICTED: Quercus …
Bpev01.c0470.g0049.mRNA1	363.66	-1.41486	0.530757	-2.66573	0.00768213	0.0430634	684.32	582.117	715.237	756.473	416.079	590.733	623.897	186.585	124.481	167.122	160.321	113.21	79.0715	109.722	100.928	408.268	ttccactcctttttccatgcttggagtagatatatggttgggctactcctttgatttttttcaaagtcaattttgtggatggagagatcttcagcaataggttgggctactacgtatttgtattttttcaaagtcaaaatttacagtacattatctaatgctgatcataataagaggataaatgtagggattatgtaccaaatcttgtgggtttaagcttttgatctatggcttgtacttgtttatataattcctgctaaaaaatattgtattatctgataaacaaatagtgcttcttctgttcTGTCAgggttctattcttgctcaatatactgttccaAGATTtgtatggatgagtgagaatgcttcttttcttttttttttttggcaaagcgacta…	ATGACTGGAGACTACCTCTTCCTTTTCGTCTGTTTCCTCTCAGTACCACTCCTACTTACATTGTTTTTCAACAAGCCAACAAACGACCGGCGCAGCCACCCTCCGGGCCCACCGGCCCTCCCAGTCATCGGTCACCTCCACCTCGTCGGAAACTTCTTTCACAAATCCATGCAAAACCTCGCCACCCAATACGGCTCTATCTTCTCTCTCCGCCTTGGTTTTGCCGACTGCGTCGTCGTTTCATCGGCCCCGCTGGCCAACGAGATATTCAAAATCCACGATATCGATTTCGCGCAGCACCCCAAGTTGGCTTTCGCCGATGATATACCGTACAGCAAGTTTGGATTCTTCACCTCCCCATATGGCGATTATTGGCGGATCGTCAAGAAGCTGTGCATG…	Quercus robur BAC genome sequence isolate 58B24、 PREDICTED: Juglans regia cytochrome P450 705A5-like (LOC108993099) mRNA、 PREDICTED: Cucurbita pepo subsp. pepo cytochrome P450 705A22-like (LOC111789205) mRNA、 PREDICTED: Rosa chinensis cytochrome P450 705A22-like (LOC112192340) mRNA、 PREDICTED: Juglans regia cytochrome P450 705A5-like (LOC108993102) mRNA、 PREDICTED: Juglans regia cytochrome P450 7…
Bpev01.c0471.g0003.mRNA1	7690.32	1.24132	0.200475	6.19192	5.94358e-10	6.28145e-08	3484.49	3404.41	3484.44	4831.42	7190.99	7906.03	10474.5	12035.2	12010.8	11398.3	11031	7152.47	8990.12	5660.87	6760.21	7229.79	gcAGATTattcaactaattacttattttaacatgcatatgttcaatttttattaatatattttctgggcattattttatatatggattaccttaacatatgatgatgttatcttattatgttgattaattaatatacctcatcatataataCCAATagagtttacaaattaccttcaacaattcatctctatagtggatttgagaagttacgtgaattttcttttttaaaaaaaaaaaaaatcaccaacTGACtattcatcaaaaaataatcttgatgcgaggttctcccaactaccttttgattgtgtcggtcaattttctgataatctcagtaattgccattataatcataatcgtgagacttaactccgctccacacattacgtacctaaAGATTc…	ATGGCCAGCAAGTTGCTTCTTGCCACCGCAAAGCAAGCCATTAACGGTGAGCTGAGCGTATTAACCATGTCCGACGACCAGATCATGAATCAAATTTATGCAACCCATGTTCATGCTGACGAAAACTTTGACGCTGACTCTCTTTTCGTCGTCGTCGAAAACGTTCTTAAGCGTGCCACCCTTATTGTTGACAATGTTGTGCTGGGTACCGAGGCACACCTGGGGAATTTGGAGGAGAAGGCGCCCAAAAATGGCTTTAGTCTACCGTTGTGCACCCTCAAGCAACTTTCTTGCGAGATGGCATGCAAGGCTCCGGGTGAGGAAATTGCGCACAAAACTACAATGTCGATACTTAACAAACTCTCAAGCTATTCATGGGATGCGAAAGCAGTGCTGACA…	PREDICTED: Juglans regia protein SIEVE ELEMENT OCCLUSION B-like (LOC109011884) mRNA、 PREDICTED: Quercus suber protein SIEVE ELEMENT OCCLUSION B-like (LOC112026949) mRNA、 PREDICTED: Quercus suber protein SIEVE ELEMENT OCCLUSION B-like (LOC111993408) mRNA、 PREDICTED: Juglans regia protein SIEVE ELEMENT OCCLUSION B-like (LOC109011886) mRNA、 PREDICTED: Juglans regia protein SIEVE ELEMENT OCCLUSION B-…
Bpev01.c0471.g0005.mRNA1	48.8346	2.80211	0.794012	3.52905	0.000417052	0.0046863	6.57097	2.91059	6.90574	19.2487	99.4763	119.371	132.684	62.8601	76.6036	84.5925	73.1667	6.06484	16.0145	2.91297	9.99292	61.9781	gTGTCAacctcattagcatcaatgtgcatgttgctgctaaagaCCAATagcggccggtgaaatttggacttttagTGTCAtcaataatcaacgtgttttttgtagcattgaaaatattgtaacaagaaaaatcctTGACttaccgtacaatttgaaaatattagcataTGACataaaaaccctacaccatcttaatgataatcaaaaaccctatctcttcaccctcactagaTGACaaagaataaaactatcttatcaaaggataaagaaaaagcatgcgaaaagcttgtggatcactaacaaaaagcaagagataatttgccagcttgcaacaataattaagacactactttaatcataattaaattaactatctatcttgtactacaagttattttt…	ATGGCTGCCAGTAAGATTCTGCTAGTTACCTCACAGCAAGCCGTGAAGGTTGAGCTGAACGTGTTTACCATGTGTGACGACCAGATCATGAATGAAATTTATTCAACTCATGTCCATGATGACGAAACCTTTGATGCCGACTCTCTTTTCATCCTGGCAGAAAACATTCTTAACCGAGCCACCCATATTGTTGACAATTTCGTGCAGCTGGGTGCTCAGTCACACCAGGAGAACTGGGAGGAAAAGGCGCCCAAAGCAAACTTCAGCCCCCCACTGTGCATACTCAAGCAACTTTTCGCCGAGATGGCATGCCAGACACCGGGTGAGGGAATTGCACACAAAACAACGATGTCAATACTTAATAAACTCTCCAGCTACTCATGGGATGCCAAGGTTGTT…	PREDICTED: Prunus avium protein SIEVE ELEMENT OCCLUSION B-like (LOC110763567) mRNA、 PREDICTED: Juglans regia protein SIEVE ELEMENT OCCLUSION B-like (LOC109011884) mRNA、 PREDICTED: Juglans regia protein SIEVE ELEMENT OCCLUSION B-like (LOC108985525) transcript variant X1 mRNA、 PREDICTED: Juglans regia protein SIEVE ELEMENT OCCLUSION B-like (LOC109011886) mRNA、 PREDICTED: Quercus suber protein SIEVE…
Bpev01.c0471.g0011.mRNA1	12.3327	3.48991	1.03794	3.36235	0.00077281	0.00753665	5.63226	0	0	0	39.2166	31.6282	19.7614	1.99556	4.25576	0	9.68383	15.1621	4.00362	8.7389	11.9915	45.2538	tttgaatttgcaattttaaaagtaagatacagtttgtactttaaaattatattttaacttttaaaattttgtgttttaaaaaagtatcattttgcttatgatttgattaaaaatcatattttttatttacaaaatcaaacacactcttattactttcttttAGATTttatgattactaCCAATatttacctcttttatggctatataagtggacgagcccagcaggttgcaataacaaaacccaagctttcaaCCAATcttcttttattttgtgtgtaatacaaacatggccagcaatgtagtgccagcttcttcagagcaacccaagaagcagggtaacctgagcttgtccggcctttcccaccaggtgatcaagactaaaatttgtccaacccacgt…	ATGCCATTGTACATGGTGCACCACTTTTCATCAATAGCAGGAATCAGAATCGTGAAGGAGAAATGGTACTTCATGGGTAAGCCCTCCGTTGTGGTGTCGAACTCGCCAGGAAGGGAGGAGCATGTGTATGAAATCAACATGATCGGACTATTGGGAATAAAGGTCTTCCCTTTCAAAAACGACGAAGGGGCAGAAATTATATCGAATGAAATAGATTTGATTGGCTCCTTAGTAACCACCCTTCACCCAAATATAAGGGAATGGATCCAAGATGATCAAAAGTATATCTTTTTCTATGGAGGCAATGACGAGTGGATCAAACAATTTGAACACCGAGCAAGAGTCGTTGCCGAATTTATGGAAGCAAGGATTTCCATACAGTTGGCTTGCGTTGAAAAG…	PREDICTED: Rosa chinensis protein SIEVE ELEMENT OCCLUSION B-like (LOC112197328) mRNA、 Corylus avellana clone B735 microsatellite sequence、 PREDICTED: Juglans regia protein SIEVE ELEMENT OCCLUSION B-like (LOC108985525) transcript variant X1 mRNA、 PREDICTED: Juglans regia protein SIEVE ELEMENT OCCLUSION B-like (LOC108985525) transcript variant X2 mRNA、
Bpev01.c0473.g0005.mRNA1	10.3644	2.28062	0.581025	3.92516	8.6672e-05	0.00137361	0	4.85098	1.97307	3.84974	7.65202	4.08106	16.9384	8.98002	17.023	19.6007	17.2157	13.1405	16.0145	11.6519	14.9894	7.87023	nnnnnnnnnnnnnnnnnnnnnnnnnnnnnnnnnnnnnnnnnnnnnnnnnnnnnnnnnnnnnnnnnnnnnnnnnnnnnnnnnnnnnnnnnnnnnnnnnnnnnnnnnnnnnnnnnnnnnnnnnnnnnnnnnnnnnnnnnnnnnnnnnnnnnnnnnnnnnnnnnnnnnnnnnnnnnnnnnnnnnnnnnnnnnnnnnnnnnnnnnnnnnnnnnnnnnnnnnnnnnnnnnnnnnnnnnnnnnnnnnnnnnnnnnnnnnnnnnnnnnnnnnnnnnnnnnnnnnnnnnnnnnnnnnnnnnnnnnnnnnnnnnnnnnnnnnnnnnnnnnnnnnnnnnnnnnnnnnnnnnnnnnnnnnnnnnnnnnnnnnnnnnnnnnnnnnnnnnnnnnnnnnnnnnnnnnnnnnnn…	ATGATCTTCGGATATCAGCCGTTGGCTACCAGGGATCCTAAGATTTTTGAGAACTCCGAGGAGTTTGTGGGCCATAGGTTTGTCGGTGAGGGAGAGAAGCTGCTCAAGTACCTTTACTGGTCGAACGGACGTGAGATTGATGATCCAACGACGGAAAATAAGCAGTGTCCGGGGAAGGATCTGGTGGTGATATTGTCTAGGGTAATGTTGGTGGAGCTTTTCCTCCGTTATGACACGTTTACTATTGAGGCTGGGAGGTTGCCGTTGGGATCATCGGTGACGTTCAAGTCGTTGACCAAGGCCAGGAGCATTTGA	Platycodon grandiflorus cytochrome P450 oxidase 74A1-like protein mRNA complete cds、 Platycodon grandiflorus cytochrome P450 oxidase 74A2-like protein mRNA complete cds、 PREDICTED: Quercus suber allene oxide synthase 3-like (LOC112033787) mRNA、 PREDICTED: Quercus suber allene oxide synthase 3-like (LOC111990355) mRNA、 PREDICTED: Quercus suber allene oxide synthase 3-like (LOC112027073) mRNA、 PRED…
Bpev01.c0473.g0028.mRNA1	57.1218	1.01635	0.262163	3.87681	0.000105837	0.00160465	28.1613	37.8376	28.6095	34.6476	53.5641	47.9525	47.9921	36.9178	74.4757	66.0234	74.2427	71.7673	84.076	86.418	100.928	40.3349	gttctaagaacctaatcacatgcaatgatatgctgaaaaactggaaattcattaacatggaatagcagcaaaaatagcacaacttgcaaaatgtgaaagctctTGACagccagatgctttagttttcattaaaatttccacacaaaaaaaatagcccattgatTGTCActtctactgcataaacatagaatataagcttacgaatcgctttgatacagcttgtaatcaagggaaggtgaatctttccaaattgctgaaactatatagccaggtttatggaagatgaagcttattgaaaatgatgaggcaggtctaagaagcatttaatggtgcatatttcctatccctggcagtaacctctttggattggacttacaccaggacataggaagtaatgga…	ATGCATGAAATTTCGAGTTCTGCCACGAATCCCCTGCTAGATTCTTCTTCTATTTTCAAATCGATGAAGTGTCATACATTAAGACGGTGGAGAAATGGACAATCTATAGAATTCTGGGATGCTCATAAGGCACCAATCCAAGCAGTTATAAAGCTGCCTTCAGGTGAGCTTGTTACAGGTTCAAGTGATACAACTTTAAAACTTTGGAGAGGAAAGACATGTATACAAACTTTTGTTGGGCATACTGATACCGTTCGAGGTTTAGCAGTGATGTTTGGTTTGGGAATCCTTTCAGCATCGCACGACGGGTGGTTGATTCACATGTCTCTGGACTTGTTTTCATTGGTAGTGAAGATTGTTTTGCAAAGATATGGAAAGCATGTTCAGATGGAGTTCTAC…	PREDICTED: Citrus clementina phospholipase A-2-activating protein (LOC18033946) transcript variant X3 mRNA、 PREDICTED: Citrus clementina phospholipase A-2-activating protein (LOC18033946) transcript variant X2 mRNA、 PREDICTED: Citrus clementina phospholipase A-2-activating protein (LOC18033946) transcript variant X1 mRNA、 PREDICTED: Quercus suber phospholipase A-2-activating protein (LOC112032507…
Bpev01.c0479.g0011.mRNA1	24.4518	1.56383	0.413024	3.78629	0.000152915	0.00213466	9.38711	2.91059	16.7711	10.5868	36.3471	34.689	31.9947	28.9356	40.4297	23.7272	41.9633	40.4323	7.00633	20.3908	25.9816	19.6756	aatttgttttttattattttttcttttttctgagcaaaatatgattttgctataagcaattgggctgggctttgggtacattcggcaattcaaaattgaattttatttggcaaaatatatgatacgttagatagataatggcacaaaaggattgaaccCGACGtgaatcgaacacgcaaccttctgatctggagtcagacgcgctaccattgcgccacggatccattgttggaggaatgTGACagatacgttgtatagcctcaatacttgggaaatgTGACattaaaaagttcacataccccttaaactacaattcaattgatattgccttcctcaaacttccaaataatTGTCAatattattccaagaacgaaattacccttaataaaataaaataaa…	ATGCTCTTGCTAGCGATGGTTGTTGTAACCACGTGGGAGGTGAGAATGGGCAGTGTAGCACTAAGTGCTGCCAAATGCAAGGAGGAGATGAGGATAGTGATTAATGCATACAAGCCGGAGGTAAATGGGAAGCTTCGGACGCCGGAGTGCTGTGAGCGTGCATGTAAGGTAGTGAAGTGGTTACTGGATCGTGAATCATTAGCGTCGAGGTTATTGGATATTGGATCAGTTCATAAAAAGAATTTAGAGGGTAATACGGTGCTTGACATCTTGGAACTCCAAACACAAGCACAGGTGGACAACCAACGGATCAGAGATATGCTTCGACAACGTTGTGTTAAACGTTTAACAGCTAGACTTGAACATTACTTAAGATCTTGTTTCAAAATTTTAGTCAAG…	-
Bpev01.c0480.g0006.mRNA1	29.077	1.08125	0.29799	3.62847	0.000285101	0.00351558	25.3452	17.4635	9.86534	10.5868	24.8691	29.5877	47.0511	34.9223	22.3427	26.822	25.8236	40.4323	34.0308	45.6365	38.9724	31.4809	tttggcatttaaaattatagggagtttagcccttaaagttgtaatatgtttccaaaagagcactaattacattcaatttaaaattagcaaaattttttaacaattttttaaaaatacaatttcaaacgatcaaatttctactatttaattaaaaatatatttgttaactataaaattgtaatatcaaactcatagtaattatttttaaggaagatggtcaaacatgtaaaaaaaaaaattgaagatattgcaagcatgggcggacggtacgcttcagcccaggcTGACgcctagcactactcagtgtactcacccctagaagttatggcacgtcgcacttccaaagggagaagctcacacgctaaccggcgtcgcagactctcttcactctttgcctcg…	ATGTTAGCAGATGGGTTTAGTCCGGATTGCTTGACTTTCAGTTATCTTATACAGGGTTTAGGAATGGCTGGTCGGATTGATGATGCTGTTCAGGTTTTTGAGGGCATGAGAGAGAGAGGTTGTGTGCCAGACACCGGAGCTTACAATTCAATGATATCTAACTTTATATCTGTTGGAAACTTTGATGAATCTGTGAAATACTATAAGATGGGAGAGTTTCCTAACTTTATTCCTATTGACAAAATACTGAAACCTGTCATGAATGAGAACGTGAATCCATTCACTTGTTACTGGAGCCTGGCTTTGCTTGTCCGTGGCAAAAATGAACTTATGTTAGCATTCAAAGTACAACCGCCGGTGAAACTGTTGGTTCCCATCTGGAAGGCTTTGTGTGCTGCC…	PREDICTED: Juglans regia putative pentatricopeptide repeat-containing protein At5g43820 (LOC108982187) transcript variant X3 mRNA、 PREDICTED: Juglans regia putative pentatricopeptide repeat-containing protein At5g43820 (LOC109022226) transcript variant X4 mRNA、 PREDICTED: Juglans regia putative pentatricopeptide repeat-containing protein At5g43820 (LOC108982187) transcript variant X1 mRNA、 PREDIC…
Bpev01.c0480.g0008.mRNA1	45.9237	1.31761	0.333578	3.94992	7.8178e-05	0.00126582	27.2226	21.3443	15.7845	22.136	43.0426	26.5269	34.8178	69.8446	84.0512	64.9918	105.446	56.6052	43.0389	43.6945	30.978	45.2538	attatttctttatttttttgttaaattaaattttttgtttatatatttatatttttattaagaaggatttatattgtgattttattgatactaaagTGACacttaatagaatctgttaaatattttaaaagaatttaacttaaggaactaaattgtttttttttgcataccacatgaaactctgaatttactttgataccataaaaaataatttataatttaggcaaactacatattaattttacatttttttcaaaataaaaaacaatgtatagtaagatccaactctctttggcaactggattatattgagtgttaaaatggataaatttacctcttctcgtatcagttggtttaagttttaggacaagtgccacatgtggtcattcgcaaccggtc…	ATGTTTGGCGTTCGCCGTGTTGCTGAGCATGGTGACATAAACAACTATTCCTGTAAATACTCGCACATGCAAGATCTGCGTTCTTACTTGTCCTTCAACACTCAAAAGAAAGATACGCCTGCGGTGGAAATAGGGAACTTTCTCAGTAATGGAGTCATTGGTCATCGAGGCTTTGGATTGCTCAAGGTGCTTGATCTAGAGCGTGTTTACAAACCTACATTGCCCCATAATCTGGGGAAACTGTATCAGTTAAGGTACTTGGGTTTAAGATGGACCTTCTTGGATGGGCTTCCCCACTCTGTTAGTAAGCTGCGCTTGCTTGAAACCTTGGATGTGAAGCACACCAATATCAGCTCTCCACCGAATTCTATTTGGAAGATGAATTACCTGCGGCATCTA…	PREDICTED: Juglans regia disease resistance protein RPP13-like (LOC109011477) transcript variant X3 mRNA、 PREDICTED: Juglans regia disease resistance protein RPP13-like (LOC109011477) transcript variant X1 mRNA、 PREDICTED: Juglans regia putative disease resistance RPP13-like protein 2 (LOC109018014) mRNA、 PREDICTED: Juglans regia disease resistance protein RPP13-like (LOC109011477) transcript var…
[truncated: 391 more rows]

## Sheet: TableS6
Table S6. List of ChIP assay primer sequence.
Primers used in ChIP assay	Primer Sequence（5’-3’）
pYUCCA5-1 F	GGATGAGCCATCACTATCATTGC
pYUCCA5-1 R	CTTATAGGCAAAGAAGCGCATGAC
pYUCCA5-2 F	CACAGGCATATGATTTGAGGCTTGA
pYUCCA5-2 R	TTGTTGACTTAGTGATAATTTGAGTGACAG
pSAUR21-like1F	GAAATTACGCGGTTCTTTGGC
pSAUR21-like1R	TATGATTGGGTGTGGTGCAAATC
pSAUR21-like2F	TGGCCCACGACATGTTATTAAATG
pSAUR21-like2R	TCTTTGAGAACAAACCACAATCCC
pSAUR24-like2-1F	GGTTGATTCCTTAGCTCCTTTGT
pSAUR24-like2-1R	AACAACCAAAACACAACACACTC
pSAUR24-like2-2F	GTATTCTCATGTTTCTTACAGTAGGACA
pSAUR24-like2-2R	GAGACAATAGCATTTGAAGCATCAC
pSAUR24-like3F	AATAAGGAGTGAGTGGTGTAGAGAC
pSAUR24-like3R	CCGACAGATATATCTCAACCACTGC
pSAUR21-like4-1F	GTTGAATTCATGCACTTGCAGATG
pSAUR21-like4-1R	CAATCTGCTGTACGTGTGAGATC
pSAUR21-like4-2F	CATGTTAATTTCCTGAGTCACAATGG
pSAUR21-like4-2R	GAAGGACACGCTTGAGACATG
pSMR6F	GGCACATTGACAATTGTTTGAAAG
pSMR6R	ATAATTCCTTTTAATTGCAAAAGCGGG
pCyclin-A3-1-1F	CCTAGTTTTGTGGTCTACTCCTAATTTC
pCyclin-A3-1-1R	CTTTGAAGTGTAGTATGTCCACATTTG
pCyclin-A3-1-2F	TTCCGCGTACCAAACATAACC
pCyclin-A3-1-2R	GTTGACAATCCATTATACCAAACAAGC
pCycU4-1 likeF	CCACCCTAACTTACTTTTGTTTAAGTATG
pCycU4-1 likeR	GAGAGAGAAGAAGAAGATACTATAACGG
[truncated: 2 more rows]
